# Supplementary material for: Al-induced proteomics changes in tomato plants over-expressing a glyoxalase I gene
Source: Hortic Res. 2020 Apr 1;7:43. doi: 10.1038/s41438-020-0264-x (PMC7109090; doi:10.1038/s41438-020-0264-x)
Supplement: Supplementary file 3 — Table S1. TMT-proteomics report and quantified proteins in SlGlyI-overexpressing tomato line GlyI [file 41438_2020_264_MOESM3_ESM.xlsx]

## Sheet: Proteins
Protein FDR Confidence: Combined	Master	Accession	Description	Exp. q-value: Combined	Coverage [%]	# Peptides	# PSMs	# Unique Peptides	# Protein Groups	# AAs	MW [kDa]	calc. pI	Score Sequest HT: Sequest HT	# Peptides (by Search Engine): Sequest HT	Abundance Ratio: (Salt) / (Ctr)	Abundance Ratio: (Al) / (Ctr)	Abundance Ratio P-Value: (Salt) / (Ctr)	Abundance Ratio P-Value: (Al) / (Ctr)	Abundance Ratio Adj. P-Value: (Salt) / (Ctr)	Abundance Ratio Adj. P-Value: (Al) / (Ctr)	Abundances (Grouped): Ctr	Abundances (Grouped): Salt	Abundances (Grouped): Al	Abundances (Grouped) CV [%]: Ctr	Abundances (Grouped) CV [%]: Salt	Abundances (Grouped) CV [%]: Al	Abundances (Normalized): F4: 126, Sample, Ctr	Abundances (Normalized): F4: 128N, Sample, Ctr	Abundances (Normalized): F4: 129C, Sample, Ctr	Abundances (Normalized): F4: 127N, Sample, Salt	Abundances (Normalized): F4: 128C, Sample, Salt	Abundances (Normalized): F4: 130N, Sample, Salt	Abundances (Normalized): F4: 127C, Sample, Al	Abundances (Normalized): F4: 129N, Sample, Al	Abundances (Normalized): F4: 130C, Sample, Al
High	Master Protein	Solyc12g098900.2.1	Late embryogenesis abundant protein (AHRD V3.3 *** J7F2C7_CAMSI)	0	38	11	12	11	1	261	28.4	5.96	27.6	11	2.096	0.891	1e-17	0.463036	1.954e-14	0.952318	58.7	123	52.3	21.06	10.57	2.32	394.1	573	417.7	993.1	875.3	806.7	372.1	386.6	370.9
High	Master Protein	Solyc07g008980.3.1	defensin-like protein (AHRD V3.3 *** AT1G19610.1)	0	37	3	10	3	1	86	10	8.4	34.66	3	0.48	1.504	1e-17	0.0018346	1.954e-14	0.0731392	124.2	59.6	186.9	4.55	19.94	8.15	245	249.7	267	117.4	164.8	119.8	375.6	411.3	349.8
High	Master Protein	Solyc01g098860.3.1	Glycoprotein membrane GPI-anchored (AHRD V3.3 *** A0A061ELP1_THECC)	0	25	2	5	2	1	193	20.7	5.43	7.53	2	0.417	0.869	1e-17	0.226755	1.954e-14	0.813004	144.8	60.3	125.8	53.22	91.37	52.99	75.3	255.2	178.2	287.6	74.2	58.4	154.9	73.2	237.8
High	Master Protein	Solyc03g083900.3.1	Monocopper oxidase-like protein SKU5 (AHRD V3.3 *** SKU5_ARATH)	0	15	8	16	8	1	604	67.9	6.6	31.31	8	1.822	0.965	1.01918e-13	0.887265	1.19489e-10	0.99882	77.4	140.9	74.7	41.55	18.78	21.36	348.5	726.4	401.8	732	747.7	523	387.8	375.2	542.1
High	Master Protein	Solyc08g079090.3.1	Monocopper oxidase-like protein SKU5 (AHRD V3.3 *** SKU5_ARATH)	0	26	13	34	13	1	633	71.1	8.31	93.04	13	1.741	0.966	4.92406e-12	0.875074	2.25738e-09	0.99882	87.5	152.3	84.5	35.35	21.51	21.56	817.2	1494.2	874.3	1741.2	1522.1	1121.3	844.5	763.5	1138.5
High	Master Protein	Solyc09g090990.2.1	PR10 protein (AHRD V3.3 *** K4CWC5_SOLLC)	0	79	14	184	1	1	160	17.9	5.54	486.17	14	0.514	0.534	4.662e-10	3.47151e-07	1.30136e-07	6.78334e-05	147.3	75.7	78.7	22.88	17.43	31.07	78.5	55.8	89.2	34.1	40.4	48.3	42	61	33.4
High	Master Protein	Solyc07g017570.2.1	Defensin protein (AHRD V3.3 -** B1N682_SOLPI)	0.002	17	2	4	2	1	89	10.3	9.19	10.36	2	1.722	0.875	6.69666e-10	0.378309	1.78435e-07	0.918327	76.5	131.7	66.9	27.09	8.09	28.99	376.3	548.2	333.5	647.9	676.1	576.6	260.8	460.5	329.2
Low	Master Protein	Solyc01g068200.3.1	Elongation defective 1 family protein (AHRD V3.3 *** A0A172CF10_POPTO)	0.051	2	1	2	1	1	548	62.3	8.56	5.17	1	1.822	0.519	7.5784e-10	1.09775e-07	1.9315e-07	2.574e-05	78.1	142.3	40.5	24.65	5.71	58.89	73.5	64.7	102.5	134	127.9	143.2	35.7	94	38.2
High	Master Protein	Solyc12g005330.2.1	Ribosomal protein L2 family (AHRD V3.3 *** AT4G36130.1)	0	44	12	19	3	1	260	28.2	10.81	59.52	12	1.59	1.063	1.46397e-09	0.585717	3.43271e-07	0.981288	80.4	127.9	85.5	25.33	22.07	24.82	159.7	265.3	203.3	323.1	385	245	242.8	145.9	216.1
High	Master Protein	Solyc12g100080.1.1	Extensin-like protein Ext1 (AHRD V3.3 *** Q8VWM5_SOLLC)	0	9	3	3	2	1	341	39.4	9.23	7.44	3	0.547	0.521	3.28585e-09	7.94484e-08	7.13395e-07	1.94053e-05	193.4	105.8	100.8	49.31	15.23	46.79	92.6	44	132.2	42.6	58	50.6	38.7	90.8	48.2
Medium	Master Protein	Solyc11g010930.2.1	HVA22-like protein (AHRD V3.3 *** M1BBW7_SOLTU)	0.011	6	1	1	1	1	142	16.8	8.56	3.23	1	1.81	0.909	6.54331e-09	0.422675	1.36989e-06	0.946417	74.4	134.7	67.6	30.41	24.32	24.14	43.6	79	55.3	113.2	100.1	68.7	38.3	62.6	50.3
High	Master Protein	Solyc09g007020.1.1	pathogenesis-related protein	0	36	3	12	3	1	160	17.7	5.24	28.96	3	0.62	0.866	9.8314e-09	0.338731	1.9873e-06	0.899927	116.6	72.3	101	26.59	9.02	27.69	479.1	281.7	360.3	214.2	223.3	253.9	312	483.4	303.7
High	Master Protein	Solyc08g081150.3.1	GMP synthase (AHRD V3.3 *** W8TFM6_TOBAC)	0	5	1	1	1	1	292	32.6	8.15	5.42	1	1.901	1.188	1.5861e-08	0.201093	3.09923e-06	0.78535	97.8	186	116.2	54.73	21.99	46.36	26.6	60.7	24.3	50.6	53.2	34.5	31.6	21.2	53.3
High	Master Protein	Solyc12g019890.2.1	Glucan endo-1,3-beta-glucosidase, putative (AHRD V3.3 *** B9SHH6_RICCO)	0	24	7	16	7	1	475	52.3	5.11	45.48	7	1.535	1.182	2.08097e-08	0.168257	3.93504e-06	0.73201	93.9	144.2	111.1	28.75	8.05	17.8	217.7	330.2	197.6	334.3	339.7	292.3	257.4	208.3	299
High	Master Protein	Solyc01g067370.3.1	TSB	0	80	18	61	18	1	235	25.8	4.61	160.61	18	0.643	0.918	4.19497e-08	0.612562	7.68466e-06	0.983829	127.4	81.9	117	24.89	9.06	25.53	1870.6	3103.7	2828.3	1817.5	2116.6	1814.1	2596	1969.4	3308.7
High	Master Protein	Solyc03g119040.3.1	LeArcA2 protein containing 7 WD40 repeats	0	53	12	24	2	1	326	35.8	7.44	51.85	12	1.555	1.069	4.85629e-08	0.558839	8.62654e-06	0.980958	70.7	109.8	75.5	27.14	16.16	12.49	438.4	661.7	412.9	722.6	681.6	525.6	468.7	466.7	576.7
High	Master Protein	Solyc06g084170.3.1	low-molecular-weight cysteine-rich 56 (AHRD V3.3 -** AT3G20993.1)	0.009	15	1	1	1	1	82	8.7	4.03	2.32	1	1.85	1.095	6.70459e-08	0.513856	1.15595e-05	0.967305	66.2	122.4	72.5	11.88	19.32	20.26	23.5	29.8	26.5	49	40.9	60.1	20.9	31.3	29
High	Master Protein	Solyc12g049550.2.1	GDSL esterase/lipase 5 (AHRD V3.3 *** GLIP5_ARATH)	0	3	1	2	1	1	365	41	9.42	4.84	1	2.002	0.865	7.60244e-08	0.298202	1.2733e-05	0.876694	103.4	207	89.5	2.16	15.29	23.06	11.6	11.9	11.5	17.7	23.7	23.1	14.4	10	9.7
High	Master Protein	Solyc07g009030.3.1	defensin-like protein (AHRD V3.3 *** AT1G19610.1)	0	33	5	28	2	1	97	11.7	9.33	62.61	5	0.684	1.106	1.34984e-07	0.440091	2.13858e-05	0.949738	127.4	87.1	140.9	17.72	13.94	27.47	1373.3	1028.4	1018.4	644.5	842.6	703.2	1137.5	1779.9	1136.5
High	Master Protein	Solyc04g082140.3.1	pectinesterase	0	12	4	5	4	1	540	60	9.07	11.82	4	1.905	1.217	1.42592e-07	0.186581	2.15606e-05	0.759485	97	184.9	118.1	64.97	17.01	35.25	10	31.8	12.9	24.5	28.6	20.3	15.7	9.6	20.3
High	Master Protein	Solyc02g088390.3.1	Blue copper protein, putative (AHRD V3.3 *** B9T3T7_RICCO)	0	21	4	11	4	1	176	20	9.19	32.6	4	1.516	1.049	1.43443e-07	0.683624	2.15606e-05	0.993199	71.4	108.3	74.9	27.51	12.54	18.89	895.3	1512.9	1067.7	1618.1	1776.3	1379.9	1119.8	902.3	1323.6
High	Master Protein	Solyc06g083050.3.1	Carboxypeptidase (AHRD V3.3 *** K4CAG0_SOLLC)	0	11	4	12	2	1	498	56	5.69	27.51	4	1.592	1.278	2.11026e-07	0.0335603	3.09259e-05	0.41199	65.3	103.9	83.4	18.52	23.03	2.39	103.6	142.1	105.7	168.2	128.7	205.9	133.6	139.8	135
Low	Master Protein	Solyc01g095230.3.1	Programmed cell death 7 (AHRD V3.3 *** A0A0B0PWM5_GOSAR)	0.064	2	1	1	1	1	411	46.4	8.43	2.12	1	1.722	1.031	3.83831e-07	0.852408	5.48784e-05	0.998179	63.9	110	65.8	43.23	18.93	24.95	66.7	37.8	29.9	65.1	46.8	67.6	39	54.5	34.2
High	Master Protein	Solyc09g010200.3.1	CASP-like protein (AHRD V3.3 *** K4CR48_SOLLC)	0	13	2	7	2	1	215	22.9	7.85	22.84	2	1.472	1.287	5.23865e-07	0.0421275	7.31166e-05	0.459018	95	139.8	122.2	27.65	22.77	15.92	216.5	336.8	212.6	393.6	318.6	247.9	234.7	323.5	278.6
High	Master Protein	Solyc05g056340.3.1	Peptidyl-prolyl cis-trans isomerase G isoform 1 (AHRD V3.3 *** A0A061FAS4_THECC)	0	10	5	11	5	1	804	91.8	7.46	17.06	5	1.587	1.068	9.59205e-07	0.573449	0.000122236	0.981288	87.9	139.6	93.9	16.38	20.95	16.92	127.4	98.9	95.4	165.7	156.9	109.6	105.6	133.4	97.2
High	Master Protein	Solyc03g096040.3.1	1-Cys peroxiredoxin (AHRD V3.3 *** REHY_MEDTR)	0	26	5	5	5	1	219	24.2	6.06	12.54	5	0.674	0.877	1.28938e-06	0.393387	0.000160815	0.930914	117.8	79.4	103.3	19.36	26.42	26.85	288.9	379.8	428.3	346	255.9	205.6	332.9	248.1	428.7
High	Master Protein	Solyc01g102700.3.1	Protein kinase-like protein (AHRD V3.3 *** A0A0K9NJI5_ZOSMR)	0	16	12	18	12	1	1026	112.8	6.62	41.74	12	1.514	1.086	1.54675e-06	0.487751	0.000188897	0.962693	88.4	133.7	95.9	44.5	17.97	29.8	331.3	650.8	308.3	501.5	602	419.9	359.7	304.2	532
High	Master Protein	Solyc10g006580.3.1	ribosomal protein L2	0	47	13	25	4	1	260	28.2	10.81	73.39	13	1.46	1.005	2.38691e-06	0.910302	0.000285553	0.99882	77.8	113.7	78.2	17.99	13.51	8.57	2101.4	2768.5	2013.5	3067.8	3350	2553.1	2084.4	2424.6	2111.1
High	Master Protein	Solyc11g069700.2.1	Elongation factor 1-alpha (AHRD V3.3 *** EF1A_SOLLC)	0	43	14	149	3	1	447	49.2	9.13	430.4	14	1.476	1.301	2.94414e-06	0.0207028	0.000345171	0.31522	81	119.5	105.3	24.02	10.56	8.89	160.8	242.1	165.9	244.9	215.1	266	215.8	190.2	226.7
High	Master Protein	Solyc02g083730.3.1	Rhodanese-related sulfurtransferase (AHRD V3.3 *** G7JXI1_MEDTR)	0	46	4	10	4	1	140	15.5	6.52	24.78	4	0.676	0.799	3.02443e-06	0.12408	0.000347631	0.662778	124.6	84.2	99.6	20.33	11.51	2.57	453.9	317.2	470.6	356.5	285.6	306.9	358.8	376.7	362.8
Medium	Master Protein	Solyc03g026300.3.1	Post-GPI attachment-like factor-protein (AHRD V3.3 *** A0A072UAB4_MEDTR)	0.028	2	1	1	1	1	343	39.2	8.44	2.72	1	1.571	1.088	3.24776e-06	0.482313	0.000366122	0.959688	69.8	109.7	76	27.73	15.81	33.13	89.4	142.3	91.7	147.8	144.1	109.5	86.9	158.4	99.8
High	Master Protein	Solyc05g054090.3.1	UDP-3-O-acyl N-acetylglycosamine deacetylase family protein (AHRD V3.3 --* AT1G25210.2)	0	83	12	122	12	1	144	15.4	3.83	320.01	12	0.692	0.611	5.22137e-06	0.000978971	0.000577504	0.0460702	148.9	103.1	91	28.45	5.37	33.93	2255.2	1486.3	2691	1701.6	1561.4	1545.1	1311.6	2325.5	1377.8
Medium	Master Protein	Solyc02g079630.2.1	Serine/threonine-protein kinase (AHRD V3.3 *** A0A124SDG2_CYNCS)	0.036	1	1	1	1	1	1414	158.6	6.52	0	1	0.619	0.741	7.69085e-06	0.0151675	0.000834884	0.26423	169.5	104.9	125.6	36.83	14.24	19.22	71.6	59.6	32.4	33	43.6	36.9	44.2	53.5	36.4
High	Master Protein	Solyc04g071615.1.1	ASR4 (AHRD V3.3 *** Q2QJT5_SOLLC)	0	73	18	69	12	1	259	28.7	4.87	154.23	18	0.701	0.897	1.06858e-05	0.506251	0.00113782	0.967305	122	85.5	109.4	21.17	7.29	30.15	3885.6	5268	3582.2	2654.1	3037.9	2723.5	3485	3483.8	5687.6
High	Master Protein	Solyc06g036110.1.1	LOW QUALITY:Calcium-dependent lipid-binding (CaLB domain) family protein (AHRD V3.3 *** AT5G23950.2)	0	57	6	115	6	1	248	26.8	4.73	283.01	6	0.722	2.402	1.1102e-05	1.14063e-09	0.00114175	4.89216e-07	88.9	64.2	213.5	54.83	23.43	48.9	712.2	1868.6	861	621.7	877.4	576.9	2068.2	807.6	2487.1
High	Master Protein	Solyc07g052530.3.1	Peroxidase (AHRD V1 **** Q07445_SOLLC)	0	47	15	40	2	1	329	35.6	8.62	125.96	15	1.431	0.955	1.23341e-05	0.817185	0.00124659	0.998179	77.7	111.1	74.2	22.91	15.91	12.7	862.9	1363.1	1067	1725.3	1526.6	1250	1019.5	867.8	1120.8
High	Master Protein	Solyc11g008810.2.1	Beta-hexosaminidase (AHRD V3.3 *** M1BC44_SOLTU)	0	28	11	15	11	1	530	59.2	7.4	40.07	11	1.433	1.173	1.27169e-05	0.206958	0.00126349	0.792423	83.6	119.8	98	31.93	3.49	14.44	246.1	420.5	255.3	365.9	385	360.3	299.4	271.1	358.8
High	Master Protein	Solyc10g079420.1.1	Calcium-binding EF-hand (AHRD V3.3 *** A0A103XQG1_CYNCS)	0.002	9	2	2	2	1	205	22.6	4.73	5.07	2	0.654	0.871	1.40936e-05	0.247325	0.00137695	0.832893	118.8	77.7	103.5	20.11	4.63	11.45	99.7	67.8	97.1	63.5	65.2	59.5	82	100.8	84.6
High	Master Protein	Solyc05g015490.3.1	Lipid transfer protein (AHRD V3.3 *** A0A0M3SGG1_GOSAR)	0	15	3	3	3	1	186	19.6	5.57	5.85	3	0.676	0.704	1.55746e-05	0.00186689	0.0014967	0.0731392	116.7	78.9	82.1	21.85	7.83	19.25	112.4	162.4	173.7	122.6	105.7	109.8	113.7	114.3	156.7
High	Master Protein	Solyc03g043710.1.1	Clade IX lectin receptor kinase (AHRD V3.3 *** K4BFZ2_SOLLC)	0	5	2	6	2	1	647	71.9	6.01	8.74	2	1.543	1.145	1.62399e-05	0.269943	0.00152192	0.858156	77.5	119.6	88.8	29.13	3.4	5.83	75.6	115.2	68.4	110.1	116.7	117	86.6	85.9	95.2
High	Master Protein	Solyc09g091000.3.1	Major allergen d 1 (AHRD V3.3 *** Q8L6K9_MALDO)	0	79	16	107	13	1	155	17.3	6.04	293.46	16	1.413	1.241	1.63563e-05	0.119075	0.00152192	0.656788	79.3	112	98.4	11.02	26.27	18.66	3086.5	3548.3	2864.3	4360.5	2780.2	4742.7	3828.9	2765	3964.4
High	Master Protein	Solyc04g074040.3.1	Serine/arginine rich splicing factor, putative (AHRD V3.3 *** B9SZR9_RICCO)	0	14	4	11	4	1	258	30.1	11.56	32.27	4	0.738	0.581	1.88959e-05	0.000223352	0.00171703	0.0156367	155.2	114.5	90.2	28.17	22.25	17.45	1101.9	661.5	1167.4	813	820.9	538	640.1	852.3	635.9
High	Master Protein	Solyc05g053070.3.1	Dehydrin family protein, expressed (AHRD V3.3 *-* Q40711_ORYSJ)	0	33	6	19	6	1	118	13.9	7.8	62.99	6	1.405	0.881	2.23219e-05	0.429325	0.00198259	0.949219	75.8	106.5	66.7	37.56	28.75	27.7	1228.9	1348.7	2352.8	1164.8	1894.8	2109.8	1187.7	1844.7	1161.2
High	Master Protein	Solyc12g009110.2.1	O-methyltransferase, putative (AHRD V3.3 *** B9SUX6_RICCO)	0	13	3	4	3	1	369	40.5	5.68	12.55	3	0.654	0.956	2.60528e-05	0.691065	0.00227942	0.993966	153.3	100.2	146.5	22.86	3.4	13.58	175.3	113.5	130.2	87.5	85.1	81.8	108	141.9	124.5
High	Master Protein	Solyc01g088660.3.1	senescence-associated family protein (DUF581) (AHRD V3.3 *** AT2G44670.1)	0.002	19	2	2	2	1	99	11.3	6.28	2.14	2	0.663	0.894	3.76776e-05	0.356085	0.00324803	0.906922	156.4	103.7	139.9	13.5	3.74	14.12	109.7	87.2	112.6	74	68.8	72.7	98.1	105.1	79.4
Medium	Master Protein	Solyc12g010830.2.1	Pentatricopeptide (PPR) repeat protein (AHRD V3.3 --* A0A072VHT8_MEDTR)	0.021	2	1	1	1	1	420	46.3	6.48	3.42	1	1.521	0.752	4.12948e-05	0.0184099	0.00350826	0.29638	93.4	142.1	70.2	9.92	7.76	19.51	54.9	64.8	66.1	99.3	98.6	86.2	46	65.2	48.7
High	Master Protein	Solyc06g050700.3.1	Polyadenylate-binding protein-interacting protein 2 (AHRD V3.3 *** A0A0B2RZZ6_GLYSO)	0	55	4	9	4	1	121	14.3	7.03	22.28	4	1.437	0.696	4.98794e-05	0.00167462	0.00417704	0.0687862	84.4	121.2	58.8	18.37	10.33	56.88	156.6	142.5	108.1	212.5	174	204.7	99.3	220.1	80.4
High	Master Protein	Solyc12g088020.1.1	farnesylcysteine lyase (AHRD V3.3 *** AT5G63910.1)	0.002	2	1	1	1	1	492	54.8	5.59	3.32	1	1.595	1.37	5.23749e-05	0.0160869	0.00432425	0.273337	100.9	160.9	138.3	41	11.79	31.98	31.9	59.4	29.8	55.4	50.8	43.7	43.7	27.1	53.2
High	Master Protein	Solyc03g116020.3.1	DNA-directed RNA polymerase subunit (AHRD V3.3 *-* A0A0K9PPT9_ZOSMR)	0	19	5	6	5	1	206	23.2	6.55	17.53	5	0.719	0.802	5.89726e-05	0.120453	0.00480135	0.657782	127.2	91.4	102	15.27	5.86	13.65	382	300.5	406.2	300	269.1	274.6	304.8	384	306.3
High	Master Protein	Solyc11g019910.1.1	LOW QUALITY:Plant invertase/pectin methylesterase inhibitor (AHRD V3.3 *** I3T947_MEDTR)	0	37	7	12	6	1	196	21.5	7.66	31.83	7	0.732	0.841	6.92756e-05	0.24716	0.00556292	0.832893	102.6	75.1	86.2	13.8	1.29	2.85	789.8	599.5	732.7	534.9	547.6	536.2	640.4	606.1	615.9
High	Master Protein	Solyc06g072220.1.1	Kunitz trypsin inhibitor (AHRD V3.3 *** B8Y888_TOBAC)	0	45	8	31	8	1	211	23.3	9.17	85.52	8	0.727	1.025	7.77383e-05	0.801804	0.00615814	0.998179	108.7	79	111.4	8.44	4.6	8.31	1899.7	1739.5	2060.2	1488.5	1371.4	1380.8	1691.1	1971.4	1947.3
High	Master Protein	Solyc07g048090.2.1	Fasciclin-like arabinogalactan protein (AHRD V3.3 *** G7K503_MEDTR)	0	16	3	6	3	1	232	24.7	6.27	19.94	3	0.714	0.933	8.8956e-05	0.687923	0.00690189	0.993199	112.1	80.1	104.5	10.43	5.07	10.05	436.9	504.4	537.9	360.3	383.7	347.3	470.4	410.6	501.8
High	Master Protein	Solyc02g062510.3.1	Peroxidase (AHRD V3.3 *** K4B6D9_SOLLC)	0	43	12	28	7	1	331	36.6	9.13	70.88	12	1.354	1.216	9.8437e-05	0.101841	0.00743184	0.632235	71.6	96.9	87	28.15	10.91	26.04	176	299.3	207.5	263.9	281.1	325.3	252.4	173.2	297
High	Master Protein	Solyc11g068820.2.1	50S ribosomal protein L27	0	21	3	3	3	1	184	20.1	10.33	8.28	3	0.689	1.003	0.00014148	0.992238	0.0104982	0.99882	148.6	102.4	149	10.41	12.3	8.44	69.6	83.6	84.1	68.4	57.6	54.3	83.8	75.9	89.9
High	Master Protein	Solyc03g116067.1.1	Gibberellin-regulated protein (AHRD V3.3 *** B4UW77_ARAHY)	0.007	16	1	1	1	1	104	11.5	8.95	3.6	1	0.672	0.615	0.000155745	8.26512e-05	0.0114122	0.00712502	133.9	90	82.3	28.04	16.42	29.26	75.6	42.3	60.6	49	40.7	35.4	36.1	59	37.3
High	Master Protein	Solyc01g111075.1.1	Snakin-2 (AHRD V3.3 *** U3GLC8_SOLNI)	0	11	2	2	2	1	104	11	8.38	5.67	2	0.687	0.911	0.000171227	0.425	0.0123208	0.947338	124.9	85.9	113.8	36.99	19.54	22.07	190.5	94.5	119.1	104.8	81.9	71.9	108.5	146.4	96.9
High	Master Protein	Solyc06g051010.1.1	LOW QUALITY:Peptide-N4-(N-acetyl-beta-glucosaminyl)asparagine amidase A protein (AHRD V3.3 *** AT5G05480.1)	0	16	8	15	8	1	590	66.2	6.54	34.04	8	1.377	1.183	0.000174451	0.184074	0.0123208	0.754105	78.6	108.2	92.9	21.71	5.36	15.05	380.2	531.6	364.4	523.5	543.2	488.4	449.6	367.3	497.7
High	Master Protein	Solyc07g005210.3.1	Temperature-induced lipocalin (AHRD V3.3 *** Q38JE1_SOLLC)	0	38	5	9	4	1	185	21.2	6.35	32.13	5	1.363	1.007	0.000193041	0.910257	0.0134715	0.99882	82.2	112	82.8	7.55	16.59	19.03	317	337	289.7	510.3	365.8	432	319.1	236.7	346.7
High	Master Protein	Solyc04g071580.3.1	ASR2	0	56	6	28	3	1	114	13	7.31	108.15	6	0.737	2.039	0.00020053	1.74745e-07	0.0138295	3.93982e-05	96.8	71.4	197.4	6.92	27.25	44.85	328.6	349.7	377.1	257.8	317.7	180.7	890.6	326.3	713.2
High	Master Protein	Solyc09g082860.3.1	ATP-sulfurylase (AHRD V3.3 *** Q1W2K0_CAMSI)	0	58	18	35	11	1	467	52.2	7.28	69.33	18	0.759	0.884	0.000243172	0.445101	0.0163847	0.949738	106.7	81.1	94.4	11.98	6.14	8.61	961.3	761.1	918.4	773.8	697.5	696.4	812.1	824.3	702.4
High	Master Protein	Solyc12g056800.2.1	Oxidoreductase family protein (AHRD V3.3 *** A0A061FK19_THECC)	0	9	3	3	3	1	360	39.6	6.54	6.63	3	1.515	1.372	0.000246757	0.016529	0.0164374	0.277631	68.5	103.8	93.9	19.85	16.52	7.9	28	40.2	30.1	47.2	45.7	34.4	38.9	45.4	41.3
High	Master Protein	Solyc01g108087.1.1	Abscisic acid responsive elements-binding factor 2 (AHRD V3.3 *** H6SFS2_BRANA)	0	27	5	7	5	1	334	36.3	7.11	13.14	5	1.423	1.137	0.000258728	0.284263	0.0170412	0.868425	84.9	120.9	96.6	12.9	1.23	8.42	87.6	110.7	91.1	129.6	131.4	128.2	106.4	90.6	103.6
High	Master Protein	Solyc10g080100.2.1	villin 2 (AHRD V3.3 *** AT2G41740.2)	0	10	6	8	3	1	870	96.2	5.97	23.6	6	0.701	0.888	0.000264283	0.311352	0.0172136	0.8903	101	70.9	89.7	8.8	12.84	14.76	93.1	80.6	95.1	65.3	75.9	59	66.9	89.9	82.7
Low	Master Protein	111036251	transcriptional activator of xyl-upper pathway operon (plasmid) [Pseudomonas putida]	0.071	2	1	1	1	1	566	63.7	6.18	1.8	1	0.665	0.796	0.000286733	0.0729572	0.0182699	0.577852	66.6	44.3	53	42.26	34.65	15.39	32.3	27.9	58.9	35	21.5	18.8	20.8	28.3	25.7
High	Master Protein	Solyc07g052510.4.1	peroxidase (TPX1)	0	50	17	271	15	1	328	35.9	7.84	736.99	17	1.336	1.464	0.000298211	0.00703735	0.0187969	0.169813	79.6	106.4	116.6	37.47	7.94	33.39	6002	11262.9	6330	8458.1	8594.1	7411.3	9268.6	5493.8	11161
High	Master Protein	Solyc10g079755.1.1	Calcium-binding EF-hand (AHRD V3.3 *** A0A103XQG1_CYNCS)	0	10	2	3	2	1	209	23.3	5.02	7.01	2	0.696	0.925	0.000361202	0.499991	0.0222881	0.967305	116.3	81	107.5	26.77	15.1	19.27	79.9	57.5	99.7	50.3	67.4	55.6	73.9	100.3	72
High	Master Protein	Solyc04g074770.2.1	Phage capsid scaffolding protein (GPO) serine peptidase (AHRD V3.3 *-* G7KAI6_MEDTR)	0	29	6	12	6	1	209	22.8	5	28.45	6	0.766	0.749	0.000395353	0.0523911	0.0241412	0.496953	117.7	90.1	88.1	11.82	2.8	24.48	899.4	731.7	910.4	705.5	667.1	689	631.2	972.2	673.7
High	Master Protein	Solyc06g059740.3.1	Alcohol dehydrogenase (AHRD V3.3 *** ADH_MALDO)	0	52	15	59	15	1	382	41.3	6.46	189.48	15	1.325	1.35	0.000451046	0.0323586	0.0272581	0.400304	81.1	107.5	109.6	41.13	22.73	36.7	1652.3	3069.9	1527.3	2524.5	2188.5	1583.2	2231.1	1327.7	2902.7
High	Master Protein	Solyc08g074480.1.1	14 kDa proline-rich protein DC2.15 (AHRD V3.3 *** A0A0B2P545_GLYSO)	0.001	7	1	2	1	1	131	13.6	8.09	6.04	1	0.725	0.597	0.000461618	9.32745e-06	0.0273097	0.00136694	144.8	105	86.5	39.9	68.82	20.7	226.4	208.4	96.1	428.9	151.1	137.3	86.5	124.5	129.3
High	Master Protein	Solyc10g075160.1.1	Ferredoxin (AHRD V3.3 *** A0A0K0PY61_NICBE)	0	63	5	10	5	1	144	15.4	4.77	17.57	5	1.392	0.958	0.000465876	0.701312	0.0273097	0.998179	76.6	106.6	73.4	8.11	10.36	12.19	160.8	144.9	137.3	220	201.7	178.6	138.8	165.2	131.6
High	Master Protein	Solyc03g115460.2.1	Transmembrane protein, putative (AHRD V3.3 *-* G7LDL9_MEDTR)	0	18	5	9	5	1	309	35	9.69	29.67	5	1.333	1.166	0.000473638	0.217058	0.0274898	0.800683	89	118.6	103.8	18.44	21.9	28.44	285.7	383.6	279.7	466.8	380.9	299.3	261.3	458.6	333.2
High	Master Protein	Solyc08g007680.1.1	Subtilisin-like protease (AHRD V3.3 *** Q9LWA3_SOLLC)	0	4	1	11	1	1	745	80	7.52	13.59	1	0.616	1.392	0.000515414	0.0228953	0.0296211	0.334382	133	82	185.1	26.93	33.44	20.02	14.5	19.4	11.3	6.9	8.9	13.3	14.8	22.1	20.2
High	Master Protein	Solyc11g064790.2.1	signal peptide peptidase (AHRD V3.3 *** AT2G03120.1)	0.001	7	3	3	3	1	339	37.7	8.48	8.15	3	1.364	1.083	0.000536277	0.496262	0.0305209	0.965461	91.4	124.8	99	23.72	19.79	41.44	114.4	175	123.5	168.5	171.7	117.8	99	220.6	133.7
High	Master Protein	Solyc09g011220.3.1	Mannose-1-phosphate guanyltransferase, putative (AHRD V3.3 *** B9SE08_RICCO)	0	10	3	3	1	1	361	39.5	6.68	8.64	3	1.45	1.258	0.000554519	0.0768038	0.0312557	0.585361	64.2	93.1	80.7	28.45	16	21.06	27.7	49	36.3	52.6	56.9	41.3	45.7	33.6	51.6
High	Master Protein	Solyc02g062463.1.1	2-oxoglutarate-dependent dioxygenase-related family protein (AHRD V3.3 *** B9GL08_POPTR)	0	10	1	1	1	1	202	22.5	6.64	4.53	1	1.646	2.419	0.000574747	7.8275e-10	0.0320873	3.82374e-07	79	130	191	51.73	22.7	59.74	5	14.7	8.6	9.3	14.4	14.2	20.9	7	29.8
High	Master Protein	Solyc09g075350.3.1	Pectinesterase (AHRD V3.3 *** K4CVB2_SOLLC)	0	12	5	10	4	1	562	62.5	9	30.27	5	1.381	0.904	0.000621607	0.372078	0.0343761	0.912211	98.9	136.6	89.4	30.92	16.25	17.07	116.4	209.9	142.3	202.2	196.5	148.3	128.7	120.8	165
High	Master Protein	Solyc08g079980.1.1	Subtilisin-like protease (AHRD V3.3 *** Q9LWA3_SOLLC)	0	14	6	13	4	1	756	81.7	5.81	34.98	6	1.334	1.146	0.000672673	0.218623	0.0368524	0.802986	90.3	120.5	103.5	21.3	9.71	13.79	162.1	234.8	168.9	237.7	225.3	196.1	193.6	186.8	239.2
High	Master Protein	Solyc04g014480.3.1	Heat-shock protein, putative (AHRD V3.3 *** B9S3B2_RICCO)	0	53	7	18	7	1	145	16.1	7.56	42.07	7	1.325	0.867	0.000690593	0.370235	0.0373441	0.911552	82.1	108.8	71.2	8.4	8.77	6.15	774.1	914.3	869.5	1152	1020.6	1214.6	753.5	805.4	712.5
High	Master Protein	Solyc10g074900.2.1	Protein kinase-like protein (AHRD V3.3 *** A0A0K9Q444_ZOSMR)	0	20	14	33	13	1	953	105.7	6.19	78.89	14	1.32	1.251	0.000694388	0.106542	0.0373441	0.639449	82.7	109.1	103.4	33.04	12.64	22.08	982.1	1767.5	1098.7	1506.8	1450.2	1180.6	1374	1057.8	1659.8
Medium	Master Protein	Solyc01g108910.3.1	Maternal effect embryo arrest protein, putative (AHRD V3.3 *** G7JNK2_MEDTR)	0.028	5	1	1	1	1	195	21.9	6.4	2.86	1	1.475	1.197	0.000734788	0.184217	0.0391575	0.754105	62.5	92.2	74.8	14.17	8.44	15.04	21.6	26.2	20.1	29.9	31.8	35.3	25.8	31.1	23.2
High	Master Protein	Solyc07g052540.3.1	Peroxidase (AHRD V1 **** Q07445_SOLLC)	0	44	14	40	2	1	329	35.7	8.6	122.04	14	1.294	1.02	0.000760816	0.828066	0.0398206	0.998179	59.9	77.6	61.2	21.99	7.94	11.68	181.4	283.2	229.9	309.1	297.4	264.6	234.5	193.6	242.1
High	Master Protein	Solyc07g065110.1.1	Lipid transfer protein (AHRD V3.3 *** G7J041_MEDTR)	0	23	2	4	2	1	104	11.3	8.31	7.84	2	0.722	0.805	0.000794182	0.0658879	0.0411991	0.553345	158.3	114.3	127.4	44.96	13.81	12.45	150.8	62.7	88.6	74.3	64	56.4	58.2	74	71.3
High	Master Protein	Solyc03g097970.3.1	B-cell receptor-associated-like protein (AHRD V3.3 *** G7JZ88_MEDTR)	0.001	15	2	2	2	1	165	19.2	9.25	3.27	2	1.355	1.453	0.00086054	0.00116803	0.0438651	0.0526164	87.2	118.2	126.8	10.63	17.02	7.6	130.2	155.9	130.6	189.9	177	135.3	189.8	195.9	169.1
High	Master Protein	Solyc07g062400.3.1	multiprotein bridging factor 1c	0	49	7	53	3	1	140	15.4	10.08	165.06	7	1.329	0.779	0.000892583	0.0845509	0.0449342	0.59501	93	123.6	72.5	11.8	10.26	39.52	539.8	436.5	450.2	633	598.3	516.5	313.9	624.7	350.6
High	Master Protein	Solyc07g056440.3.1	Glutathione S-transferase-like protein (AHRD V1 **** Q8GVD1_SOLLC)	0	10	2	2	2	1	222	25.7	5.76	5.2	2	1.426	2.103	0.000896844	1.16838e-09	0.0449342	4.89216e-07	72.9	104	153.3	28.75	6.37	36.28	49.8	83.1	54.6	71.8	77.9	81.5	122.8	57.4	114.8
High	Master Protein	Solyc12g009650.2.1	Sl proline-rich protein	0	9	2	2	2	1	265	27.6	9.2	7.25	2	0.733	0.762	0.000967572	0.0183099	0.048067	0.295682	88.5	64.8	67.4	25.44	62.52	22.41	162.6	150.1	97.1	282.8	110	100.2	77.9	114.4	121.7
High	Master Protein	Solyc02g081690.1.1	Glycosyltransferase (AHRD V3.3 *** V4UHR4_9ROSI)	0	10	3	3	3	1	481	53.6	6.05	2.95	3	1.591	1.691	0.00106065	0.000293157	0.0522482	0.0190943	93.4	148.6	158	44.82	8.17	24.11	11	21.9	10.4	17.5	18.9	16	16.4	18.6	25.7
High	Master Protein	Solyc07g009290.3.1	defensin-like protein (AHRD V3.3 -** AT1G19610.1)	0	14	1	3	1	1	80	9.5	9.32	7.95	1	0.728	1.19	0.00107059	0.151972	0.0522985	0.708718	137.1	99.8	163.1	31.95	14.24	27.27	48.7	95.6	81.2	50.9	67.8	59.1	108.5	61.8	96.6
High	Master Protein	Solyc11g005880.2.1	NADH-ubiquinone oxidoreductase-like protein (AHRD V3.3 *** AT3G62790.1)	0	30	2	9	2	1	84	9.9	8.37	22.34	2	1.357	1.057	0.00114773	0.633889	0.0554188	0.986162	82.1	111.4	86.7	20.68	17.78	12.26	146.6	148	207.2	145.9	200.9	203.8	129.1	164.1	156.4
High	Master Protein	Solyc08g080660.1.1	Osmotin-like protein (AHRD V3.3 *** OLPA_TOBAC)	0	46	6	16	3	1	250	27.5	6.62	39.4	6	0.766	1.09	0.00115338	0.451678	0.0554188	0.949738	118.6	90.9	129.3	20.79	13.14	21.7	425	441.6	294.6	342.9	325.7	265.1	468.6	310.4	463.4
High	Master Protein	Solyc03g113390.3.1	Calcium-dependent protein kinase (AHRD V3.3 *** B9I317_POPTR)	0	3	1	1	1	1	538	60.9	6.87	4.52	1	1.448	1.103	0.00117097	0.478573	0.0558065	0.95951	112.7	163.1	124.3	6.25	3.07	23.68	32.4	35.3	31.3	47	47	44.5	48.3	30.7	35.8
High	Master Protein	Solyc08g076450.3.1	NAD(P)-binding Rossmann-fold superfamily protein (AHRD V3.3 *** AT1G32220.1)	0.009	18	2	2	2	1	308	32.9	6.11	0	2	1.527	1.283	0.00122468	0.0878689	0.0574324	0.596857	105	160.3	134.7	21.31	8.8	3.16	13.1	19.5	14.7	22.6	22.4	19.2	18.6	19.7	18.8
High	Master Protein	Solyc04g077670.3.1	Serine carboxypeptidase, putative (AHRD V3.3 *** B9R6Y4_RICCO)	0	25	5	14	5	1	486	54.8	7.91	31.51	5	1.336	1.518	0.00139645	0.000260123	0.0634574	0.0175269	89.6	119.6	136	22.54	17.31	27.33	112.5	166.4	117.5	117.3	156.9	164.3	178.3	107.8	185.6
High	Master Protein	Solyc09g091840.3.1	Glutathione Reductase (AHRD V3.3 *** A0A089ZXK5_GENTR)	0	44	13	29	13	1	508	55	6.33	74.77	13	1.259	1.212	0.00144917	0.147983	0.0653464	0.701843	88.7	111.6	107.5	19.47	4.68	11.62	632.9	867.4	624.5	802.5	796.6	736.6	766.9	651.1	820.9
High	Master Protein	Solyc05g015390.3.1	Rubber elongation factor protein (AHRD V3.3 *** A0A072TUR8_MEDTR)	0	48	8	12	8	1	230	25.1	7.59	26.09	8	1.333	1.168	0.00147373	0.17123	0.0659466	0.733737	95.8	127.8	111.9	15.87	7.81	13.38	111.7	142	106.8	149.4	148.9	129.8	130.4	105.6	137.2
High	Master Protein	Solyc11g010450.2.1	ATP-dependent 6-phosphofructokinase (AHRD V3.3 *** K4D5K6_SOLLC)	0	10	4	5	2	1	532	58.3	6.93	13.01	4	1.373	1.086	0.00155628	0.500346	0.0691128	0.967305	90.4	124.1	98.1	25.86	3.23	18.91	91.3	134.8	85.7	126.3	119	125.4	99.1	82.4	120.4
Medium	Master Protein	Solyc12g089190.1.1	Myb family transcription factor family protein (AHRD V3.3 *** B9H0R6_POPTR)	0.015	18	1	2	1	1	88	10.3	8.75	0	1	0.715	0.701	0.00164181	0.00405269	0.0723629	0.118918	165.6	118.3	116	30.79	13.5	39.38	75.2	39.9	56.7	48.1	37	40.5	35.6	70.7	39.7
High	Master Protein	Solyc03g034375.1.1	Lipid transfer protein (AHRD V3.3 *** S4TID2_GOSHI)	0	22	2	2	2	1	92	9.8	8.65	6.3	2	0.766	0.7	0.00167089	0.002419	0.0730954	0.0854226	142	108.8	99.4	32.19	9.58	16.17	312.1	162.8	224.4	158.2	191.3	172	155.7	204.7	157.1
High	Master Protein	Solyc11g071520.2.1	Glucan endo-1,3-beta-glucosidase (AHRD V3.3 *** A0A072VNE5_MEDTR)	0	24	5	8	5	1	383	42.5	9.1	16.19	5	1.4	1.169	0.00172003	0.207866	0.0746394	0.792423	73.8	103.4	86.3	21.55	4.99	18.43	56.7	73.1	48	82.6	74.8	79.3	70	48.7	66.2
High	Master Protein	Solyc04g015020.3.1	Heavy metal transport/detoxification superfamily protein (AHRD V3.3 *-* AT4G16380.1)	0	15	4	4	4	1	266	29.8	8.65	11.33	4	1.287	1.072	0.00173166	0.560991	0.0746394	0.980958	84.8	109.1	90.9	25.36	15.12	6.92	255.9	277.1	402.2	331.3	439.9	356.6	297.1	320.4	279.1
High	Master Protein	Solyc09g075460.3.1	Pectin lyase-like superfamily protein (AHRD V3.3 *** AT3G16850.1)	0	21	7	11	7	1	480	52	5.66	35.09	7	1.316	1.136	0.00179945	0.300853	0.0769954	0.877412	84.1	110.7	95.6	29.52	14.52	22.05	379.1	647	426.6	656.2	561.3	491.4	484.8	372.8	584.7
High	Master Protein	Solyc09g090600.3.1	Acid phosphatase 1 (AHRD V3.3 *** A0A0B2QYK4_GLYSO)	0	46	9	34	9	1	256	29.4	7.93	88.72	9	1.247	1.365	0.00181281	0.0266928	0.0770048	0.363942	87	108.4	118.8	11.97	4.12	21.84	698.3	863.9	716.1	892.6	850.8	923.7	994.1	655	977.7
High	Master Protein	Solyc08g063000.3.1	Nucleosome assembly protein 1-like 1 (AHRD V3.3 *** A0A0B2RMX0_GLYSO)	0	19	4	9	4	1	270	30.8	4.73	20.81	4	0.774	0.936	0.00185169	0.719798	0.0780906	0.998179	106	82.1	99.3	20.01	9.05	19.74	430.5	391.1	287.3	352.3	301.9	302.7	366.1	261.4	385.1
High	Master Protein	Solyc06g071720.1.1	60S ribosomal protein L27A (AHRD V3.3 *** B6VC54_VERFO)	0	54	9	42	6	1	148	16.4	10.59	110.18	9	1.295	1.104	0.00188266	0.423292	0.0788295	0.947338	105.7	136.9	116.8	17.28	9.64	21.95	344	468.7	476.2	606.7	613.1	513.7	618.3	394.7	517.5
High	Master Protein	Solyc06g082610.3.1	Receptor-like kinase (AHRD V3.3 *** G7K0V8_MEDTR)	0	9	4	4	4	1	627	69.1	8.78	9.98	4	1.385	1.006	0.00195481	0.975425	0.0812704	0.99882	118	163.3	118.7	28.77	15.15	8.76	40.7	71.5	51.3	75.1	71	55.8	50.6	51.6	59.2
High	Master Protein	Solyc01g105070.3.1	LECEVI16G peroxidase precursor	0	55	12	20	11	1	332	35.9	7.62	45.74	12	0.765	0.93	0.00201454	0.669627	0.0831635	0.99209	112	85.7	104.2	23.3	12.08	28.15	504	625	389.2	439.5	385.5	345.6	468.6	375	650.8
High	Master Protein	Solyc04g049330.3.1	V-type proton ATPase subunit G (AHRD V3.3 *** A0A0B2RXB3_GLYSO)	0	55	7	59	5	1	111	12.5	7.42	175.64	7	0.779	0.766	0.00204014	0.0810343	0.0836316	0.593779	130.1	101.4	99.7	30.38	24.79	28.12	3060.2	2932.7	1658.7	3084	2285.7	1906.2	1613	2875.6	2246.9
High	Master Protein	Solyc12g008395.1.1	Golgin candidate 1 (AHRD V3.3 *-* GOGC1_ARATH)	0	8	2	3	2	1	229	26.3	8.43	5.17	2	0.657	0.921	0.00206743	0.529768	0.0841615	0.972955	155.2	101.9	142.9	20.87	16.28	4.47	16.1	12.2	18.7	9.2	10.6	12.7	14.9	15.6	14.3
Medium	Master Protein	Solyc07g055065.1.1	LIGHT-DEPENDENT SHORT HYPOCOTYLS-like protein (DUF640) (AHRD V3.3 *-* AT2G42610.2)	0.022	29	1	1	1	1	45	5.1	8.21	1.75	1	1.44	0.861	0.00214069	0.270787	0.0865429	0.858156	66.7	96	57.4	14.57	23.85	7.97	18.7	19.4	24.2	36.2	27.9	22.6	15.4	16.7	18.1
High	Master Protein	Solyc07g017730.3.1	Glucan endo-1,3-beta-glucosidase, putative (AHRD V3.3 *** B9RR12_RICCO)	0	18	5	10	5	1	509	56.3	7.53	29.38	5	1.338	1.137	0.00228736	0.259696	0.0918389	0.844896	95.7	128.1	108.8	15.53	11.26	11.17	102.3	130.5	99.3	136.9	139.3	112.9	116.3	99	123.5
High	Master Protein	Solyc10g081120.2.1	alpha-L-arabinofuranosidase	0	5	3	10	3	1	687	75.6	5.47	27.88	3	1.264	0.794	0.00230835	0.120696	0.0920514	0.657782	81.7	103.3	64.9	8.86	9.26	25.08	625.5	536.9	540.1	682.8	592.6	709.6	423.6	642.5	428.7
High	Master Protein	Solyc03g007740.3.1	Reticulon-like protein (AHRD V3.3 *** K4BEJ6_SOLLC)	0	20	4	9	4	1	255	28.7	7.21	24.3	4	1.288	1.061	0.00232702	0.599724	0.0921687	0.981505	89.6	115.4	95.1	26.62	9.63	23.6	318.1	329.2	499.7	403	484	423.9	349.3	479.5	308.1
High	Master Protein	Solyc03g116350.3.1	HVA22-like protein (AHRD V3.3 *** K4BLD7_SOLLC)	0.003	9	1	1	1	1	176	20.5	6.93	2.21	1	1.415	1.273	0.00244509	0.0665937	0.0952398	0.556086	108.5	153.5	138.1	30.51	18.26	9.86	31.9	50.6	29.9	45.1	32.6	46.1	40.6	38.2	46.2
High	Master Protein	Solyc02g081990.3.1	Pectinesterase (AHRD V3.3 *** K4BA69_SOLLC)	0	5	3	7	3	1	570	63.1	8.6	16.7	3	0.751	1.157	0.00245329	0.197793	0.0952398	0.779064	122.6	92.1	141.9	35.06	18.05	10.45	121.5	147.9	234	100.3	141.3	111.1	186.4	151.1	171.1
High	Master Protein	Solyc05g054810.3.1	60S ribosomal protein L35 (AHRD V3.3 *** RL35_EUPES)	0	55	12	97	3	1	123	14.3	10.81	230.34	12	1.244	1.009	0.00264027	0.861515	0.101159	0.998179	93.3	116.1	94.2	27.9	6.27	9.45	466.8	645.8	827.8	740.5	803.2	838.8	693.2	574.1	651.8
High	Master Protein	Solyc11g062130.2.1	ADP/ATP translocator	0	37	16	63	9	1	386	42	9.8	172.58	16	1.269	1.022	0.0028798	0.818786	0.108214	0.998179	52.2	66.3	53.4	20.15	12.73	38.77	1943.2	2730	1971.5	2930.9	2502.7	2287.2	1731.7	3469.8	2014.5
High	Master Protein	Solyc03g119210.1.1	Lipid transfer protein (AHRD V3.3 *** S4TID2_GOSHI)	0	34	4	12	4	1	93	9.9	9.48	31.13	4	0.775	0.761	0.00301663	0.0621882	0.112634	0.538809	113.6	88	86.4	19.58	8.5	6.76	594.1	428.2	630.5	401.2	460.4	471.4	451.9	485.8	424.5
Low	Master Protein	Solyc01g081070.3.1	Protein transport protein sec23, putative (AHRD V3.3 *** B9SKJ9_RICCO)	0.051	2	1	1	1	1	764	84.5	6.16	0	1	1.403	0.844	0.00304705	0.182557	0.11305	0.754105	79	110.8	66.7	9.46	19.99	21.67	28.8	33.8	28.8	40.4	42.8	28.9	22.1	33	24.3
High	Master Protein	Solyc07g009230.3.1	Defensin-like protein (AHRD V3.3 -** G7LB12_MEDTR)	0	43	4	19	4	1	76	8.8	8.07	55.83	4	0.809	1.049	0.00316172	0.684622	0.115978	0.993199	115.1	93.1	120.7	24.11	8.1	32.7	1054.2	868.4	1394.1	931.6	852.7	792.8	1681.1	906	1105.4
High	Master Protein	Solyc01g111060.3.1	5'-methylthioadenosine/S-adenosylhomocysteine nucleosidase (AHRD V3.3 *** G7J8G7_MEDTR)	0	32	6	17	6	1	265	27.8	4.89	30.36	6	0.778	1.061	0.00322082	0.589011	0.11611	0.981288	100.2	77.9	106.3	14.82	1.27	20.05	212.6	213.4	162.6	165.4	168.9	165.1	225.6	162.4	242.2
High	Master Protein	Solyc01g096450.3.1	Aspartic proteinase nepenthesin-1-like protein (AHRD V3.3 *** T2DNA5_PHAVU)	0	35	10	20	10	1	373	40.1	9.28	40.99	10	1.255	1.201	0.00323899	0.157395	0.11611	0.718822	79.4	99.6	95.4	14.97	12.21	17.19	567	717.5	551.8	711.4	737.1	582.8	681.1	511.9	716.7
High	Master Protein	Solyc01g067860.3.1	Peroxidase (AHRD V3.3 *** K4AX34_SOLLC)	0	27	8	11	4	1	328	35.8	8.76	26.9	8	0.742	1.164	0.00323986	0.189421	0.11611	0.763555	119	88.3	138.5	7.65	6.23	18.19	114.4	132.4	129.2	100.8	95.9	89	156.1	109.8	150.4
High	Master Protein	Solyc01g111640.3.1	SKP1-like protein (AHRD V3.3 *** C3V9V9_CITMA)	0	73	9	58	5	1	158	17.7	4.67	146.16	9	0.706	0.89	0.00324837	0.348316	0.11611	0.902632	154.1	108.7	137.2	36.2	14.88	21.05	48.3	28.2	61.2	34.1	31.6	41.8	43	54.7	36.1
High	Master Protein	Solyc01g105060.3.1	Beta-hydroxyacyl-ACP dehydratase (AHRD V3.3 *** F2VYC9_HELAN)	0	38	7	29	7	1	225	24.9	8.87	59.41	7	1.24	1.127	0.00329491	0.357564	0.117059	0.907759	93.3	115.6	105.1	22.67	4.4	10.66	585.7	886.4	642.3	796.5	798.4	738.2	724	676.7	831.5
High	Master Protein	Solyc02g082900.3.1	Adipocyte plasma membrane-associated protein (AHRD V3.3 *** W9T0J8_9ROSA)	0	50	10	23	10	1	371	41.3	5.36	59.18	10	1.28	1.229	0.00333848	0.108383	0.117644	0.641753	90.6	116	111.4	21.54	3.16	18.61	321.6	422.1	279	402.7	428.4	411.5	395.3	302.1	440.5
High	Master Protein	Solyc03g098220.3.1	serine palmitoyltransferase	0.002	3	1	1	1	1	489	54.1	8	3.53	1	0.684	1.064	0.00335151	0.67585	0.117644	0.99209	145.6	99.6	154.9	28.02	44.03	17.57	20	20.5	11.8	26.9	13.7	12.9	21.3	15.9	22.4
High	Master Protein	Solyc06g073810.3.1	40s ribosomal protein S11 (AHRD V3.3 *-* K7XKQ3_SOLTU)	0	11	8	18	1	1	628	70	9.39	51.86	8	1.261	0.98	0.00351509	0.951515	0.121092	0.99882	84.4	106.4	82.6	13.93	9.6	3.3	1021.7	1353.1	1194	1358.8	1647.6	1505.5	1169.6	1112.4	1184.6
High	Master Protein	Solyc01g080280.3.1	chloroplast glutamine synthetase	0	43	13	75	11	1	432	47.5	6.73	169.79	13	1.263	1.194	0.00354553	0.195015	0.121092	0.775198	80.3	101.4	95.9	9.24	6.57	16.55	1433.4	1665.3	1416.3	1755.4	1810.3	1988.2	1903.6	1362.1	1711.3
High	Master Protein	Solyc05g013130.3.1	Transmembrane emp24 domain-containing protein 10 (AHRD V3.3 *** W9SPK8_9ROSA)	0.001	8	1	3	1	1	213	24.3	6.87	2.21	1	1.357	0.857	0.00355304	0.220628	0.121092	0.806811	124.5	168.9	106.7	10.57	22.96	24.73	51.9	44.9	55.4	70.4	79.3	49.6	44.5	66.4	44.1
High	Master Protein	Solyc06g034120.3.1	Oxidoreductase, zinc-binding dehydrogenase family protein, expressed (AHRD V3.3 *** Q10T48_ORYSJ)	0	37	8	20	8	1	384	41.2	8.7	49.56	8	1.254	1.121	0.0036134	0.361594	0.122438	0.909805	101.3	127.1	113.6	21.14	7.88	20.79	243.9	346.7	245.5	308.7	307.9	268	275.2	225.3	341.7
High	Master Protein	Solyc06g065850.2.1	SPFH/Band 7/PHB domain-containing membrane-associated protein family (AHRD V3.3 *** AT5G25260.1)	0	28	13	18	13	1	484	53.9	5.58	48.44	13	0.814	1.248	0.00363626	0.109809	0.122504	0.643058	99.9	81.3	124.6	5.37	7.07	18.08	847.3	941	915.3	687.4	792.2	745.3	1142.2	845.8	1207
High	Master Protein	Solyc02g087930.3.1	60S ribosomal protein L34 (AHRD V3.3 *** RL34_TOBAC)	0	33	4	19	1	1	120	13.8	11.6	55	4	1.261	1.86	0.00374532	1.45245e-05	0.124226	0.00185093	66.1	83.4	123	18.47	10.76	39.99	1108.3	1558.8	1199.9	1512.6	1728.2	1400.7	2876.4	1207.2	2232.1
High	Master Protein	Solyc12g019300.2.1	Acetolactate synthase small subunit (AHRD V3.3 *-* A0A151UBY0_CAJCA)	0.001	20	2	4	2	1	110	12.3	8.81	9.71	2	0.757	0.845	0.00375095	0.153168	0.124226	0.712029	153.7	116.4	129.9	15.21	28.23	5.36	89	90	67.8	105.6	66	67.3	75.2	74.7	82.1
High	Master Protein	Solyc11g071490.2.1	60S ribosomal protein L30 (AHRD V3.3 *** RL30_LUPLU)	0	53	5	25	1	1	112	12.4	9.54	62.84	5	1.404	1.143	0.00377829	0.321994	0.124429	0.896322	69.4	97.5	79.4	45.44	4.43	26.5	26.6	54.8	26.5	38.4	35.2	37.3	28.4	30.4	45.2
Medium	Master Protein	Solyc10g081820.2.1	Expp1 protein (AHRD V3.3 *** Q2HPL4_SOLTU)	0.016	3	1	1	1	1	284	31.7	8.95	2.52	1	1.351	1.147	0.00394012	0.270682	0.129033	0.858156	82	110.9	94.1	21.03	20.39	9.73	46.9	66.8	47.5	64.2	74	48.8	47.8	54.5	58.1
High	Master Protein	Solyc02g077040.4.1	phytophthora-inhibited protease 1	0.001	11	2	2	2	1	345	38.2	5.03	5.56	2	0.749	0.788	0.00398341	0.044115	0.129555	0.4699	137.7	103.2	108.5	5.86	18.82	27.5	110.5	124.1	115.7	115.8	86.7	83.1	89.7	141.6	91.2
High	Master Protein	Solyc02g091890.2.1	myb-like protein X (AHRD V3.3 *-* AT4G33740.5)	0	46	22	59	22	1	777	84.8	4.34	60.67	22	0.81	0.735	0.0040224	0.0371028	0.129555	0.43674	132.1	107	97.1	12.09	8.03	16.44	873.5	697.4	859.9	725.9	696.8	620.1	602.2	809.6	632.3
High	Master Protein	Solyc05g012340.3.1	SPFH domain/band 7 family protein (AHRD V3.3 *** G7JHI5_MEDTR)	0	27	7	8	7	1	365	41.5	7.85	21.62	7	0.779	1.007	0.00404389	0.878616	0.129555	0.99882	106.9	83.3	107.7	16.4	9.51	3.3	540.2	387.4	480	345	374.1	416.6	502.2	483.4	470.3
High	Master Protein	Solyc09g030390.3.1	Serine/arginine repetitive matrix protein 1 (AHRD V3.3 *** A0A151RS01_CAJCA)	0.007	1	1	1	1	1	921	108	11.24	2.6	1	0.746	0.795	0.00406655	0.0590169	0.129555	0.524973	157.4	117.4	125.2	13.78	12.4	18.29	50.8	62.2	66.9	45.7	56.7	46.4	49.5	64.7	46.4
High	Master Protein	Solyc01g006290.3.1	Peroxidase (AHRD V3.3 *** K4ASJ5_SOLLC)	0	11	2	5	1	1	326	35.7	6.84	16.13	2	0.712	0.876	0.00416218	0.276858	0.131885	0.862945	106.5	75.9	93.3	47.38	32.65	54.12	22.7	61.6	39.2	40.7	27.9	21.4	34.4	26.6	71.2
High	Master Protein	Solyc03g123710.3.1	purple acid phosphatase 17 (AHRD V3.3 --* AT3G17790.1)	0	36	2	3	2	1	85	9.6	9.89	5.49	2	1.321	0.948	0.00440248	0.65867	0.138745	0.99209	99.7	131.6	94.5	9.81	12.45	13.67	82.4	99.4	96.7	109.1	127.7	140.2	77.7	102.4	91.6
High	Master Protein	Solyc08g007160.3.1	Calcineurin B-like protein (AHRD V3.3 *** A1XCM9_POPEU)	0	54	8	12	8	1	215	24.6	4.79	27.89	8	1.321	0.983	0.00442602	0.878347	0.138745	0.99882	101.1	133.6	99.4	14.84	1.02	16.69	87.4	90.3	113.7	120.1	119.3	117.7	88.8	113.6	83.9
High	Master Protein	Solyc04g078440.3.1	Carbohydrate esterase plant-like protein (AHRD V3.3 *-* G7J707_MEDTR)	0	5	3	5	3	1	528	57.9	8.85	14.17	3	0.79	0.655	0.00470257	0.00355079	0.14641	0.109551	102.7	81.1	67.3	18.8	6.77	37.38	657.5	453.3	618.1	450.3	488.1	515.6	397.6	732.4	404.8
High	Master Protein	Solyc12g096400.2.1	Calmodulin-binding family protein (AHRD V3.3 *** B9NA01_POPTR)	0	9	3	3	3	1	441	48.4	5.45	8.65	3	0.772	1.28	0.00474605	0.0314676	0.14641	0.39274	80.6	62.3	103.2	39.56	20.06	25.2	125.3	258	150.8	116.5	159.9	113.2	193	143.9	241
High	Master Protein	Solyc05g054965.1.1	DAG protein (AHRD V3.3 *** A0A0K9Q0F0_ZOSMR)	0	53	8	43	7	1	234	26.4	8.84	125.74	8	1.235	0.912	0.00477045	0.572071	0.14641	0.981288	97	119.8	88.4	19.64	9	19.88	679.7	672.4	935.3	778.7	839.6	930.7	599	845.6	619.7
High	Master Protein	Solyc04g071590.3.1	Abscisic acid stress ripening 3%2C ASR3	0	23	2	3	2	1	108	12.2	9.76	9.1	2	0.767	1.046	0.00483733	0.688342	0.146925	0.993199	142.2	109.1	148.8	14.65	11.15	8.03	151.1	160.9	120.4	115.9	139.3	115.1	158.1	157.6	180.8
High	Master Protein	Solyc11g005150.2.1	entensin X55687	0	34	14	31	14	1	482	52.6	8.82	70.61	14	1.247	0.992	0.00498076	0.977148	0.150501	0.99882	87.1	108.6	86.4	31.76	5.97	19.57	764.7	1373.2	892.5	1112.9	1203.2	1071.3	885.7	809.7	1164
High	Master Protein	Solyc02g065370.3.1	UDP-N-acetylmuramoyl-L-alanyl-D-glutamate--2, 6-diaminopimelate ligase (AHRD V3.3 *** A0A0B0MSS3_GOSAR)	0	43	6	17	6	1	178	20.1	9.28	39.47	6	0.801	0.668	0.00502322	0.00523199	0.151006	0.143317	133.4	106.9	89.1	18.62	7.27	25.48	715.9	521.7	750.6	562.8	642.2	573.5	451.8	704.3	478.1
High	Master Protein	Solyc09g009530.3.1	alpha/beta-Hydrolases superfamily protein (AHRD V3.3 *** AT2G36290.1)	0	14	3	3	2	1	339	38.7	6.04	8.84	3	1.352	1.632	0.00513134	6.42719e-05	0.152232	0.00579633	74.4	100.5	121.3	27.76	10.88	18.47	42.2	65.3	40.9	56.9	68.4	57	68.8	49.5	70.3
High	Master Protein	Solyc04g007220.3.1	translocase subunit seca (AHRD V3.3 *** AT1G68490.1)	0.009	9	1	1	1	1	133	14	7.71	2.43	1	1.481	1.471	0.00513866	0.00839537	0.152232	0.187124	101.2	149.9	148.9	57.82	7.26	4.93	4.7	11.4	17.8	15.5	16.9	17.9	16.8	18.2	16.6
High	Master Protein	Solyc12g045030.2.1	NAD(P)-binding Rossmann-fold superfamily protein (AHRD V3.3 *** AT3G55310.1)	0	26	5	9	4	1	271	29.2	7.77	20.72	5	1.243	1.256	0.00514192	0.0730447	0.152232	0.577852	93.7	116.4	117.6	20.49	8.41	16.48	211.1	306.9	228.8	284.4	323.4	277.3	287.4	217.1	298.4
High	Master Protein	Solyc01g006660.2.1	Subtilisin-like protease (AHRD V3.3 *** A0A0B2PIS0_GLYSO)	0	9	4	7	4	1	764	82.6	7.37	17.16	4	0.757	0.946	0.00518734	0.630421	0.152805	0.98507	98.4	74.5	93.1	13.72	2.83	6.53	76.6	72	58.4	56.6	53.6	54.5	68.1	66.8	75.3
High	Master Protein	Solyc02g079510.3.1	Peroxidase (AHRD V1 **** Q50LG4_TOBAC)%3B contains Interpro domain(s) IPR019793 Peroxidases heam-ligand binding site IPR019794 Peroxidase%2C active site IPR002016 Haem peroxidase%2C plant/fungal/bacterial	0	19	6	32	4	1	363	38.5	4.79	75.28	6	1.213	1.144	0.00556284	0.316981	0.163047	0.895776	93.5	113.4	106.9	11.05	5.13	12.81	712.5	886.6	781.1	947.7	949.2	866.6	893.2	709.5	895.3
High	Master Protein	Solyc08g074390.3.1	Glucan endo-1,3-beta-glucosidase, putative (AHRD V3.3 *** B9SPT8_RICCO)	0	21	6	21	6	1	489	52.9	6.19	44.1	6	1.257	1.203	0.00560249	0.149544	0.163392	0.705818	80.9	101.7	97.3	14.98	6.95	20.22	306.4	385.6	295.2	405.1	352.6	385.2	368.6	285.4	431.2
High	Master Protein	Solyc07g006280.3.1	Tetraspanin family protein (AHRD V3.3 *** A0A072V357_MEDTR)	0	26	5	28	4	1	266	30.1	8.37	64.94	5	0.812	0.981	0.00574368	0.958204	0.16668	0.99882	114.1	92.6	111.9	6.12	16.03	13.73	1056.7	1095.4	1189.3	786	1076.1	889.1	1074.2	960.3	1259
High	Master Protein	Solyc04g080260.3.1	Glucan endo-1,3-beta-glucosidase, putative (AHRD V3.3 *** B9R7T0_RICCO)	0	25	8	15	8	1	441	47.2	7.93	41.98	8	1.243	0.967	0.00589291	0.830459	0.169985	0.998179	104.1	129.3	100.6	29.1	11.64	20.34	180.4	330.3	263.1	327	364.9	288.8	254.3	199.6	302
High	Master Protein	Solyc06g083130.3.1	dCTP pyrophosphatase 1 (AHRD V3.3 *** A0A151QMJ8_CAJCA)	0	42	4	5	4	1	118	13.5	5.38	15.33	4	1.266	0.841	0.00595336	0.126274	0.170237	0.665488	73.6	93.2	61.9	5.39	7.19	26.88	157.6	168.9	152	199.5	180.4	207.9	132.5	194.2	119.4
High	Master Protein	Solyc12g098540.2.1	Apyrase (AHRD V3.3 *** APY_SOLTU)	0	17	4	5	4	1	454	49.9	8.51	10.21	4	1.366	1.384	0.00607973	0.0118489	0.173007	0.224059	106.6	145.7	147.6	27.73	7.1	13.05	35.5	53.3	32.6	48.9	48.5	42.9	51.1	39.7	49.1
High	Master Protein	Solyc10g051340.2.1	Adenylyl cyclase-associated protein (AHRD V3.3 *** K4D0T6_SOLLC)	0	41	15	27	15	1	471	50.7	7.62	59.55	15	1.253	1.157	0.0062135	0.280523	0.175959	0.865065	85.7	107.4	99.1	13.71	13.99	16.8	1074.6	1402.5	1181.6	1480.4	1510.1	1160.9	1366.8	1010.3	1382.8
Medium	Master Protein	Solyc03g114100.1.1	4-coumarate:CoA ligase 1 (AHRD V3.3 --* AT1G51680.3)	0.016	8	1	1	1	1	125	13.7	9.03	2.65	1	0.76	0.709	0.00634461	0.00298873	0.178808	0.0967953	130.2	99	92.3	17.95	11.88	26.33	135.7	102.7	147.1	107	85.1	103.2	91.9	144.5	96.3
High	Master Protein	Solyc03g005530.1.1	Phosphate transporter (AHRD V3.3 *** Q9AYT2_TOBAC)	0	27	12	26	10	1	528	57.7	8.37	69.89	12	0.814	1.103	0.00651828	0.450831	0.181418	0.949738	97.5	79.4	107.5	38.84	18.38	34.7	681.2	1376.2	805.3	646.5	882.8	655.6	888.4	817.6	1490.4
High	Master Protein	Solyc10g074820.1.1	LOW QUALITY:transmembrane protein, putative (DUF1191) (AHRD V3.3 *** AT3G08600.1)	0	17	4	9	4	1	316	34.6	9.29	26.56	4	1.263	1.1	0.00655648	0.396284	0.181418	0.930914	104.1	131.5	114.5	21.89	6.91	17.39	198.1	268.5	179.1	251.9	250.3	222.2	218	171.7	244.3
High	Master Protein	Solyc02g093830.3.1	Glucose-6-phosphate 1-dehydrogenase (AHRD V3.3 *** K4BDH9_SOLLC)	0	21	7	10	7	1	524	60	6.71	19.46	7	0.71	1.157	0.0065611	0.276001	0.181418	0.862431	139.5	99.1	161.4	24.32	24.5	16.53	24.4	20.1	14.8	21	13.8	14.3	25	23.3	18
High	Master Protein	Solyc06g084230.3.1	40S ribosomal protein S24 (AHRD V3.3 *** K4CUG0_SOLLC)	0	27	4	46	1	1	133	15.4	10.62	140.49	4	1.231	1.225	0.00662292	0.114413	0.181418	0.652021	89.4	110.1	109.5	16.82	6.5	22.25	476	667.9	568.6	700.1	737.6	647.6	759.6	484.8	696.6
High	Master Protein	Solyc02g079770.3.1	DAG protein (AHRD V3.3 *** B6TYI4_MAIZE)	0	31	4	21	4	1	226	25.4	8.7	68.24	4	1.244	1.019	0.00688295	0.845778	0.187664	0.998179	107.9	134.2	109.9	21.85	10.23	6.78	220.8	201.3	300.7	233.2	274.7	283.7	225	244.1	213.6
High	Master Protein	Solyc12g096620.1.1	GDSL esterase	0	14	3	4	3	1	380	42	7.84	13.04	3	1.331	1.371	0.00703867	0.00997358	0.189053	0.200618	81.9	109	112.3	46.33	15.5	30.55	55.4	96.5	39.2	73.7	84.9	62.1	77	42.1	76
Medium	Master Protein	Solyc11g010560.2.1	Kinesin-like protein KCA1 (AHRD V3.3 *** A0A199VSQ9_ANACO)	0.013	1	1	1	1	1	1296	143.6	6.28	2.18	1	1.381	1.108	0.0070524	0.460926	0.189053	0.950932	114.6	158.3	127	12.4	11.61	13.34	20.6	18.2	23.3	31.2	28.5	24.7	22.8	26.3	20.2
High	Master Protein	Solyc07g049460.3.1	laccase	0	9	3	3	3	1	572	63.3	8.84	9.41	3	1.361	0.922	0.00706379	0.505294	0.189053	0.967305	121.8	165.8	112.3	6.88	16.39	12.65	26.7	30.5	27.7	44.7	37.6	32.2	25.2	25.5	31.4
High	Master Protein	Solyc06g071510.3.1	GDSL esterase/lipase (AHRD V3.3 *** A0A1D1YN85_9ARAE)	0	9	2	3	2	1	244	27.3	6.95	7.49	2	1.328	1.128	0.00712279	0.336951	0.189053	0.899927	115.7	153.7	130.6	23.29	17.48	11.13	51.1	70.8	46.1	67.8	70.2	50.2	51.5	64.4	57.6
High	Master Protein	Solyc01g111170.3.1	diageotropica	0	87	15	483	10	1	171	17.9	8.56	1216.29	15	1.24	0.906	0.00715746	0.550664	0.189053	0.980062	87.7	108.7	79.4	9.2	8.27	3.67	11433.5	13719.1	13014.3	15050.9	16139.5	17731.2	12235.3	11368.4	11788.8
High	Master Protein	Solyc03g121540.3.1	beta-galactosidase 3	0	4	3	4	3	1	838	92.9	8.25	6.37	3	1.246	0.925	0.00715963	0.518533	0.189053	0.96886	79.2	98.7	73.3	13.07	9.75	7.9	202.1	223.8	172	283.9	234.6	251.8	176.6	206.2	187.1
High	Master Protein	Solyc07g052350.3.1	Aconitate hydratase (AHRD V3.3 *** K4CFD4_SOLLC)	0	39	29	80	19	1	995	108.1	7.55	191.09	29	1.239	1.036	0.00747243	0.748236	0.196428	0.998179	94.7	117.4	98.1	30.22	8.35	13.51	1522.8	2203.1	1230.1	1886.3	1962.2	1666.6	1541.9	1577	1954
High	Master Protein	Solyc04g008740.3.1	Pyruvate kinase (AHRD V3.3 *** K4BP30_SOLLC)	0	43	14	30	14	1	510	55.2	7.53	71.66	14	1.223	0.986	0.00760996	0.986703	0.198265	0.99882	90.5	110.7	89.3	24.64	12.66	17.14	865.9	1214.4	769.5	1059.2	1120.8	873.3	853.7	819.6	1110.5
High	Master Protein	Solyc06g007570.3.1	40S ribosomal protein S8 (AHRD V3.3 *** K4C3D8_SOLLC)	0	39	8	38	3	1	220	25	10.3	87.53	8	1.301	1.136	0.00777332	0.295936	0.201473	0.876694	96.8	126	110	12.6	4	14.22	83	103.6	84.9	109.3	117.6	110.4	85.5	113.3	96.4
High	Master Protein	Solyc08g076885.1.1	Unknown protein (AHRD V3.3 )	0.002	2	1	1	1	1	564	43.7	5.52	3.05	1	0.741	1.032	0.00780184	0.852123	0.201473	0.998179	144.3	106.9	148.8	24.64	1.93	7.48	16.7	26.4	26.9	19.5	19.5	18.9	23.9	27.2	27.3
High	Master Protein	Solyc06g066660.3.1	Ribosomal protein L37 (AHRD V3.3 *** M1BDD8_SOLTU)	0	26	3	6	1	1	93	10.9	11.8	16.96	3	1.248	1.419	0.00831999	0.0025488	0.213911	0.0863444	99.2	123.8	140.8	15.72	17.45	28.4	133.5	183.6	161.4	201.5	259.9	189	293.1	163.3	229.1
High	Master Protein	Solyc08g081530.3.1	monodehydroascorbate reductase	0	54	20	57	20	1	491	53.6	8.03	150.26	20	1.232	1.029	0.00848138	0.783835	0.217109	0.998179	96.8	119.3	99.6	16.32	12.71	6.18	1399.4	1712.9	1247.9	1832.4	1724	1425	1439.4	1416.5	1585
High	Master Protein	Solyc03g098600.3.1	Dolichyl-diphosphooligosaccharide--protein glycosyltransferase subunit STT3 (AHRD V3.3 *** A0A1D1YZP2_9ARAE)	0	7	4	6	4	1	725	81.9	8.92	16.1	4	1.297	1.129	0.00870896	0.319743	0.221316	0.896042	116.8	151.4	131.8	28.42	11.62	5.91	86	133.6	82.3	111.6	127.2	101	92	97.1	103.5
High	Master Protein	Solyc01g097970.3.1	Deoxyuridine 5'-triphosphate nucleotidohydrolase (AHRD V3.3 *** DUT_SOLLC)	0	71	9	27	8	1	139	14.8	5	83.01	9	0.802	0.749	0.00872126	0.0433219	0.221316	0.464633	134.2	107.6	100.5	14.04	4.33	14.08	425.6	333.7	434.7	341.2	367.5	341.3	314.7	400.7	318.7
High	Master Protein	Solyc10g006390.3.1	FHA domain-containing protein	0	16	7	11	7	1	519	59.8	10.59	32.14	7	0.801	0.769	0.00883656	0.0754889	0.223275	0.580729	108.8	87.2	83.7	27.08	13	17.55	523.3	405	696.7	394	503.1	419.3	402.7	515.5	372.2
High	Master Protein	Solyc10g081600.2.1	Rhomboid family protein (AHRD V3.3 *** B9H9X7_POPTR)	0	10	2	3	2	1	408	44.3	6.34	9.05	2	1.268	1.036	0.00911721	0.746277	0.229378	0.998179	106	134.4	109.8	16.76	15.54	9.48	125.4	150.8	108.1	162.9	159.1	121.4	111.2	133.1	130
High	Master Protein	Solyc03g113490.3.1	HIPL1-like protein (AHRD V3.3 *** A0A0B0MLG6_GOSAR)	0	24	13	42	13	1	683	74.3	5.1	86.26	13	1.233	1.053	0.00944624	0.665038	0.236641	0.99209	92.1	113.6	97	23.65	4.57	21.66	882.7	1388.1	1028.7	1277	1268.8	1175	1082.9	888.9	1368.2
High	Master Protein	Solyc01g081520.3.1	30S ribosomal S2 (AHRD V3.3 *** A0A0B0MLM4_GOSAR)	0.001	5	2	3	2	1	607	67.8	7.99	6.21	2	1.342	1.032	0.00958058	0.844953	0.236968	0.998179	118.5	159.1	122.4	20.7	16.52	6.51	45.5	33.5	31.4	33.6	46	44.9	32.4	36.9	34.5
High	Master Protein	Solyc11g010190.1.1	Prohibitin (AHRD V3.3 *** O04361_TOBAC)	0	49	11	36	7	1	279	30.7	8.88	104.37	11	0.819	0.831	0.00962131	0.233854	0.236975	0.819888	107.1	87.7	89	26.41	41.59	12.28	1311.3	1445.5	842.1	2038.7	1074.3	1020.4	928.1	1188.2	1089.3
High	Master Protein	Solyc10g086150.2.1	RNA-binding (RRM/RBD/RNP motifs) family protein (AHRD V3.3 *** AT2G37220.1)	0	42	9	31	8	1	291	31.8	5	77.36	9	0.825	0.74	0.0097391	0.0379443	0.237067	0.439584	128.2	105.8	94.9	19.41	5.68	21.57	813.3	607	898.9	643.8	719.9	671.1	602.2	856.5	598.5
High	Master Protein	Solyc11g010240.2.1	Histone H3 (AHRD V3.3 *-* K7VSQ3_MAIZE)	0	10	7	88	2	1	783	88.7	9.39	203.46	7	1.254	1.742	0.00978891	3.52604e-05	0.237067	0.00369101	75	94	130.7	26.49	3.47	39.12	319	544.8	418.1	524.3	544.6	508.2	884.9	377.8	728.6
High	Master Protein	Solyc06g073830.1.1	Calcium-binding protein (AHRD V3.3 *** A0A199V9T9_ANACO)	0	32	5	7	5	1	184	20.3	5	18.78	5	0.804	0.906	0.00983395	0.453553	0.237067	0.949738	136.7	109.9	123.9	16.25	5.62	9.67	281.6	202.8	242.9	195.3	195.3	176.9	220.1	247.4	204.6
High	Master Protein	Solyc11g073200.2.1	Glutelin type-A 2 (AHRD V3.3 *** A0A199V5M8_ANACO)	0	44	11	22	11	1	356	38.1	6.27	52.16	11	1.207	1.379	0.00985988	0.0195943	0.237067	0.305236	83	100.1	114.4	20.77	12.87	29.14	572.7	844.3	635.8	767.4	796.7	621.6	876.8	520.5	943.4
High	Master Protein	Solyc04g018110.1.1	Hop-interacting protein THI026 (AHRD V3.3 *** G8Z256_SOLLC)	0	11	2	2	2	1	242	26.7	4.61	5.73	2	0.739	0.909	0.00989894	0.425672	0.237067	0.947338	151	111.7	137.3	16.84	15.79	6.09	41.5	35.7	49.9	30.7	39.8	30.6	34.5	38.8	37.7
High	Master Protein	Solyc02g014300.2.1	Pectinesterase (AHRD V3.3 *** K4B4M9_SOLLC)	0	8	4	6	4	1	580	63.2	9.25	8.07	4	0.705	0.891	0.00996668	0.391529	0.237067	0.930337	154	108.7	137.3	20.45	5.78	13.16	15	11.9	18.1	11.6	10.6	10.4	16.4	13.4	12.9
High	Master Protein	Solyc01g103930.3.1	Transmembrane 9 superfamily member (AHRD V3.3 *** K4B1W8_SOLLC)	0	11	5	7	4	1	588	66.9	7.47	20.41	5	1.277	1.119	0.0100797	0.313068	0.237239	0.890594	117.8	150.4	131.8	18.94	9.51	12.02	105.3	142	102.5	134.4	137.6	115	95.7	117.8	119.7
High	Master Protein	Solyc02g094050.3.1	Blue copper protein (AHRD V3.3 *** A0A0B2QX32_GLYSO)	0	16	2	4	2	1	170	18.2	8.18	5.34	2	1.303	0.941	0.0101246	0.599662	0.237239	0.981505	123.3	160.7	116	33.59	18.4	13.64	60.4	74.2	114	75.4	109.7	96.8	69.9	85.9	67.2
Medium	Master Protein	Solyc12g007240.2.1	mediator of RNA polymerase II transcription subunit (AHRD V3.3 *** AT4G28840.1)	0.014	5	1	1	1	1	196	22	8.6	3.06	1	0.768	0.976	0.0101581	0.823944	0.237239	0.998179	145.8	111.9	142.3	9.01	7.94	1.72	57.2	64	68.5	49.2	49.2	42.7	62.5	61	63.1
High	Master Protein	Solyc01g099370.3.1	Calcium-dependent lipid-binding (CaLB domain) family protein (AHRD V3.3 *** AT3G16510.1)	0	36	6	11	6	1	278	30.2	7.2	26.59	6	0.81	1.196	0.0103394	0.158174	0.240514	0.719886	94.6	76.6	113.1	9.63	5.49	12.85	275.4	280.3	234.1	217.4	241.2	223.1	344.4	268.2	329.3
High	Master Protein	Solyc01g099770.3.1	meloidogyne-induced giant cell protein DB141	0	89	15	309	9	1	168	18.9	4.68	671.11	15	0.813	0.895	0.0103965	0.497965	0.240886	0.967305	114.1	92.7	102.1	14.72	11.05	5.88	5471.2	4471.8	6015.9	4125.5	4446.9	5113.8	4897.8	5184.4	4608.2
High	Master Protein	Solyc10g009150.3.1	Organ-specific protein S2 (AHRD V3.3 *** F2VPS2_SOLNI)	0	33	4	8	4	1	183	21.4	5.62	26.42	4	0.817	0.617	0.01068	0.00083831	0.24397	0.0416455	121.8	99.5	75.1	23.69	6.38	26.81	734.2	507.9	824.8	548.3	621.7	600	453.1	696.4	445.9
Medium	Master Protein	Solyc12g100090.1.1	Extensin-like protein Ext1 (AHRD V3.3 *** Q8VWM5_SOLLC)	0.019	2	1	1	1	1	376	43.9	9.23	3.02	1	0.781	0.754	0.0107121	0.0168103	0.24397	0.278982	130.2	101.7	98.2	32.95	10.12	26.82	85.3	65.9	125.5	62.3	75.8	66.6	64.3	95.6	59.5
High	Master Protein	Solyc01g109920.2.1	LOW QUALITY:Dehydrin protein (AHRD V3.3 *** V9M5C3_MANES)	0	15	3	3	3	1	249	25.3	7.65	10.67	3	0.807	0.96	0.0107345	0.761697	0.24397	0.998179	97.1	78.4	93.3	16.16	21.26	17.23	204.4	227.5	279.2	258.3	183.6	180.3	218.5	180.6	255.8
High	Master Protein	Solyc03g020010.1.1	miraculin	0	57	7	22	7	1	205	22.9	5.05	48.44	7	0.811	1.152	0.0107871	0.254612	0.24397	0.839445	135	109.5	155.5	5.17	2.21	20.39	389	431.4	410.9	331.4	333.2	345.1	473.2	358.3	543.4
High	Master Protein	Solyc03g098760.2.1	Kunitz-type protease inhibitor-like protein (AHRD V3.3 *** Q2XPY0_SOLTU)	0	55	7	32	7	1	202	22.5	5.22	92.67	7	1.211	2.439	0.0108458	5.9456e-10	0.24397	3.26752e-07	72.5	87.8	176.7	22.93	4.86	42.94	586.5	817.4	540	710.4	663.5	729.7	1787.6	690.7	1430.4
High	Master Protein	Solyc01g096250.2.1	LOW QUALITY:oxidoreductases, acting on NADH or NADPH (AHRD V3.3 *-* AT1G75260.1)	0	12	4	15	4	1	305	32.9	10.14	37.18	4	1.227	0.907	0.0108559	0.554609	0.24397	0.980958	80.4	98.6	73	20.55	13.87	18.24	537	529.6	748.6	565.3	658.7	747.6	474.9	650.5	487.2
High	Master Protein	Solyc01g095290.3.1	Glycosyltransferase (AHRD V3.3 *** K4AZR8_SOLLC)	0.002	3	1	1	1	1	383	43.7	8.82	2.47	1	1.445	1.23	0.0108625	0.171912	0.24397	0.735044	108.8	157.3	133.9	31.85	28.33	25.79	9.7	15.4	8.7	10.7	18.9	14.1	12	11.5	17.9
High	Master Protein	Solyc06g083340.3.1	Wound-induced basic protein (AHRD V3.3 *** PR4_PHAVU)	0	62	3	9	3	1	47	5.4	9.52	14.33	3	1.203	0.72	0.0110443	0.0224269	0.247106	0.330318	108.3	130.3	78	40.4	22.31	50.56	1328.7	725.5	666.7	1197.2	873	795.6	456.4	1091.1	522.6
High	Master Protein	Solyc03g007190.3.1	Hypersensitive-induced response protein (AHRD V3.3 *** A0A068F6N1_CAPAN)	0	21	5	8	5	1	290	32.3	5.25	20.39	5	1.215	1.198	0.0110895	0.154731	0.247173	0.716472	80.3	97.6	96.3	27.93	19.14	12.56	265.2	391.5	235	413.1	322.2	286.7	317.8	307.7	385.6
High	Master Protein	Solyc03g120780.3.1	Ribosomal protein L37 (AHRD V3.3 *** K4BMM7_SOLLC)	0	25	3	5	1	1	95	10.8	11.87	13.54	3	1.229	1.389	0.0112963	0.0127677	0.250757	0.234621	94.2	115.8	130.9	15.39	21.22	35.93	227.8	311	276	339.3	441.4	292.9	508.5	238.1	383.4
High	Master Protein	Solyc08g074780.3.1	SH3 domain-containing protein (AHRD V3.3 *** AT4G34660.1)	0	8	2	2	2	1	362	40.6	5.49	4.65	2	0.776	0.965	0.0113358	0.748989	0.250757	0.998179	105	81.5	101.3	11.55	10.45	10.18	73.5	74	59.9	62.7	57	50.8	70.9	63.9	78.4
High	Master Protein	Solyc01g006300.3.1	LECEVI1A	0	46	7	39	6	1	325	34.9	4.74	116.65	7	0.823	0.982	0.0115696	0.967927	0.254967	0.99882	110.6	91	108.5	30.2	23.71	34.71	586.8	1038.8	704	820.2	579.2	536.4	691	531.5	1043.9
High	Master Protein	Solyc09g005500.3.1	MLP (AHRD V3.3 *** G8DRV9_GOSBA)	0	53	7	277	7	1	151	17.4	5.22	558.56	7	0.815	1.079	0.0116537	0.54656	0.255858	0.978089	108.8	88.7	117.4	2.89	5.98	11.17	3605.1	3532.2	3404.6	2880.1	2819.5	3150.9	3811.5	3283.6	4106.5
High	Master Protein	Solyc02g077980.2.1	Late embryogenesis abundant protein (LEA) family protein (AHRD V3.3 --* AT4G13230.1)	0	20	2	3	2	1	152	16.9	6.27	7.81	2	0.778	0.818	0.0118123	0.100846	0.258371	0.632235	154.1	119.8	126.1	14.4	24.58	21.42	51.1	68.3	62.3	68.5	43.7	48.4	51	46.9	69.3
High	Master Protein	Solyc03g116700.3.1	Blue copper protein (AHRD V3.3 *-* A0A151SLU0_CAJCA)	0	6	1	2	1	1	184	19.4	5.16	6.27	1	0.776	0.864	0.011973	0.20365	0.260914	0.786946	134.3	104.3	116.1	21.05	27.65	19.48	89	136.8	116.4	138.1	85.8	90.3	96.7	100.6	136
High	Master Protein	Solyc03g083910.4.1	symbol=TIV1	0	28	12	20	12	1	636	70.1	5.9	37.9	12	1.209	0.929	0.012143	0.606547	0.261298	0.98214	85.7	103.6	79.7	1.71	6.34	2.34	255.9	263.8	263.4	326.3	318.5	288.9	251.9	240.5	244.8
High	Master Protein	Solyc05g025900.3.1	Damaged dna-binding 2, putative isoform 1 (AHRD V3.3 *** A0A061GKJ3_THECC)	0	42	6	11	6	1	252	27	9.73	19.15	6	1.218	0.917	0.0121689	0.536947	0.261298	0.976339	94.7	115.3	86.9	3.06	4.44	18.84	270.2	265.4	281.6	327.9	329.1	354.4	216.6	312.3	247.9
High	Master Protein	Solyc01g091750.3.1	Arginine/serine-rich splicing factor (AHRD V3.3 *** D8L816_9POAL)	0	28	6	11	6	1	250	29.6	10.45	31.06	6	0.808	0.936	0.0122822	0.706731	0.261298	0.998179	105.9	85.6	99.1	9.77	12.87	4.41	497.4	487.9	414.1	394.4	475.8	375.1	456.8	431.8	471.3
High	Master Protein	Solyc07g009100.3.1	defensin-like protein (AHRD V3.3 *** AT1G19610.1)	0	33	5	28	2	1	97	11.6	9.25	62.61	5	0.796	1.176	0.012295	0.1571	0.261298	0.718822	103.5	82.5	121.7	11.3	7.37	10.85	182.1	147.9	154.1	116	134.1	122.7	181.2	203.2	163.6
High	Master Protein	Solyc03g123610.3.1	alanine aminotransferase 2 (AHRD V3.3 *** AT1G72330.1)	0	36	15	23	13	1	575	63.1	7.62	60.16	15	1.2	1.101	0.0123238	0.431637	0.261298	0.949738	89.2	107.1	98.2	17.96	6.54	11.7	625.7	833.9	612.9	823.8	750.6	727.7	688.6	606.8	767.8
High	Master Protein	Solyc10g076720.2.1	UDP-Glycosyltransferase superfamily protein (AHRD V3.3 --* AT3G21790.1)	0.002	9	2	2	2	1	200	21	8.66	2.82	2	1.237	0.98	0.0123472	0.882813	0.261298	0.99882	105.8	130.9	103.7	16.02	16.91	10.6	171.1	185.7	231.3	229.7	233.9	170	181.9	201.3	162.7
High	Master Protein	Solyc01g099890.3.1	MCT-1 (AHRD V3.3 *** A0A161G0X0_HORVU)	0	32	5	9	3	1	181	20.1	8.97	17.77	5	0.766	0.715	0.0124519	0.00665317	0.262566	0.16413	161.2	123.5	115.3	14.77	4.71	25.11	62.5	61.4	47.4	47	50.6	46.4	38	61.1	43.9
Medium	Master Protein	Solyc09g090910.2.1	auxin-regulated IAA13	0.018	4	1	1	1	1	283	30.6	8.54	2.06	1	1.337	1.013	0.0126811	0.961803	0.266439	0.99882	119.4	159.6	121	14.18	17.92	18.43	22.8	29.8	24.6	24.2	34.3	32.9	21.3	24.9	30.7
High	Master Protein	Solyc09g009390.3.1	Monodehydroascorbate reductase (AHRD V3.3 *** MDAR_SOLLC)	0	62	22	78	22	1	433	47	6.02	239.61	22	1.22	1.223	0.0129418	0.143956	0.270946	0.697759	89.1	108.7	109	26.69	10.03	13.84	1924.4	2745.8	1666.3	2347.7	2355.8	1965.7	2353.6	2128.9	2788.8
High	Master Protein	Solyc03g097260.3.1	RING/FYVE/PHD zinc finger protein, putative (AHRD V3.3 *** G7K541_MEDTR)	0.002	1	1	6	1	1	1525	165.2	6.29	9.04	1	1.324	1.503	0.0131061	0.00156274	0.272612	0.0670391	63.1	83.6	94.9	5	3.31	49.48	31.7	34.9	32.6	43.2	42.9	45.6	76.8	26.6	49
High	Master Protein	Solyc10g078780.2.1	Seed maturation protein LEA 4 (AHRD V3.3 *** Q9FNX1_GLYCA)	0	15	2	2	2	1	221	21.9	7.97	6.64	2	0.79	0.921	0.0131144	0.476185	0.272612	0.95951	147.5	116.5	136	11.25	28.1	27.46	126.7	158.2	138.7	164.2	109.6	99.2	127.8	98.4	170.7
High	Master Protein	Solyc12g100160.2.1	Ribosomal protein L6 family (AHRD V3.3 *** AT1G05190.1)	0	28	5	7	5	1	227	25	10.05	16.63	5	0.822	0.824	0.0132826	0.146761	0.273961	0.701417	110.6	90.9	91.2	13.08	12.46	9.63	304.2	300.2	238.6	284.9	222.7	246.8	247.4	261.4	216
High	Master Protein	Solyc01g097890.2.1	LOW QUALITY:DNA-binding storekeeper protein-related transcriptional regulator (AHRD V3.3 *** AT5G28040.2)	0	25	12	25	11	1	453	48.6	6.21	65.36	12	0.839	0.905	0.0135889	0.547565	0.276361	0.978468	109.2	91.6	98.8	15.16	6.55	5.52	1005.7	924.6	742.1	860.9	775.3	765.6	896.2	804.1	837
High	Master Protein	Solyc09g090660.3.1	Transducin/WD40 repeat-like superfamily protein (AHRD V3.3 *-* A0A0K9PSA6_ZOSMR)	0	7	3	4	3	1	521	56.3	6.58	7.38	3	1.255	1.112	0.0136005	0.350014	0.276361	0.903258	96	120.5	106.8	14.34	4.4	5.74	138.7	176.7	139.5	178.8	175	164.2	145.4	155.1	163.1
High	Master Protein	Solyc12g009790.2.1	Calcium-dependent lipid-binding (CaLB domain) family protein (AHRD V3.3 *** AT1G05500.1)	0.002	4	2	2	2	1	565	63.5	5.55	3.92	2	0.78	0.911	0.0136262	0.412869	0.276361	0.940691	123	96	112	8.09	10.69	8.03	78.9	75.9	67.4	52.3	64.8	59.2	77.1	69.1	66.1
High	Master Protein	Solyc04g049350.3.1	chorismate synthase 1 precursor	0	46	12	25	12	1	418	45.6	6.05	62.97	12	1.19	1.179	0.0136719	0.226759	0.276361	0.813004	87.7	104.4	103.4	9.52	8.7	17.2	795.2	937	800.7	973.1	953.2	826	999.4	712.3	943.9
High	Master Protein	Solyc11g072490.2.1	Interactor of constitutive active ROPs-like protein (AHRD V3.3 *** A0A072ULW0_MEDTR)	0	21	10	17	10	1	641	71.6	5.47	41.85	10	0.813	0.776	0.0138787	0.0390028	0.278951	0.443618	101.9	82.8	79.1	17.52	5.74	15.57	274	208.3	295.5	201.3	222.6	222.9	212.6	259.1	191.8
High	Master Protein	Solyc12g009430.2.1	FkbM family methyltransferase (AHRD V3.3 *** AT2G26680.1)	0.002	14	2	2	2	1	320	36.1	8.53	2.19	2	1.387	1.245	0.0138952	0.139689	0.278951	0.690817	110.1	152.7	137.1	42.29	24.48	42.16	21.3	12.7	9.5	24.1	17.6	15.1	15.8	28.7	13.6
High	Master Protein	Solyc04g072290.3.1	Exocyst complex component SEC6 (AHRD V3.3 *** SEC6_ARATH)	0	4	2	3	2	1	749	85.3	4.92	10	2	0.791	1.054	0.014033	0.673735	0.280628	0.99209	140.6	111.2	148.2	25.25	9.8	7.82	94.1	84.7	56.1	74.7	61.4	67	89.2	96.9	82.9
High	Master Protein	Solyc07g049360.3.1	Small ubiquitin-related modifier (AHRD V3.3 *** A0A0V0H2J3_SOLCH)	0	39	3	37	1	1	96	10.9	5.1	116.97	3	1.21	0.83	0.014137	0.120378	0.280628	0.657782	91.6	110.9	76	0.42	1.03	16.26	217	218	216.2	259.5	264.9	262.7	178.1	234.8	180.2
High	Master Protein	Solyc01g094040.3.1	Blue copper protein (AHRD V3.3 *** A0A199UNZ4_ANACO)	0.002	5	1	2	1	1	215	23	4.56	4.82	1	1.321	0.961	0.0142063	0.720491	0.280628	0.998179	65.9	87	63.3	28.02	10.35	20.09	23	41	32.9	43.4	45.8	37.3	31.6	29.3	42.2
High	Master Protein	Solyc02g091320.3.1	glutamyl-tRNA (Gln) amidotransferase subunit C (AHRD V3.3 *-* AT5G17460.5)	0	7	1	1	1	1	248	28.1	9.58	4.12	1	1.296	1.194	0.014266	0.174421	0.280628	0.739129	68.2	88.4	81.5	24.46	3.53	6	41.3	38.9	59.8	51.6	55.4	53.6	46.1	52	49.4
High	Master Protein	Solyc07g053360.3.1	Late embryogenesis abundant domain-containing family protein (AHRD V3.3 *** B9IQP9_POPTR)	0	58	24	50	24	1	532	56.4	5.55	143.42	24	0.82	0.783	0.0144388	0.109615	0.283077	0.642563	109.5	89.8	85.7	18.37	3.31	19.03	3965.9	2737.9	3604.3	2957	2811.4	2994.6	2820.4	3793.1	2721.9
High	Master Protein	Solyc08g079900.3.1	subtilisin-like protease	0	23	12	38	6	1	748	79.4	8.05	88.24	12	0.801	1.457	0.0147123	0.00123676	0.287477	0.0541037	94.7	75.9	138	14.18	11.23	36.06	197	162.5	150.6	130.2	131.7	107.1	240.5	115.3	236.8
High	Master Protein	Solyc07g053830.3.1	ADP,ATP carrier protein, mitochondrial (AHRD V3.3 *** ADT1_SOLTU)	0	27	9	37	2	1	383	41.5	9.6	92.05	9	1.317	1.556	0.0148183	0.000610984	0.28787	0.0328586	103.3	136	160.7	4.89	6.47	19.75	32	34.1	31	43.5	42.2	38.4	59.9	40.2	49.8
High	Master Protein	Solyc04g078050.3.1	Transcription initiation factor, putative (AHRD V3.3 *** B9R722_RICCO)	0.001	3	2	2	2	1	934	102.6	7.43	5.8	2	0.772	0.891	0.0148305	0.337201	0.28787	0.899927	118.1	91.2	105.3	11.71	12.12	3.19	64	50.6	58.9	45.4	52.9	41.8	52.5	55.2	52.1
High	Master Protein	Solyc02g068740.3.1	Glycine cleavage system H family protein (AHRD V3.3 *** B9ICP5_POPTR)	0	72	8	230	8	1	154	17.1	5.08	288.88	8	1.215	1.015	0.0149927	0.85506	0.290057	0.998179	84.6	102.8	85.9	14.96	5.75	4.03	4321.1	4331.3	5553.2	4839.8	5413.2	5261.5	4486	4395.9	4148.3
High	Master Protein	Solyc05g050840.3.1	Kinesin-like protein (AHRD V3.3 --* A0A061FG77_THECC)	0.001	6	2	2	2	1	467	50.1	4.91	3.21	2	1.367	1.154	0.0150516	0.337594	0.290238	0.899927	113.6	155.3	131.1	17.37	19.84	12.06	16.3	20.6	14.9	22.3	24.8	16.6	18.8	19.4	15.4
High	Master Protein	Solyc08g077790.3.1	peptidyl-prolyl cis-trans isomerase (AHRD V3.3 *** AT4G17070.1)	0.01	3	1	1	1	1	343	37.3	5.27	2.89	1	1.323	1.209	0.0152139	0.164188	0.291451	0.727285	113.2	149.8	137	10.77	13.95	18.17	28.4	23.9	23.5	31.6	31.8	24.6	34.6	24	28.9
High	Master Protein	Solyc08g062450.1.1	Heat-shock protein, putative (AHRD V3.3 *** B9RQT7_RICCO)	0	44	5	11	5	1	158	17.6	6.8	20.51	5	0.78	0.88	0.0156031	0.265255	0.297933	0.852849	112.4	87.7	98.9	17.94	36.76	22.9	127.5	163.5	117	173.5	99.5	92.7	112.2	103.8	156.7
High	Master Protein	Solyc04g007750.3.1	Sn-1 protein (AHRD V3.3 *** Q42393_CAPAN)	0	59	8	29	8	1	147	16.7	5.99	92.38	8	1.186	1.158	0.0157971	0.277906	0.300658	0.864236	86.2	102.2	99.9	10.47	12.49	11.32	688.3	843.4	737.7	874.7	832.4	1048.8	890.7	714.9	854.5
High	Master Protein	Solyc03g083615.1.1	Plant invertase/pectin methylesterase inhibitor superfamily protein (AHRD V3.3 *** AT5G62350.1)	0	31	5	15	5	1	180	19.2	9.22	42.99	5	1.197	1.489	0.0160593	0.00498717	0.304659	0.139089	83.7	100.2	124.6	24.54	7.37	27.71	664.9	985.7	653.7	894.1	795.7	783.3	1126.4	634.3	989.7
Medium	Master Protein	Solyc05g015850.3.1	WRKY transcription factor 75	0.048	6	1	1	1	1	172	19.9	9.26	2.05	1	0.785	0.71	0.0162149	0.00546193	0.305484	0.145876	160.3	125.9	113.8	15.9	5.14	9.58	67.2	52.1	71.3	56.4	51	52.8	47.7	54.2	45.1
High	Master Protein	Solyc03g118410.3.1	Acyl carrier protein (AHRD V3.3 *** Q672Q9_SOLLC)	0	14	3	7	3	1	133	14.2	4.98	16.92	3	0.821	0.675	0.016266	0.00545521	0.305484	0.145876	118.7	97.5	80.2	24.56	3.99	31.57	515.4	317.6	494.6	415.4	384.2	406.1	334	546.2	321
High	Master Protein	Solyc05g011980.3.1	Photosystem II reaction center protein M (AHRD V3.3 --* PSBM_PHYPA)	0.001	18	3	3	3	1	166	18.9	10.27	6.33	3	1.261	0.894	0.016415	0.351979	0.305484	0.903258	109	137.5	97.4	10.55	31.22	29.64	101.8	121.1	101	179.4	128.3	96.1	79.5	136.9	90.9
High	Master Protein	Solyc10g074890.2.1	Protein kinase-like protein (AHRD V3.3 *** A0A0K9Q444_ZOSMR)	0	6	5	6	5	1	953	106	7.58	12.86	5	1.201	0.998	0.0164895	0.987798	0.305484	0.99882	73.5	88.3	73.4	16.9	4.74	11.81	191.7	266.6	217.5	261.2	240.6	261.8	217	205.7	256.6
High	Master Protein	Solyc04g063290.3.1	40S ribosomal protein S2 (AHRD V3.3 *** K7WJZ4_SOLTU)	0	39	11	45	11	1	280	30.6	10.27	123.16	11	1.21	0.887	0.0164955	0.459718	0.305484	0.950932	102.7	124.3	91.1	8.31	13.82	11.69	1192	1315.3	1408.2	1248.5	1615.2	1591.8	1303.6	1030.7	1167
High	Master Protein	Solyc02g079880.3.1	Eukaryotic translation initiation factor-related family protein (AHRD V3.3 *** B9HYT9_POPTR)	0	36	15	36	15	1	636	70.2	9.64	85.97	15	0.841	0.804	0.0165197	0.157615	0.305484	0.718822	105.9	89	85.2	12.01	3.04	9.43	1038.3	826	1008.7	847.9	870.7	819.4	811.1	947.3	804.6
High	Master Protein	Solyc09g005400.3.1	MLP (AHRD V3.3 *** G8DRV9_GOSBA)	0	55	5	26	5	1	150	17.1	5.35	69.07	5	1.193	1.142	0.0167791	0.321937	0.309306	0.896322	82.2	98.1	93.8	16.66	23.84	0.35	822.2	1027.3	748.9	981.1	902.9	1387.1	938.9	935.1	941.7
High	Master Protein	Solyc01g008620.3.1	Beta-1,3-glucanase (AHRD V3.3 *** Q9SYX6_TOBAC)	0	26	4	5	4	1	336	37.4	6.55	7.99	4	0.755	1.653	0.0169238	4.22864e-05	0.310994	0.00420141	66.9	50.5	110.5	11.85	16.99	26.13	54.4	45.8	43.7	34.5	36	25.9	79.4	47.2	75.6
High	Master Protein	Solyc06g074210.3.1	mRNA-decapping enzyme-like protein (AHRD V3.3 *** A0A0B2REC5_GLYSO)	0	12	4	4	4	1	369	40.6	5.36	13.49	4	0.818	0.981	0.0171386	0.896074	0.313958	0.99882	109.2	89.3	107.1	11.41	4.87	5.69	241.3	191.8	219.8	179.8	165.4	180.7	206.7	231.2	215.6
High	Master Protein	Solyc09g064940.2.1	Phenazine biosynthesis PhzC/PhzF family protein (AHRD V3.3 *** B9HYD6_POPTR)	0	49	9	15	9	1	292	31.9	5.19	45.89	9	1.205	1.308	0.0174042	0.0409293	0.317475	0.453549	87.8	105.9	114.9	15.2	0.7	24.02	521.8	671.4	520.4	627.5	635.8	628.8	682.5	446.8	720
High	Master Protein	Solyc08g042120.1.1	Phox domain-containing family protein (AHRD V3.3 --* B9HAF8_POPTR)	0.008	19	1	1	1	1	62	7.1	9.7	2.56	1	0.743	0.981	0.0174477	0.862904	0.317475	0.998179	146.8	109.1	144	11.35	5.7	11.4	20.2	17.4	21.9	14.2	15	15.9	19.9	19.8	16.2
High	Master Protein	Solyc06g065520.3.1	T-complex protein 1 subunit eta (AHRD V3.3 *** TCPH_ARATH)	0	53	19	36	19	1	558	60.1	6.87	88.55	19	1.213	1.028	0.0174931	0.787867	0.317475	0.998179	93.6	113.6	96.2	9.12	16.69	17.06	1036.4	1047.6	885.9	1257.4	1308.8	947.4	1094.2	790.3	1065.2
High	Master Protein	Solyc03g112075.1.1	D-3-phosphoglycerate dehydrogenase (AHRD V3.3 *** K4BK61_SOLLC)	0	58	24	90	19	1	600	63.3	7.46	227.86	24	1.209	1.283	0.0177012	0.0737354	0.319275	0.578741	86.5	104.5	110.9	19.54	11.56	19.02	1592.4	2228.4	1635.8	2129.2	1977.4	1689.5	2098.4	1540.3	2248.6
High	Master Protein	Solyc06g072000.2.1	P-loop containing nucleoside triphosphate hydrolases superfamily protein (AHRD V3.3 *** AT4G24860.4)	0.002	3	2	2	1	1	996	110	8.22	3.28	2	0.742	0.98	0.0177751	0.862162	0.319624	0.998179	147	109.1	144	28.44	64.35	9.7	27.1	20.5	15.2	41.9	15	15.2	20.5	20.1	17.1
Medium	Master Protein	Solyc03g117770.3.1	Serinc-domain containing serine and sphingolipid biosynthesis protein (AHRD V3.3 *** AT1G16180.2)	0.019	2	1	1	1	1	413	45.7	7.14	2.01	1	1.28	0.96	0.0183965	0.733243	0.329786	0.998179	82.7	105.9	79.4	18.27	20.47	18.48	39	56.3	51.3	65.7	66.1	45	41.5	60	49.3
High	Master Protein	Solyc02g089900.1.1	Kinase family protein (AHRD V3.3 *** B9HEM3_POPTR)	0	15	6	7	6	1	645	70.2	5.5	9.92	6	1.289	1.213	0.0184946	0.135006	0.330057	0.684605	114.2	147.2	138.6	24.65	14.1	16.46	37.9	57.7	39.2	50.6	54.5	41.1	47.6	42.7	58.7
High	Master Protein	Solyc09g072700.3.1	Peroxidase (AHRD V3.3 *** K4CUU6_SOLLC)	0	55	14	26	13	1	302	32.8	8.57	59.77	14	0.84	0.987	0.0185242	0.993785	0.330057	0.99882	111.8	93.9	110.4	13.46	4.79	8.96	921.4	876.4	708	768.5	735.8	698.2	747.7	886.4	865.1
High	Master Protein	Solyc04g014270.3.1	ATP-dependent 6-phosphofructokinase (AHRD V3.3 *** K4BPT1_SOLLC)	0	15	6	7	4	1	533	58.4	8.25	17.27	6	1.204	1.218	0.0187256	0.0985573	0.332634	0.630554	79.4	95.7	96.8	30.34	16.64	21.06	215.1	338.8	199.7	259.1	287.9	205.6	262	211.5	323.2
High	Master Protein	Solyc07g016200.3.1	Proteasome subunit beta type (AHRD V3.3 *** K4CCD7_SOLLC)	0	51	9	13	9	1	236	25.3	5.82	31.52	9	1.208	1.186	0.0192071	0.181233	0.340046	0.752934	71.4	86.3	84.7	18.39	9.94	13.57	519.8	692.4	502.3	663.1	628.1	544.7	616.5	521.5	685.8
High	Master Protein	Solyc08g006880.3.1	Multidrug resistance protein ABC transporter family protein (AHRD V3.3 *** G7IP56_MEDTR)	0	2	2	2	2	1	1626	182.1	6.39	6.5	2	0.79	1.095	0.0192588	0.459832	0.340046	0.950932	60.3	47.7	66.1	16.68	21.1	6.43	70.7	73.6	53.3	49.3	55.9	73.6	77.6	69.2	77.5
High	Master Protein	Solyc02g086610.3.1	Isocitrate dehydrogenase [NADP] (AHRD V3.3 *** K4BBG9_SOLLC)	0	23	9	19	3	1	483	54.1	8.27	27.5	9	1.301	0.954	0.0197242	0.687085	0.344611	0.993199	122.9	159.8	117.3	18.83	18.88	4.8	21.4	30.6	30.1	39.2	43.5	29.7	27.4	30.2	28.8
High	Master Protein	Solyc05g008140.3.1	LEM3 (ligand-effect modulator 3) family protein / CDC50 family protein (AHRD V3.3 --* AT1G16360.4)	0	33	7	39	7	1	203	21.6	8.92	80.38	7	1.205	0.977	0.0197525	0.939297	0.344611	0.99882	84.1	101.3	82.2	11.27	8.27	14.96	3445.8	3516	4205.2	3683.7	4292.5	4236.3	3258.8	4283.1	3436.2
High	Master Protein	Solyc05g006390.1.1	LOW QUALITY:CDP-diacylglycerol--glycerol-3-phosphate 3-phosphatidyltransferase, putative (AHRD V3.3 *** A0A061FTS5_THECC)	0	31	3	7	3	1	84	9.2	9.6	20.27	3	0.827	0.843	0.0199484	0.253959	0.346738	0.838713	95.5	79	80.5	14	8.85	14.74	674.2	512.5	640.2	489.5	529.6	583.7	522.5	678.3	539.5
High	Master Protein	Solyc01g067850.2.1	Peroxidase (AHRD V3.3 *** K4AX33_SOLLC)	0	28	7	12	6	1	324	35.5	8.27	29.34	7	1.245	1.176	0.0201	0.159659	0.346738	0.722542	88.6	110.3	104.2	13.3	17.31	22.4	133.7	174.5	152.6	152.6	189.9	216.9	194.5	123.9	179.4
Low	Master Protein	Solyc01g088060.3.1	Nbs-lrr resistance protein, putative (AHRD V3.3 *** A0A061FEU3_THECC)	0.071	2	1	1	1	1	857	96.6	7.2	2.37	1	1.272	1.313	0.0201915	0.0272481	0.346738	0.36635	82.7	105.2	108.6	16.85	0.95	19.61	49	66.8	52.4	66.6	65.8	67.1	70.7	48.5	68.7
High	Master Protein	Solyc05g006110.3.1	Serine/Threonine-kinase (AHRD V3.3 *** AT1G10522.2)	0.002	9	1	1	1	1	170	18.7	6.77	3.05	1	1.301	0.87	0.0202397	0.271726	0.346738	0.858156	72.9	94.8	63.4	6.35	7.05	13.46	29.7	28.2	26.1	37.4	36.7	32.7	24.6	30.4	24
High	Master Protein	Solyc11g008780.2.1	Acetolactate synthase small subunit (AHRD V3.3 *** A0A151UBY0_CAJCA)	0	9	4	5	3	1	489	53.3	6.47	13.34	4	0.807	1.034	0.0202415	0.75412	0.346738	0.998179	127	102.5	131.3	36.39	3.48	4.03	272.5	180.7	132.6	145.8	138.5	148.2	176.4	186.8	190.8
High	Master Protein	Solyc12g010060.2.1	Eukaryotic translation initiation factor 5A (AHRD V3.3 *** Q6S021_CAPAN)	0	81	15	670	5	1	160	17.5	5.99	1637.23	15	1.204	0.935	0.0202481	0.705593	0.346738	0.998179	98.3	118.4	91.9	6.02	5.39	4.25	4310.2	4326.4	4784.5	4746.2	5208.9	5227.5	3919.9	4262.8	4046.3
High	Master Protein	Solyc03g096540.3.1	PLAT domain-containing protein 1 (AHRD V3.3 *** PLAT1_ARATH)	0	60	8	37	8	1	184	20.5	5.49	98.09	8	0.831	1.32	0.0202885	0.0469393	0.346738	0.477625	100.5	83.6	132.8	17.25	8.94	24.61	1254.4	1356	960.6	1042.6	1087.5	912.8	1724.9	1062	1656.4
High	Master Protein	Solyc01g109410.3.1	dolichyl-diphosphooligosaccharide--protein glycosyltransferase subunit	0	1	1	3	1	1	751	82.8	6.02	6.4	1	1.302	1.228	0.0203723	0.11878	0.347158	0.656258	113.3	147.6	139.1	10.52	8.63	10.54	30.9	29.6	25.2	33.2	38.5	38.8	31.6	39	36.4
High	Master Protein	Solyc12g089150.2.1	Syntaxin protein (AHRD V3.3 *** G7K3H9_MEDTR)	0	11	2	3	2	1	247	28.1	5.01	5.16	2	1.285	1.307	0.0206055	0.0300325	0.350114	0.383553	111.4	143.1	145.5	18.64	7.13	10.41	44.7	60.4	44.1	62.3	57.4	54	64.2	58.4	52.1
Medium	Master Protein	Solyc02g032840.1.1	CDP-diacylglycerol--glycerol-3-phosphate 3-phosphatidyltransferase, putative (AHRD V3.3 --* A0A061FTS5_THECC)	0.011	14	1	1	1	1	58	6.3	9.76	2.97	1	0.801	0.887	0.0207919	0.287023	0.351246	0.87152	116.1	93.1	103	27.2	3.54	22.89	215.7	134.4	142.8	114.4	120.6	112.8	122	180.9	126.6
High	Master Protein	Solyc04g011767.1.1	Pentatricopeptide repeat-containing protein At5g14770, mitochondrial (AHRD V3.3 --* PP381_ARATH)	0.001	14	1	1	1	1	114	13.2	9.52	3.95	1	0.76	0.961	0.0208635	0.729569	0.351402	0.998179	147	111.8	141.3	9.6	14.47	17.6	35.1	33.6	29.1	24.2	31.6	25.5	28	39.6	32.3
High	Master Protein	Solyc03g113030.3.1	Aldose 1-epimerase (AHRD V3.3 *** K4BKF6_SOLLC)	0	32	6	11	6	1	355	39.4	6.46	30.9	6	1.197	1.703	0.0209211	6.4223e-05	0.351402	0.00579633	70.2	84	119.6	23.46	5.78	27.09	251.3	362	241.7	300.8	316.3	281.7	434.6	256.4	428.1
High	Master Protein	Solyc06g054070.3.1	Lipid transfer protein (AHRD V3.3 *** G7K520_MEDTR)	0	21	3	7	3	1	143	15.3	4.65	17.41	3	1.191	0.934	0.0210166	0.599065	0.351998	0.981505	96	114.4	89.7	28.87	10.01	22.82	156.6	281.1	210.7	287	236.8	251	187.2	196.9	279
High	Master Protein	Solyc04g009650.3.1	Diphosphomevalonate decarboxylase (AHRD V3.3 *-* M1BB88_SOLTU)	0	24	2	3	2	1	137	15.3	5.96	8.05	2	1.279	1.222	0.0210915	0.10952	0.352246	0.642563	84.3	107.8	103	25.46	9.84	9.27	44.7	60.9	37.2	58.6	48.6	57.1	63.3	54.6	53.7
High	Master Protein	Solyc12g100330.2.1	cytosine-5 DNA methyltransferase3L	0.008	4	2	2	2	1	933	104.4	5.6	0	2	0.757	0.606	0.0215063	0.000326056	0.358154	0.0204525	169.3	128.2	102.6	21.31	5.14	54.51	22.8	17	26.4	18.7	17.1	17.3	13.8	31.2	12.5
High	Master Protein	Solyc01g110400.2.1	30S ribosomal protein S31 (AHRD V3.3 *** A0A061DYK3_THECC),Pfam:PF17067	0	20	2	5	2	1	90	10.2	10.52	13.1	2	1.206	0.9	0.0218344	0.38	0.362588	0.921241	95.5	115.2	86	23.62	10.4	45.03	205.8	193.9	293.8	222	273.6	248.1	185.3	368.8	174.2
High	Master Protein	Solyc06g073460.3.1	phospholipid hydroperoxide glutathione peroxidase	0	57	11	39	9	1	192	21.8	8.18	107.88	11	0.831	0.849	0.0218991	0.29803	0.362634	0.876694	116	96.3	98.5	23.02	14.51	13.15	2058.2	2086	1343.3	1859	1709.7	1389.5	1489.6	1747.5	1942
High	Master Protein	Solyc03g098590.3.1	RING/U-box superfamily protein (AHRD V3.3 *** AT3G19950.3)	0	32	9	25	9	1	403	43.3	5.66	64.95	9	1.187	0.958	0.0223811	0.83697	0.366432	0.998179	101.5	120.5	97.2	9.46	3.9	10.32	579.2	578.9	679.3	656.4	709.5	687.5	554.9	629.2	514
High	Master Protein	Solyc08g061590.3.1	Pentatricopeptide repeat-containing protein (AHRD V3.3 *** A0A124SGW5_CYNCS)	0	10	2	3	2	1	260	30.8	8.6	9.58	2	1.298	0.838	0.0224004	0.167229	0.366432	0.73201	127.5	165.6	106.9	18.46	8.65	18.08	24.8	35.1	27.3	39.8	35.4	33.7	21.1	29.5	22.9
High	Master Protein	Solyc01g010080.3.1	Potassium channel (AHRD V3.3 *** B6ECZ4_TOBAC)	0.002	3	1	1	1	1	628	72	8.75	3.99	1	0.774	0.921	0.022441	0.515186	0.366432	0.967305	148.4	114.8	136.7	21.19	6.82	12.71	28	18.7	27.4	20	21.2	22.9	25	31.1	25.3
High	Master Protein	Solyc07g054850.3.1	transmembrane protein (AHRD V3.3 *** AT4G28100.1)	0	8	2	3	2	1	318	34.3	8.19	8.2	2	1.27	0.964	0.0225699	0.756076	0.367513	0.998179	123.7	157.1	119.2	17.87	12.46	13.29	49.3	66.9	50.2	53.3	68.3	63.8	48.4	46	58.8
High	Master Protein	Solyc07g008710.3.1	Major latex-like protein (AHRD V1 **-- B5THI3_PANGI)	0	43	6	19	6	1	159	18.4	5.55	39.4	6	1.207	0.958	0.0228253	0.829535	0.369743	0.998179	88.3	106.6	84.6	4.76	7.41	6.36	916.3	996.5	921	1111.6	1055.3	1219.9	882	791.9	889.5
High	Master Protein	Solyc08g081470.3.1	3-isopropylmalate dehydratase large subunit (AHRD V3.3 *** A0A0B0Q086_GOSAR)	0	71	3	9	3	1	105	11.1	5.36	11.56	3	0.796	1.071	0.0229067	0.536256	0.369743	0.976339	115.8	92.2	124	23.08	9.17	23.88	78.8	126.5	111.3	88.6	99.7	83.5	119.2	85.8	140.3
High	Master Protein	Solyc07g063340.3.1	Fiber protein Fb34 (AHRD V3.3 *** A0A0A0L071_CUCSA)	0	18	2	3	2	1	186	20.2	8.75	9.66	2	0.796	0.924	0.0229581	0.494461	0.369743	0.965311	109.6	87.2	101.2	8.72	21.34	18.38	61.4	70.3	72.7	55.9	77.4	53.1	56.6	81	64.9
High	Master Protein	Solyc01g091370.3.1	AT hook motif DNA-binding family protein (AHRD V3.3 *** A0A072U297_MEDTR)	0	14	3	5	2	1	345	36.4	9.11	8.49	3	1.189	0.994	0.0229592	0.999116	0.369743	0.999989	82.4	98	81.9	9.13	12.59	3.1	214.3	256.9	242.6	291.1	288.6	231	246.1	231.5	241.1
High	Master Protein	Solyc06g075650.3.1	tonoplast intrinsic protein 1.2	0	6	1	2	1	1	253	26	5.68	8.21	1	1.253	0.789	0.0234687	0.0504383	0.376151	0.489519	82.7	103.6	65.3	35.71	35.6	7.9	68.2	103.8	143.2	68.7	130.1	146.4	82	79.6	92.2
High	Master Protein	Solyc00g082150.3.1	kinesin light chain I2I isoform	0	3	1	3	1	1	402	45	5.41	9.34	1	0.771	1.214	0.0235649	0.118384	0.376151	0.656258	134	103.3	162.7	19.21	6.18	12.36	55.8	47	37.8	36.2	39.5	35	55.8	69.4	57.1
High	Master Protein	Solyc07g055210.3.1	Aspartate aminotransferase (AHRD V3.3 *** K4CG60_SOLLC)	0	23	7	11	7	1	425	47	7.93	32.95	7	0.829	1.048	0.0236137	0.646076	0.376151	0.990341	115.5	95.8	121	9.53	10.91	0.75	345.5	411	408.2	338.6	316.1	390.2	424.1	427.7	430.5
Medium	Master Protein	Solyc11g056360.2.1	Ribosomal protein S12 (AHRD V3.3 *** A0A0C5ARW5_HYONI)	0.043	5	1	1	1	1	167	18.7	9.99	1.79	1	1.304	1.414	0.0238584	0.00923979	0.376976	0.194833	107.6	140.3	152.1	19.9	3.16	15.8	23.5	33.1	24.1	32	31.4	30.1	37.7	27.4	34.1
High	Master Protein	Solyc12g099590.1.1	LOW QUALITY:BnaCnng45880D protein (AHRD V3.3 *** A0A078JHJ1_BRANA)	0	40	4	7	4	1	134	14.7	4.83	14.43	4	1.213	0.955	0.0245279	0.711783	0.386512	0.998179	80.7	97.9	77.1	17.36	5.09	8.88	187.8	192	253.3	216	232.8	238.4	183.4	198.7	166.2
High	Master Protein	Solyc04g078070.3.1	Zinc finger protein 706 (AHRD V3.3 *** A0A090M711_OSTTA)	0.001	23	2	4	1	1	77	8.6	9.48	10.63	2	0.802	0.826	0.0246147	0.110119	0.386841	0.643589	126.9	101.8	104.8	18.98	26.51	21.21	116.7	93.5	80.4	113.5	72.3	75	74.5	107.5	77.2
High	Master Protein	Solyc05g053440.3.1	60S ribosomal protein L29, putative (AHRD V3.3 *** B9RZN1_RICCO)	0	35	3	15	3	1	60	7	10.68	27.68	3	1.214	0.942	0.0248496	0.751207	0.389488	0.998179	97	117.8	91.4	17.58	17.06	44.95	459.6	400.3	565.2	480.5	674.1	558	432.9	752	317.4
High	Master Protein	Solyc04g049660.2.1	DVA-1 polyprotein (AHRD V3.3 *** A0A0B0N1N3_GOSAR)	0	18	3	3	3	1	184	20.3	4.22	6.73	3	0.83	0.729	0.0249767	0.0246054	0.390168	0.35122	112	93	81.6	16.03	3.93	17.17	415	306.8	407.1	337.9	354.4	327.9	296.6	394.5	296.6
High	Master Protein	Solyc06g072660.3.1	Protein DEK (AHRD V3.3 *** A0A0B2QBX5_GLYSO)	0.001	6	3	3	3	1	558	62.2	6.21	5.01	3	0.811	0.768	0.0250261	0.0197368	0.390168	0.305301	119.5	96.9	91.7	13.74	1.55	10.94	175.6	133.9	165.8	134.4	134.9	131.1	127.3	152.4	126.3
High	Master Protein	Solyc08g005200.3.1	Syntaxin-like protein (AHRD V3.3 *** Q3HRZ4_SOLTU)	0	42	8	17	3	1	273	30.1	6.32	48.97	8	0.778	1.046	0.0251963	0.726667	0.390218	0.998179	141.7	110.2	148.2	6.15	12.15	13.82	46.1	50.2	52	46.7	39.1	37.3	61.9	47.2	52.5
High	Master Protein	Solyc01g088370.3.1	Eukaryotic translation initiation factor 3 subunit B (AHRD V3.3 *** K4AYM7_SOLLC)	0	7	5	7	5	1	717	82.7	5.33	15.96	5	0.834	1.013	0.0253565	0.872744	0.390218	0.99882	118.4	98.8	119.9	24.05	6.87	12.25	366.6	308.2	223.4	287.2	257.2	254.2	312.2	376.2	301.5
High	Master Protein	Solyc09g007180.3.1	Adenylate kinase	0	35	7	8	7	1	281	30.5	6.79	20.46	7	0.81	0.956	0.0253724	0.703858	0.390218	0.998179	106.3	86.2	101.6	6.37	8.67	5.21	155.4	175.8	170.8	138.4	129.1	153.2	163.2	153.2	170
High	Master Protein	Solyc08g083380.2.1	Mitochondrial import inner membrane translocase subunit Tim13 (AHRD V3.3 *** A0A0B0NRT8_GOSAR)	0	51	3	15	3	1	88	9.6	5.38	54.39	3	1.196	0.758	0.0255211	0.0566166	0.390218	0.517522	85	101.6	64.4	6.38	9.08	27.41	562.7	495.3	535	652.9	550.4	639.7	405.5	613.4	380.5
High	Master Protein	Solyc02g093270.3.1	caffeoyl-CoA O-methyltransferase	0	34	6	24	3	1	304	34.3	5.85	78.95	6	0.801	1.104	0.0256097	0.386146	0.390218	0.924684	123.5	98.9	136.3	13.42	6.92	7.77	127.8	99.9	126.8	90.3	102.6	101.6	142.7	123.3	140
Medium	Master Protein	Solyc08g067830.3.1	Transmembrane protein 18 (AHRD V3.3 *** A0A0B2RE88_GLYSO)	0.022	4	1	2	1	1	163	18.8	8.48	5.09	1	1.224	0.933	0.025857	0.560464	0.392678	0.980958	95.4	116.8	89	7.02	20.46	32.32	120	135.1	119.7	164.8	146.9	108.7	111.9	178.1	100.1
High	Master Protein	Solyc07g062870.3.1	30S ribosomal protein S20 (AHRD V3.3 *** A0A060IGE4_PANGI)	0	35	6	13	6	1	184	20.2	10.2	36.14	6	1.2	0.997	0.0262379	0.942035	0.397432	0.99882	87.7	105.2	87.5	11.67	7.09	5.58	333.3	328.2	402.3	354.2	399.8	403	352	332.4	314.8
High	Master Protein	Solyc07g016215.1.1	Organ specific protein (AHRD V3.3 *** A0A103YKI8_CYNCS)	0	10	2	4	2	1	234	26.8	5.66	13.75	2	0.837	0.789	0.0263959	0.0767905	0.398797	0.585361	121.6	101.8	95.9	18.12	7.34	21.61	330.4	287.9	410.2	276.7	308.9	269.7	239.3	355.1	260.7
High	Master Protein	Solyc09g010420.3.1	Arginine biosynthesis bifunctional protein ArgJ, chloroplastic (AHRD V3.3 *** K4CR69_SOLLC)	0	48	12	61	12	1	472	49.4	6.14	146.84	12	1.184	1.292	0.0265042	0.0661923	0.399085	0.554982	96.5	114.3	124.7	14.95	12.06	15.51	753.7	954.9	735.3	1003.5	892.7	787.8	973.8	768.8	1047.1
High	Master Protein	Solyc10g039360.2.1	DUF1639 family protein (AHRD V3.3 *-* G7JHQ0_MEDTR)	0.001	8	2	2	2	1	404	45.4	10.21	2.98	2	0.745	0.861	0.0266358	0.271541	0.399333	0.858156	153.5	114.3	132.1	31.3	13.61	21.42	17.5	25	13.5	13.3	13.1	10.3	13.5	15.1	20.2
High	Master Protein	Solyc04g054690.3.1	ascorbate oxidase	0	25	9	11	9	1	578	65.5	7.99	34.03	9	1.197	1.166	0.0270856	0.201629	0.40403	0.78535	80	95.8	93.3	24.34	9.57	17.03	190.3	294.2	206	246.7	251.6	210.2	240.1	182.7	255.9
High	Master Protein	Solyc09g057650.3.1	40S ribosomal protein S8 (AHRD V3.3 *** K4CTF6_SOLLC)	0	46	9	34	5	1	222	25.1	10.29	76.57	9	1.211	0.903	0.027087	0.537287	0.40403	0.976339	103.2	125	93.2	11.04	6.08	6.05	388.6	464.6	480.3	562.5	586.4	519.6	411.6	460.1	419.6
High	Master Protein	Solyc07g065500.2.1	CCAAT-binding transcription factor	0	35	4	20	3	1	182	20.1	6.34	56.69	4	1.193	0.684	0.0272723	0.00819175	0.405763	0.183985	95.4	113.8	65.3	8.78	9.49	26.89	583.7	534.5	637.3	612	696.3	739.3	399.6	616.7	395.6
High	Master Protein	Solyc11g069090.2.1	ABC transporter family protein (AHRD V3.3 *** AT5G60790.1)	0.002	4	1	1	1	1	601	67.1	6.62	2.45	1	1.345	1.123	0.0274444	0.442484	0.406685	0.949738	115.3	155.1	129.5	10.6	4.01	21.13	14.6	15	12.3	19.3	19.7	20.8	11.6	17.8	16.4
High	Master Protein	Solyc03g020040.3.1	Pin-II type proteinase inhibitor 69 (AHRD V3.3 *** A0A097J9C9_CAPAN)	0	55	10	32	1	1	207	22.7	8.13	89.09	10	0.778	2.165	0.0274731	1.0338e-10	0.406685	7.57518e-08	101.5	78.9	219.7	46.61	27.09	44.43	38.3	87.8	45.7	35.6	52.6	32.4	99	40.7	108.7
Medium	Master Protein	Solyc06g083910.3.1	2-oxoglutarate (2OG) and Fe(II)-dependent oxygenase superfamily protein (AHRD V3.3 *** AT4G10500.1)	0.018	6	1	1	1	1	337	38.3	6.19	0	1	0.766	0.873	0.0276635	0.309888	0.408473	0.890079	151.6	116.1	132.3	19.86	11.81	8.63	22.7	24.9	16.7	17.4	20.6	16.5	17.4	20.6	19.8
High	Master Protein	Solyc01g067830.3.1	U1 small nuclear ribonucleoprotein C (AHRD V3.3 *** K4AX31_SOLLC)	0	11	2	3	1	1	199	21.2	9.03	8.93	2	1.236	1.064	0.0277763	0.59643	0.408872	0.981288	93.9	116	99.9	8.36	9.33	30.65	100.1	84.7	91.8	114.4	96.5	113.5	151.9	87.9	97.7
High	Master Protein	Solyc05g054780.2.1	Dirigent protein (AHRD V3.3 *** M1C5D5_SOLTU)	0	11	2	5	1	1	296	31	5.02	16.09	2	1.268	0.976	0.0278301	0.824891	0.408872	0.998179	123.3	156.4	120.3	13.15	8.2	11.44	41.2	48.9	37.9	46.5	52.3	54.6	48.1	39.2	40.2
High	Master Protein	Solyc12g013790.2.1	Nucleic acid binding protein, putative (AHRD V3.3 *-* B9SNN8_RICCO)	0.008	5	1	1	1	1	198	23.7	8.03	3.27	1	0.812	0.985	0.0280057	0.882402	0.409372	0.99882	97.6	79.2	96.2	26.19	4.19	5.83	119.2	75.2	80.5	65.3	66.4	61.3	80.2	79.3	72
High	Master Protein	Solyc10g081570.2.1	Marmande	0	26	11	13	11	1	458	54.1	8.02	26.37	11	1.184	0.852	0.0280425	0.28883	0.409372	0.872742	84.5	100.1	72	12.87	3.52	23.82	456.2	579.9	571	662.7	676	709.3	410.2	650.6	486.5
Medium	Master Protein	Solyc06g048970.3.1	Cation-transporting ATPase 4 (AHRD V3.3 *** A0A0B0MJG4_GOSAR)	0.031	4	1	1	1	1	562	61.3	7.52	0	1	0.774	0.693	0.0281042	0.00683999	0.409372	0.167766	162.2	125.5	112.3	20.21	10.91	19.55	24.4	18	27.2	18.9	20	16.1	19.4	13	16.9
High	Master Protein	Solyc11g005480.2.1	Citrate binding protein (AHRD V3.3 *** Q8H9C1_SOLTU)	0	26	5	5	5	1	215	24.8	9.45	11.34	5	1.183	1.72	0.0286487	4.37157e-05	0.415582	0.00427102	74.9	88.6	128.9	33.08	15.14	42.01	208	376.1	234.8	277.7	312.5	230	404	231.9	569.5
High	Master Protein	Solyc03g114400.3.1	Nuclear transcription factor Y protein (AHRD V3.3 *** G7JT12_MEDTR)	0	53	5	9	2	1	159	17.8	4.73	24.22	5	0.776	0.863	0.0287122	0.256335	0.415582	0.843023	151.6	117.6	130.8	13.28	16.18	8.66	25.8	23.8	19.7	20.5	14.7	18.4	18	20.5	21.3
High	Master Protein	Solyc02g068420.3.1	Nop53 (60S ribosomal biogenesis) protein (AHRD V3.3 *** G7K7B9_MEDTR)	0	38	10	22	10	1	445	50.1	8.35	66.19	10	0.833	0.846	0.0288435	0.261485	0.416455	0.846398	114.3	95.2	96.7	15.52	10.32	4.06	453.9	344.5	460.3	338.6	416.5	378	383.9	400.6	369.4
High	Master Protein	Solyc05g052890.3.1	Cytochrome f (AHRD V3.3 --* CYF_PINTH)	0	54	4	20	4	1	142	15.4	8.12	16.39	4	1.225	0.935	0.0289994	0.555509	0.417677	0.980958	93.6	114.6	87.5	12.64	10.57	6.02	126.1	146.7	162.7	161.5	179.8	199.6	131.7	148.1	137.2
High	Master Protein	Solyc06g053660.3.1	HR-like lesion-inducing protein-like protein (AHRD V3.3 *** AT1G04340.1)	0.002	7	1	1	1	1	157	17.1	9.51	3.21	1	1.285	0.992	0.0293023	0.911508	0.41866	0.99882	122.1	156.9	121	23.31	38.29	48.19	31.2	28	19.4	48.2	36	21.3	24.2	55.8	27.7
High	Master Protein	Solyc04g071900.3.1	Peroxidase (AHRD V3.3 *** K4BTH7_SOLLC)	0	38	11	33	8	1	365	40.5	7.93	96.48	11	1.172	1.091	0.0293054	0.478744	0.41866	0.95951	89.1	104.4	97.2	25.15	7.19	24.94	676.5	962.2	606.9	836.2	792.7	724.3	738	530	886.6
High	Master Protein	Solyc07g065790.2.1	LOW QUALITY:transmembrane protein C9orf5 protein (AHRD V3.3 *** AT5G55960.1)	0	7	3	3	3	1	644	71.5	6.76	7.2	3	1.221	1.001	0.0293533	0.987441	0.41866	0.99882	93.8	114.5	93.8	24.41	15.96	13.2	169.3	224.3	138.9	206.7	216.8	158.8	155.5	169.4	200.7
High	Master Protein	Solyc01g087540.3.1	imidazolonepropionase (Protein of unknown function, DUF642) (AHRD V3.3 *** AT2G41810.1)	0	10	2	3	2	1	402	43.7	9.13	8.2	2	1.332	1.143	0.0297656	0.374449	0.42351	0.914157	115.1	153.3	131.6	23.25	20.7	13.62	12.9	19.9	14.4	19.2	22.4	14.7	16.5	13.1	17
High	Master Protein	Solyc02g091500.1.1	Calcium binding protein (AHRD V3.3 *** Q93YA8_SESRO)	0	66	9	18	9	1	156	17.1	5.1	42.62	9	0.835	0.792	0.0300823	0.118085	0.42486	0.656258	118.6	99	93.9	10.04	10.09	20.69	521.7	441	532.7	435.7	466.1	380.9	347.7	522.9	413
High	Master Protein	Solyc01g106080.3.1	Aldehyde dehydrogenase (AHRD V3.3 *** Q2HV89_MEDTR)	0	34	12	31	12	1	576	62	6.96	83.14	12	1.185	1.009	0.0300945	0.889234	0.42486	0.99882	95.4	113	96.2	20.54	7.16	10.26	1007.5	1292	866.4	1193.6	1234	1073.5	1016.1	964.9	1171.9
High	Master Protein	Solyc05g050120.3.1	cytosolic NADP-malic enzyme	0	46	16	39	14	1	579	64.1	6	92.43	16	0.845	1.01	0.0301504	0.871618	0.42486	0.99882	120.9	102.1	122	20.67	4.84	8.33	712	805.7	528.5	639.4	601.6	581.4	719	673.3	793.5
Low	Master Protein	Solyc03g120700.3.1	Vps51/Vps67 family (components of vesicular transport) protein (AHRD V3.3 *** AT5G16300.1)	0.058	1	1	1	1	1	1073	119.3	6.23	0	1	0.805	1.063	0.030524	0.63201	0.429093	0.98507	139.4	112.3	148.2	4.43	11.42	21.84	66	72	70.1	50.8	63.8	56.4	75.5	74.5	49.8
High	Master Protein	Solyc04g081050.2.1	Calcium-binding EF-hand (AHRD V3.3 *** A0A103XBE8_CYNCS)	0	7	5	7	5	1	802	89.5	6.52	24.71	5	1.183	1.318	0.0307126	0.0296905	0.430711	0.38336	84.1	99.4	110.8	13.22	3.57	6.34	221.1	267.4	209.2	266.3	261.6	248.5	260.8	291.4	291.9
High	Master Protein	Solyc02g078200.3.1	50S ribosomal protein L21, related protein (AHRD V3.3 *** G7KWH0_MEDTR)	0	38	5	11	5	1	172	19.4	9.66	35.88	5	0.845	0.881	0.0308152	0.417103	0.431119	0.943308	100.5	84.9	88.5	9.09	8.49	2.55	758.2	688.3	632.4	657.4	560.7	581.3	606.2	626.7	596.2
High	Master Protein	Solyc03g111797.1.1	Sieve element occlusion a (AHRD V3.3 *** E2FKJ8_9SOLN)	0	7	3	3	3	1	724	82.5	6.29	8.4	3	1.288	1.025	0.0312674	0.855475	0.435611	0.998179	120.7	155.5	123.8	51.52	16.24	28.92	14.2	38.1	20.1	19.7	26.9	25.9	14.8	20.6	26.7
High	Master Protein	Solyc05g052800.3.1	60S ribosomal protein L35a (AHRD V3.3 *** B6VC50_VERFO)	0	24	3	9	1	1	142	16.4	9.94	23.22	3	1.203	1.089	0.0313593	0.461346	0.435611	0.950932	92.6	111.3	100.8	14.91	8.78	18.66	293.2	381.3	387.6	431.4	512.1	458.6	446.8	308	415.1
High	Master Protein	Solyc11g069290.2.1	Pyridoxal biosynthesis protein PDX2 (AHRD V3.3 *** A0A151SGI6_CAJCA)	0	28	3	4	3	1	251	27	5.85	2.39	3	0.777	1.245	0.0316658	0.100458	0.436825	0.632235	132.3	102.8	164.8	31.53	11.88	6.45	20.2	20.6	11	13.7	17.5	15.7	27.8	24.7	25.1
High	Master Protein	Solyc02g067600.1.1	Dehydrin family protein (AHRD V3.3 --* AT1G20450.2)	0	31	3	3	3	1	107	12.4	4.89	9.62	3	0.814	0.825	0.0316702	0.0998792	0.436825	0.631152	113.8	92.6	93.8	18.03	7.47	29.98	91	63.8	85.8	78.5	69.9	68.6	67.8	112.7	70.8
Medium	Master Protein	Solyc02g037495.1.1	AMP-dependent synthetase and ligase family protein (AHRD V3.3 *** AT5G16340.1)	0.047	1	1	1	1	1	550	61	8.03	2.18	1	1.224	0.942	0.0318919	0.617532	0.43885	0.983829	108.9	133.3	102.5	12.7	11.71	11.19	133.1	109.6	105.9	136	134.1	109.5	103.2	123.4	101.4
High	Master Protein	Solyc11g011470.2.1	NADH-ubiquinone dehydrogenase (AHRD V3.3 *** AT5G37510.1)	0	58	29	78	29	1	739	79.9	6.24	194.53	29	1.186	1.264	0.0323679	0.0912139	0.443382	0.607609	96.1	114	121.5	21.93	8.99	18.91	1440.9	1856.2	1206.1	1708.7	1750.8	1476.3	1823.9	1284.6	1821.8
High	Master Protein	Solyc05g005490.3.1	carbonic anhydrase	0	79	19	77	18	1	268	29.5	5.9	257.88	19	0.841	1.199	0.032403	0.185591	0.443382	0.757903	104.4	87.8	125.2	4.79	10.89	5.3	3001.2	2832.5	2730.6	2082.8	2381.9	2592.9	3466.8	3131.4	3395.5
High	Master Protein	Solyc12g036200.2.1	Peptidyl-prolyl cis-trans isomerase (AHRD V3.3 *** K4DE77_SOLLC)	0	56	10	83	10	1	178	18.8	9.55	228.93	10	1.186	0.865	0.032592	0.361897	0.443382	0.909805	97.5	115.6	84.3	12.62	7.38	13.75	1734.8	1628	2065.9	1845	2057.9	2130.4	1500.9	1870.2	1472.1
High	Master Protein	Solyc06g065040.3.1	bHLH transcription factor 086	0	13	4	6	2	1	266	29.4	7.17	15.87	4	1.224	1.066	0.0327638	0.582269	0.443382	0.981288	77.9	95.4	83	10.08	4.01	5.86	129.9	145.5	159.1	178	176.1	189.5	155.1	141.1	157.5
High	Master Protein	Solyc06g076030.3.1	Dof zinc finger protein (AHRD V3.3 *** Q9M4G1_SOLTU)	0	6	2	4	2	1	334	36	9.06	8.4	2	1.244	0.87	0.0328209	0.23679	0.443382	0.82083	87.9	109.3	76.5	6.08	17.81	2.31	88.8	84.8	95.6	130.4	110.5	91	75.2	77.3	78.7
Medium	Master Protein	Solyc05g009880.3.1	bHLH transcription factor 038	0.016	4	1	1	1	1	317	35.7	6.68	2.61	1	1.321	0.993	0.0328601	0.925385	0.443382	0.99882	120.7	159.4	119.9	19.52	28.01	36.47	13.1	12.9	18	21.7	12.2	17.3	20.9	13	10.5
High	Master Protein	Solyc02g092440.3.1	Outer mitochondrial membrane protein porin (AHRD V3.3 *** B6SS48_MAIZE)	0	69	20	133	14	1	330	35.4	8.5	353.92	20	0.841	0.975	0.03291	0.925258	0.443382	0.99882	95.5	80.4	93.1	17.44	2.67	19.14	4529.2	4551.6	3294.5	3897.8	3810.6	3695.2	5004.2	3389.6	4415.1
High	Master Protein	Solyc12g096540.2.1	40S ribosomal protein S10-like (AHRD V3.3 *** Q2XPV4_SOLTU)	0	38	6	22	2	1	180	19.8	9.79	66.1	6	0.809	0.763	0.0329125	0.0190984	0.443382	0.301766	155.5	125.9	118.6	22.13	19.26	25.41	133.9	138.8	90.2	148.4	108.4	107.4	89.7	144	102.1
High	Master Protein	Solyc02g083800.3.1	Cold-shock DNA-binding family protein (AHRD V3.3 *** B9MXF4_POPTR)	0	50	10	20	10	1	228	22.9	7.93	62.17	10	1.185	1.056	0.0329156	0.649136	0.443382	0.991265	91	107.9	96.2	16.01	3.9	7.14	965.5	961	1257.5	1144.2	1153.6	1073.5	1120	1019.6	975.4
High	Master Protein	Solyc07g065010.3.1	lipid-binding serum glycoprotein family protein (AHRD V3.3 *** AT1G04970.1)	0	8	3	4	3	1	534	58.7	5.9	12.4	3	1.216	1.218	0.0329776	0.0841102	0.443382	0.59501	95.9	116.6	116.7	19.78	7.69	18.15	116.7	173.5	141.7	172.4	174.2	151.3	192.8	133.4	172.6
High	Master Protein	Solyc04g078460.3.1	L-asparaginase (AHRD V3.3 *** Q84L89_SOYBN)	0.001	4	1	2	1	1	325	34.3	4.98	2.47	1	0.768	1.042	0.0332371	0.769934	0.445149	0.998179	71.9	55.2	75	17.41	9.96	15.16	24.8	17.4	21.4	17.6	16.4	14.4	22.5	22.3	17
High	Master Protein	Solyc10g006030.3.1	Ribosomal protein S10 (AHRD V3.3 *** A0A103Y4F5_CYNCS)	0	27	4	5	4	1	188	20.7	9.04	12.35	4	1.276	0.991	0.0332609	0.908556	0.445149	0.99882	122.4	156.2	121.3	5.39	15.6	4.72	26.9	28.9	29.9	36.8	27.9	37.4	28.6	27.1	29.8
High	Master Protein	Solyc02g062970.3.1	Xaa-Pro aminopeptidase 2	0	8	3	3	3	1	654	72.6	5.92	8.3	3	1.258	1.142	0.0335816	0.289969	0.447894	0.873341	88.6	111.5	101.2	10.95	7.85	11.66	50	55.1	44.2	55.6	62.9	64.6	57.1	49.7	62.8
High	Master Protein	Solyc05g006215.1.1	Nucleic acid-binding, OB-fold (AHRD V3.3 *** A0A103XVT7_CYNCS)	0	48	3	7	3	1	124	13.8	9.11	8.4	3	1.251	1.229	0.0336188	0.114068	0.447894	0.652021	114.9	143.8	141.2	21.47	12.64	15.88	34.8	52.4	39.6	49.5	55.1	42.7	48.6	40.4	55.7
High	Master Protein	Solyc11g006910.2.1	Ferredoxin family protein (AHRD V3.3 *** B9MYW6_POPTR)	0	65	8	80	6	1	142	15.4	4.89	179.9	8	1.185	0.88	0.033962	0.427002	0.450154	0.947568	89.6	106.1	78.8	4.82	1.51	18.23	1894.9	1877.1	2047.2	2287.2	2220.2	2244.8	1666.2	2255.2	1667.7
Medium	Master Protein	Solyc01g106020.3.1	RNA-binding KH domain protein (AHRD V3.3 *** G7JV44_MEDTR)	0.022	2	1	1	1	1	646	68.6	8.13	1.71	1	0.807	0.797	0.0340318	0.0631912	0.450154	0.540974	118.6	95.8	94.6	1.37	23.91	23.71	64.7	63.9	63	68.7	51.6	43.2	43.7	68.8	51
High	Master Protein	Solyc02g085040.3.1	GAMMA carbonic anhydrase (AHRD V3.3 *** G5DWW7_SILLA)	0	43	7	29	7	1	270	29.2	6.73	65.72	7	1.187	1.291	0.0340458	0.0523123	0.450154	0.496953	84	99.7	108.5	16.79	12.37	12.35	519.4	681	511	707.9	616.5	553.8	670.8	552.6	703.2
High	Master Protein	Solyc11g069270.2.1	Beta-galactosidase (AHRD V3.3 *** E3UVW7_SOLLC)	0	17	10	25	10	1	852	93.2	7.18	55.8	10	1.193	1.028	0.0340956	0.754505	0.450154	0.998179	94.9	113.2	97.6	15.8	6	6.41	470.6	573	421.8	561.2	515.7	580.2	502.9	443.1	483.9
High	Master Protein	Solyc07g056490.4.1	Glutathione s-transferase	0	27	6	8	5	1	243	28.5	6.79	22.66	6	1.183	1.579	0.0342515	0.000436986	0.450356	0.0258749	78.6	93	124.1	15.22	7.36	17.11	189.1	256.4	219.6	233.4	259.7	269.5	350.9	254.8	346.6
High	Master Protein	Solyc03g095720.3.1	Transcription elongation factor TFIIS (AHRD V3.3 *** RDO2_ARATH)	0	3	1	2	1	1	381	42.8	8.94	5.29	1	1.329	1.028	0.0344144	0.883002	0.450356	0.99882	119.2	158.3	122.5	28.65	22.76	10.08	12.1	14.8	21	20.3	19.7	13.1	15.2	16.5	13.5
High	Master Protein	Solyc04g076580.3.1	Transcription initiation factor TFIID subunit 7 (AHRD V3.3 *** A0A151RD52_CAJCA)	0	53	7	16	7	1	197	22	4.63	32.1	7	0.84	0.839	0.0344182	0.194532	0.450356	0.774692	125.7	105.6	105.5	9.92	4.16	11.98	312.1	276.6	337.5	249.1	262.2	270.6	261.9	317.8	258
High	Master Protein	Solyc12g077660.2.1	Protein SET (AHRD V3.3 *-* A0A0B0PFE9_GOSAR)	0	8	1	2	1	1	127	14.6	4.08	6.63	1	0.812	0.687	0.0345904	0.00222904	0.451601	0.0806581	160	130	110	27.43	15.81	31.05	92.9	54.5	66.9	66.1	54.3	48.7	38.2	68.6	46
High	Master Protein	Solyc03g033370.3.1	Protein preY, mitochondrial, putative (AHRD V3.3 *** B9SYS9_RICCO)	0	39	2	5	2	1	82	8.9	7.88	12.98	2	1.246	0.84	0.0348354	0.151536	0.453789	0.707811	88	109.6	73.8	1.88	68.44	17.03	64.9	65	62.9	214.4	64.8	80.8	47.5	66.4	54.5
High	Master Protein	Solyc05g008750.3.1	Stigma/style cell cycle inhibitor 1 (AHRD V3.3 *** F8QMT1_TOBAC)	0	22	3	4	3	1	156	18.6	9.88	6.59	3	1.207	1.092	0.0352979	0.440528	0.45762	0.949738	88.6	106.9	96.7	16.58	24.11	28.26	106.6	118.3	146.5	121.9	193.5	142.8	129.1	183.5	106.7
High	Master Protein	Solyc01g106610.2.1	LEPR1A1A	0	51	5	58	4	1	176	19.8	6.87	167.55	5	0.857	0.973	0.0354525	0.908917	0.45762	0.99882	108.1	92.6	105.2	17.35	13.37	9.07	876	766.2	615.9	801.2	656.6	627.7	655.6	745.8	784.3
High	Master Protein	Solyc01g010810.3.1	Ran guanine nucleotide release factor-like protein (AHRD V3.3 *** G7KCJ8_MEDTR)	0	45	4	9	4	1	203	21.7	4.65	24.76	4	0.849	0.952	0.0355152	0.745125	0.45762	0.998179	104.3	88.5	99.3	8.57	5.99	7.63	293.8	252.7	294.9	244.2	249.3	272.9	290.1	249.9	279.7
Low	Master Protein	Solyc08g078540.3.1	O-fucosyltransferase family protein (AHRD V3.3 *** AT4G16650.2)	0.07	2	1	1	1	1	592	68.5	9.17	2.03	1	0.787	0.833	0.0357097	0.14753	0.45762	0.701417	152.7	120.2	127.1	13.12	18.33	20.18	54.3	41.8	50.5	42.9	39.7	29.8	33.3	50.2	42
High	Master Protein	Solyc07g045350.3.1	Acetoacetyl-CoA thiolase (AHRD V3.3 *** F5CLC4_CATRO)	0	65	19	56	15	1	444	46.1	5.66	141.01	19	1.157	1.186	0.0358816	0.210698	0.45762	0.795229	92.7	107.3	110	16.5	6.75	22.29	853.3	973	696.3	987.6	1001.6	883.4	1080.2	692.7	1012.2
High	Master Protein	Solyc05g013170.2.1	GCK domain-containing protein (AHRD V3.3 *-* AT1G14060.1)	0	59	11	32	11	1	244	27.7	4.7	73.91	11	1.182	0.897	0.0360075	0.509111	0.45762	0.967305	96	113.5	86.1	10.69	5.39	20.86	1524.6	1476.4	1793.5	1683	1802.7	1873.6	1272.8	1855.7	1368.3
High	Master Protein	Solyc12g098150.2.1	Aldo/keto reductase (AHRD V3.3 *** A0A103Y0I1_CYNCS)	0	34	6	10	6	1	330	36.9	7.77	11.74	6	0.784	0.99	0.0360546	0.907763	0.45762	0.99882	144.2	113.1	142.7	23.62	12.53	8.05	38.7	44.1	27.2	36.6	29.1	30.3	37.5	38.3	43.4
High	Master Protein	Solyc08g077040.3.1	phospholipid hydroperoxide glutathione peroxidase (AHRD V3.3 *** AT4G17960.1)	0	50	5	21	5	1	162	18.1	7.56	27.41	5	1.195	1.165	0.0363231	0.175031	0.459884	0.740815	92.6	110.7	107.8	4.53	5.31	15.39	173	187.4	173.9	207.8	196.2	218.2	223.4	163.8	202.5
High	Master Protein	Solyc04g008820.3.1	High mobility group protein (AHRD V3.3 *-* O49948_SOLTU)	0.001	5	1	1	1	1	243	27	7.71	2.49	1	0.781	0.606	0.0366056	0.000121492	0.462462	0.00965339	167.6	130.8	101.6	25.36	9.04	37.98	34.9	20.9	32.1	25.7	25.1	21.6	13.9	29.7	19.5
High	Master Protein	Solyc03g112360.1.1	60S ribosomal protein L27A (AHRD V3.3 *** B6VC54_VERFO)	0	53	9	53	6	1	148	16.4	10.46	157.55	9	1.182	0.906	0.0367234	0.55362	0.462748	0.980958	97.2	114.9	88.1	13.1	6.31	16.36	1496.9	1891.6	1902.5	2235.2	2338.8	2062.5	2095.6	1524.4	1714.6
High	Master Protein	Solyc01g102580.3.1	endo-1,4-beta-glucanase (Cel3)	0	6	3	4	2	1	617	68.5	8.79	10.1	3	1.25	0.91	0.0368247	0.436274	0.462748	0.949738	97.6	122.1	88.8	24.15	4.86	6.44	52.3	63.3	38.5	65.4	69.3	63	47.6	44.1	50.2
High	Master Protein	Solyc09g007410.3.1	SUN-like protein 25	0	12	3	4	2	1	483	53.6	10.17	8.22	3	1.282	1.036	0.0369881	0.824156	0.462748	0.998179	120.6	154.6	124.9	20.79	0.89	7.75	15.9	24	19.1	24.5	24.7	24.3	19.8	21.3	18.2
High	Master Protein	Solyc06g062450.3.1	Leucine-rich repeat protein kinase family protein, putative (AHRD V3.3 *** A0A061GIV3_THECC)	0	18	6	15	6	1	367	41.7	4.88	33.93	6	1.241	1.182	0.0371546	0.166659	0.462748	0.731801	79.8	99.1	94.3	18.47	10.38	10.8	65.9	87.8	63.6	83.1	81.8	68.5	77.8	64.5	78.7
High	Master Protein	Solyc07g008970.3.1	Myosin heavy chain-related (AHRD V3.3 *** A0A061GI21_THECC)	0	8	3	4	3	1	436	50.6	9.83	12.11	3	1.243	1.28	0.0371758	0.0395601	0.462748	0.446823	86.9	108.1	111.3	9.32	9.68	1.96	60.7	69.4	58.3	76.1	63.8	75.5	77.7	78.1	75.3
High	Master Protein	Solyc10g079630.1.1	P-loop containing nucleoside triphosphate hydrolases superfamily protein (AHRD V3.3 *** AT3G50940.1)	0.002	5	2	2	1	1	465	53.4	5.34	4.15	2	0.768	0.987	0.0372204	0.882191	0.462748	0.99882	145.2	111.5	143.3	23.22	18.34	7.03	11.3	18.2	16	10.8	15.4	12.3	17.5	15.4	15.7
High	Master Protein	Solyc11g011610.2.1	UPF0678 fatty acid-binding protein-like protein family (AHRD V3.3 *** A0A151RPZ2_CAJCA)	0	53	6	23	6	1	164	18.2	8.1	59.9	6	0.844	1.034	0.0373962	0.740026	0.462748	0.998179	117	98.8	120.9	9.82	4.07	4.27	635.3	636.8	533.7	543	502.9	536.2	656.5	623.6	679
High	Master Protein	Solyc09g056385.1.1	auxin-induced in root cultures-like protein (AHRD V3.3 *** AT3G07390.1)	0	34	7	29	7	1	238	25.6	7.99	81.35	7	1.187	1.2	0.0374136	0.183133	0.462748	0.754105	86.9	103.1	104.3	15.32	1.07	18.9	1005.9	1346.4	1097.9	1302.9	1303.8	1279.4	1317.6	991.8	1452.9
High	Master Protein	Solyc03g005640.1.1	LOW QUALITY:transmembrane protein, putative (DUF247) (AHRD V3.3 *** AT3G50150.1)	0	10	3	3	3	1	456	52.3	6.8	6.6	3	1.258	1.254	0.0377541	0.0856924	0.462748	0.59501	113.9	143.3	142.8	15.66	3.1	8.95	35.1	46.1	36	46.4	43.6	45.3	45.2	39.4	46.9
High	Master Protein	Solyc11g066830.2.1	Zinc finger transcription factor 68	0	15	5	8	3	1	309	36.5	8.79	26.04	5	1.172	0.943	0.037888	0.648632	0.462748	0.991265	88.7	104	83.7	12.51	4.05	11.42	224.1	237.3	283.3	274.3	278.1	295.8	223.8	251.1	199.8
High	Master Protein	Solyc10g085300.2.1	uncharacterized protein	0	27	3	3	3	1	170	19.1	9.13	5.04	3	1.313	1.264	0.0378946	0.100914	0.462748	0.632235	111.8	146.8	141.4	23.61	15.15	17.89	23.4	15.8	16	26.6	21	20.4	20.2	22.8	15.9
High	Master Protein	Solyc08g007400.3.1	Autophagy-related protein (AHRD V3.3 *-* K4CIM7_SOLLC)	0	21	5	13	1	1	271	30.5	8.56	26.93	5	0.843	0.939	0.0379914	0.711082	0.462748	0.998179	118	99.5	110.8	15.72	9.53	14.99	366	297.8	409.4	287.5	308.6	346.6	343.5	440.5	342.4
High	Master Protein	Solyc09g075090.1.1	RNA-binding (RRM/RBD/RNP motifs) family protein (AHRD V3.3 *** AT1G02840.2)	0	32	8	16	4	1	305	34.3	10.64	44.98	8	0.849	0.71	0.0379959	0.0181979	0.462748	0.294685	121.8	103.3	86.4	15.15	3.56	15.54	702.5	572.3	777	596.3	623.2	581	498.7	632.2	478.9
High	Master Protein	Solyc05g044620.2.1	CDP-diacylglycerol-glycerol-3-phosphate 3-phosphatidyltransferase (AHRD V3.3 -** AT1G19020.1)	0	30	3	7	3	1	92	9.2	9.95	20.86	3	0.855	0.714	0.0380546	0.0192891	0.462748	0.303271	92.7	79.2	66.1	14.1	1.53	22.56	817.5	661.5	875.4	698.9	697.7	717	545.3	815.3	583.3
High	Master Protein	Solyc08g082070.3.1	High mobility group family protein (AHRD V3.3 *** B9GL80_POPTR)	0	13	3	3	3	1	499	58.7	9.28	0	3	0.775	0.752	0.0380889	0.0363404	0.462748	0.429491	158.3	122.7	119	23.3	18.69	19.71	25.9	16.3	20.1	15.6	13.2	19.1	15.1	19.8	13.7
Low	Master Protein	358351374	conserved hypothetical protein [Bacillus cereus NC7401]	0.076	4	1	1	1	1	450	52	5.99	0	1	1.313	1.059	0.0381209	0.71697	0.462748	0.998179	63.5	83.4	67.3	12.91	19.46	13.6	14.5	15.7	18.6	20.6	24.3	16.4	20.4	16.6	16
High	Master Protein	Solyc02g079360.2.1	Octicosapeptide/Phox/Bem1p family protein (AHRD V3.3 *** AT4G05150.1)	0	30	15	70	15	1	582	64.5	7.56	146.12	15	0.845	0.835	0.0381281	0.248161	0.462748	0.832893	113.5	95.9	94.7	13.17	1.47	10.06	2106.4	1659.6	2105.6	1773.8	1822.1	1780.1	1758.2	2046.5	1702.6
High	Master Protein	Solyc02g084800.3.1	Peroxidase (AHRD V3.3 *** A0A0D9X2X2_9ORYZ)	0	57	22	69	8	1	904	99.1	9.04	189.04	22	1.18	1.451	0.0382759	0.00847874	0.463581	0.187801	81.9	96.7	118.9	22.14	5.92	31.86	1551.6	2346.8	1737.8	1961.3	2050.6	2203.6	2521.4	1374.5	2618.5
High	Master Protein	Solyc09g011760.3.1	Mitochondrial import inner membrane translocase subunit TIM10 (AHRD V3.3 *** A0A199VR11_ANACO)	0	53	4	6	4	1	81	9.4	7.05	10.3	4	1.212	0.858	0.0389368	0.197739	0.46908	0.779064	108.9	131.9	93.4	18.41	17.27	40.49	145.3	113.7	102.6	172.9	137.8	124.5	67.1	151.3	97.5
High	Master Protein	Solyc06g035920.3.1	Remorin (AHRD V3.3 *** REMO_SOLTU)	0	50	12	48	11	1	185	20.5	7.9	151.76	12	1.179	1.2	0.03897	0.18409	0.46908	0.754105	92.4	108.9	110.8	17.72	8.67	15.99	1450.3	1907.4	1396.2	1819.4	1710.3	1530	1301	1746.1	1739.6
High	Master Protein	Solyc07g042520.3.1	Sucrose synthase (AHRD V3.3 *** M1B219_SOLTU)	0	7	5	13	2	1	817	93.3	6.65	31.34	5	0.806	0.924	0.0395517	0.501685	0.475107	0.967305	113.9	91.8	105.3	25.6	8.79	19.98	81.7	58.6	50.3	46.9	47.2	54.6	53.1	74.6	54.1
High	Master Protein	Solyc10g050160.2.1	Caffeoyl-CoA O-methyltransferase (AHRD V3.3 *** CAMT_ZINVI)	0	61	9	42	6	1	245	27.8	5.27	108.29	9	0.84	1.011	0.0399124	0.844817	0.477482	0.998179	108.8	91.4	109.9	10.13	11.36	6.83	506.6	435.5	420.5	357.6	365.8	437.5	424.2	483.5	440.2
High	Master Protein	Solyc10g005590.3.1	RNA-binding (RRM/RBD/RNP motifs) family protein (AHRD V3.3 *-* AT1G73530.1)	0	17	5	6	5	1	353	39.3	12.35	15.33	5	0.843	0.719	0.0401746	0.00558033	0.479287	0.145876	137.5	115.9	98.9	7.71	7.76	26.31	235.3	232.6	266.5	198.3	222.9	193.2	164.5	256.4	169.2
High	Master Protein	Solyc06g050440.3.1	Peroxidase (AHRD V3.3 *** K4C5I8_SOLLC)	0	22	6	10	3	1	319	34.5	9.28	23.53	6	0.783	1.059	0.0402268	0.69113	0.479287	0.993966	79.7	62.4	84.4	12.46	5.57	18.31	36.6	33.1	28.5	25.9	25.1	27.9	35	26.3	37.9
High	Master Protein	Solyc02g064700.3.1	Protein kinase superfamily protein (AHRD V3.3 *** AT2G23070.1)	0.002	5	2	2	2	1	427	49.4	9.36	0	2	1.275	1.604	0.0403436	0.000343062	0.479704	0.0211687	103.1	131.5	165.4	6.81	3.17	21.28	20.6	20.9	23.3	25.2	26.6	26.7	29.3	44	33.5
High	Master Protein	Solyc09g015650.3.1	Non-green plastid inner envelope membrane protein (AHRD V3.3 *** G7KY60_MEDTR)	0	21	5	13	5	1	311	34	5.31	16.72	5	1.179	1.154	0.0405255	0.254774	0.480316	0.839509	77.7	91.6	89.6	10.67	2.82	2.74	518.7	592.6	481.3	613.6	611.7	583.3	613.8	581	598.7
High	Master Protein	Solyc05g055550.3.1	TSA: Wollemia nobilis Ref_Wollemi_Transcript_5463_1093 transcribed RNA sequence (AHRD V3.3 *** A0A0C9RPH1_9SPER)	0	25	4	7	4	1	210	23.4	5	16.34	4	1.181	0.98	0.0407231	0.902104	0.480316	0.99882	88.7	104.8	87	6.88	4.5	10.87	217.5	189.6	201.5	237.9	237.5	256.7	197.5	230.4	187.9
High	Master Protein	Solyc08g005620.3.1	Gibberellin-regulated protein (AHRD V3.3 *** K0E174_POPTO)	0.002	22	2	3	2	1	89	9.8	8.82	4.01	2	0.82	0.888	0.0407416	0.319102	0.480316	0.896042	147.7	121.1	131.2	23.87	6.81	15.18	123.9	91.5	78.5	81	75	70.8	81.3	97.2	72.1
High	Master Protein	Solyc08g006850.3.1	Patatin (AHRD V3.3 *** K4CIH3_SOLLC)	0	44	11	100	11	1	380	41.8	5.08	202.66	11	1.169	3.126	0.0408047	2.88658e-15	0.480316	4.23028e-12	60.3	70.5	188.6	17.19	10.28	57.05	747.7	905.5	644.1	747.4	873.9	913.8	3038.4	760.3	2337.5
High	Master Protein	Solyc01g079880.3.1	Stem-specific TSJT1 (AHRD V3.3 *** A0A0B0MRD0_GOSAR)	0	40	7	22	7	1	236	25.2	5.39	54.97	7	1.189	1.712	0.0409735	6.34202e-05	0.481337	0.00579633	84.3	100.2	144.3	22.86	10.74	29.45	418.5	587	390.2	497.4	507.2	414.7	716.3	406.7	725.7
High	Master Protein	Solyc09g005620.3.1	SlGRX1 protein (AHRD V3.3 *** E1UWA5_SOLLC)	0	59	13	23	13	1	292	32.2	7.4	61.28	13	1.167	1.02	0.0411695	0.812191	0.482671	0.998179	92.5	107.9	94.3	3.64	8.38	6.83	583.3	625.8	615.3	631.3	717.8	742.7	627.4	559	633.8
High	Master Protein	Solyc05g052550.1.1	CCCH-type zinc-finger protein (AHRD V3.3 *-* A0A0X8ZWW6_PETHY)	0.002	13	1	1	1	1	119	12.9	6.29	3.12	1	0.793	0.973	0.0412531	0.815121	0.482687	0.998179	144.6	114.7	140.7	12.14	4.36	15.01	50.7	51.4	41	39.4	42.8	40.2	38.9	49.3	52.2
High	Master Protein	Solyc09g063150.3.1	Glutathione s-transferase, putative (AHRD V3.3 *** B9SH83_RICCO)	0	11	2	2	2	1	220	25.9	6.65	7.07	2	1.225	1.343	0.0415394	0.0093066	0.485015	0.195272	90.9	111.3	122.1	19.17	22.64	23.95	98.1	118.3	80.4	120.2	122.6	79.3	94.8	155.2	131.8
High	Master Protein	Solyc09g064370.3.1	Alcohol dehydrogenase (AHRD V3.3 *** ADH_FRAAN)	0	46	10	21	10	1	379	40.6	6.77	44.95	10	1.207	1.126	0.0416832	0.298103	0.485015	0.876694	89	107.5	100.3	19.91	10.39	15.73	169.3	216.9	147.6	204.4	211.9	173.4	190.7	169.8	230.8
High	Master Protein	Solyc04g014800.3.1	myo-inositol monophosphatase 1	0	36	7	19	6	1	273	29.6	5.48	46.46	7	1.164	1.108	0.0419486	0.404595	0.485015	0.93467	104.1	121.3	115.4	13.93	0.79	13.39	245.2	317	258.9	304.9	301.5	300.2	286.9	245.2	321.3
High	Master Protein	Solyc01g081600.3.1	Non-specific lipid-transfer protein (AHRD V3.3 *** K4AY52_SOLLC)	0	31	3	8	3	1	121	12.4	8.41	21.7	3	1.177	0.773	0.0421217	0.0774059	0.486058	0.587226	89.4	105.2	69.1	11.53	18.42	15.11	514.8	455.6	574.4	472.8	687.6	605.8	398.1	467	345.4
High	Master Protein	Solyc06g009060.3.1	RNA-binding (RRM/RBD/RNP motifs) family protein (AHRD V3.3 *** AT1G02840.1)	0	32	7	17	3	1	257	29.1	7.27	53.65	7	0.847	0.806	0.0425377	0.128196	0.487976	0.669543	98.4	83.3	79.3	15.89	3.16	7.42	379.8	312.4	431	318.3	337.5	321.5	306.2	344.6	301.8
High	Master Protein	Solyc07g005200.3.1	VAMP-like protein YKT61 (AHRD V3.3 *** YKT61_ARATH)	0.001	11	2	2	2	1	199	22.6	7.39	5.7	2	1.187	1.015	0.0427483	0.888817	0.489435	0.99882	76.9	91.3	78.1	3.45	10.98	5.81	171.9	168.6	160.7	217.9	174.8	200.1	179.6	159.9	171.2
High	Master Protein	Solyc11g006970.2.1	ACT domain-containing protein	0	47	12	38	12	1	291	31.9	5.44	96.41	12	0.856	1.07	0.0429953	0.585692	0.491191	0.981288	103.7	88.7	110.9	7.41	8.94	8.73	1543.7	1332.9	1474.1	1261.4	1230.8	1447.8	1775.5	1502	1577.3
High	Master Protein	Solyc03g097200.3.1	F-box only protein (AHRD V3.3 *** AT1G65000.1)	0	64	3	17	3	1	97	10.9	6.29	33.91	3	1.189	1.003	0.0432819	0.938919	0.491191	0.99882	104.6	124.4	105	13.72	6.29	7.98	188.4	197.2	241.9	220	234.5	249.5	191.5	222.3	197.8
High	Master Protein	499254934	MULTISPECIES: molecular chaperone GroEL [Pseudomonas]	0.001	5	3	3	3	1	546	56.7	5.06	5.85	3	0.847	0.902	0.0433254	0.40208	0.491191	0.932634	74.1	62.8	66.9	14.28	10.9	5.26	219.8	204.1	165.3	193.5	155.6	172.9	184.1	171.9	190.8
Medium	Master Protein	Solyc09g082920.1.1	LOW QUALITY:histone-lysine N-methyltransferase, H3 lysine-9 specific SUVH3-like protein (AHRD V3.3 --* AT1G17770.1)	0.019	6	1	1	1	1	128	13.9	7.06	0	1	0.791	0.877	0.0434044	0.290405	0.491191	0.873451	149.9	118.6	131.5	12.21	29.24	25.2	36.5	46.5	43.5	51	34.4	29.7	25.9	43.6	38.2
High	Master Protein	Solyc03g025800.3.1	Heavy metal-associated domain, putative (AHRD V3.3 *-* Q7G2B2_ORYSJ)	0	41	5	30	5	1	131	15	10.32	81.09	5	1.161	0.883	0.0439237	0.423612	0.49578	0.947338	104.1	120.9	91.9	15.13	14.91	21.51	554.9	729.7	732.5	847.5	1025.3	769	644.1	884.4	601.1
High	Master Protein	Solyc11g072200.2.1	2-oxoglutarate (2OG) and Fe(II)-dependent oxygenase superfamily protein (AHRD V3.3 *** AT5G24530.1)	0	14	3	4	3	1	352	39.3	5.66	14.28	3	0.813	0.929	0.0440052	0.524845	0.49578	0.970176	122.2	99.3	113.5	14.88	4	16.88	135.5	122.9	100.3	96.1	104.1	99.8	114.1	103	142.2
Low	Master Protein	Solyc12g056090.2.1	Cox19-like CHCH family protein (AHRD V3.3 *-* AT4G23760.1)	0.071	14	1	1	1	1	69	7.8	7.74	0	1	0.819	0.843	0.0440637	0.154734	0.49578	0.716472	112.5	92.2	94.8	17.02	20.05	20.39	73.2	75.7	54.6	83.4	59.8	60	50.1	75.6	61.7
Medium	Master Protein	Solyc10g008110.3.1	Acyl-coenzyme A oxidase (AHRD V3.3 *** M1APJ6_SOLTU)	0.05	1	1	1	1	1	805	91.1	7.69	1.82	1	1.259	0.944	0.0448155	0.617956	0.503273	0.983829	87.5	110.2	82.6	32.54	4.45	25.93	35.9	52.4	27.7	45.2	48.4	44.5	33.9	28.2	46.5
High	Master Protein	Solyc10g078690.2.1	Mitochondrial import inner membrane translocase subunit Tim17/Tim22/Tim23 family protein (AHRD V3.3 *** AT2G42210.2)	0	65	7	49	7	1	159	16.8	8.88	149.84	7	0.867	1.034	0.0450812	0.758598	0.503812	0.998179	99.2	86	102.5	4.05	5.73	8.94	853	882.1	924.3	764.6	762.2	841.7	911.7	809.3	967.2
High	Master Protein	Solyc04g005160.2.1	6-phosphogluconate dehydrogenase, decarboxylating (AHRD V3.3 *** A0A0K1P904_SOLCH)	0	64	14	35	9	1	341	37.1	4.96	91.3	14	0.847	1.015	0.0450823	0.8336	0.503812	0.998179	99.3	84.1	100.8	16.02	4.76	7.89	325.8	308.2	237.8	260.4	261	282.8	312.9	309.6	355.7
High	Master Protein	Solyc12g042080.2.1	40s ribosomal protein S11 (AHRD V3.3 *** K7XKQ3_SOLTU)	0	45	8	17	1	1	159	17.6	10.49	48.73	8	1.18	1.028	0.0451214	0.793183	0.503812	0.998179	87.9	103.7	90.3	12.52	8.73	2.92	248	319.1	289.4	309.3	368.5	341.4	297.4	302.7	285.8
Medium	Master Protein	Solyc12g009990.2.1	signal recognition particle receptor alpha subunit family protein (AHRD V3.3 *** AT4G30600.2)	0.013	2	1	1	1	1	619	67.9	8.38	2.43	1	0.792	0.893	0.0454393	0.357477	0.506397	0.907759	98.8	78.3	88.2	20.78	7.2	4.01	44.3	29.7	43.3	32.4	34.3	37.3	37	40.1	38.6
High	Master Protein	Solyc07g005630.3.1	LOW QUALITY:Defensin (AHRD V3.3 -** W8S9R7_ECLPR)	0.009	14	1	1	1	1	78	8.7	4.94	2.69	1	0.796	1.707	0.0457619	4.21024e-05	0.507522	0.00420141	114.2	90.9	194.9	18.5	33.21	49.76	29.1	27.5	20.2	23.7	11.9	21.9	46.9	21.3	65.5
High	Master Protein	Solyc12g006980.1.1	Leucine-rich repeat receptor-like protein kinase family (AHRD V3.3 *-* A0A0K9PTR8_ZOSMR)	0	11	4	5	4	1	727	78.6	6.62	10.9	4	1.195	0.822	0.0457999	0.102827	0.507522	0.633854	110.5	132	90.8	24.91	8.29	23.13	81.9	136	108.4	129.5	148.5	128.6	89.1	82	124.6
High	Master Protein	Solyc06g065170.3.1	vacuolar protein sorting 11 (AHRD V3.3 *** AT2G05170.1)	0.004	1	1	1	1	1	969	109.6	6.05	2.87	1	0.785	0.923	0.0463191	0.537519	0.511603	0.976339	147.7	115.9	136.4	26.5	13.63	13.32	27.3	21	16	15.6	20	16.5	15.9	19.4	20.7
High	Master Protein	Solyc06g076360.3.1	outer envelope membrane protein	0	21	9	14	9	1	784	86.5	8.6	20.64	9	0.827	0.918	0.0463632	0.455412	0.511603	0.949738	125	103.4	114.7	7.16	7.16	6.85	145.8	143.9	127.6	127.1	119	110.2	140.6	122.6	132
High	Master Protein	Solyc10g007070.3.1	Early nodulin-like protein (AHRD V3.3 *** A0A072VAV5_MEDTR)	0	35	8	31	8	1	187	20.7	9.06	65.35	8	0.851	1.064	0.04643	0.613703	0.511603	0.983829	100	85.1	106.3	16.03	2	11.93	1069.6	1291.8	1479.7	1070.1	1099.6	1112.7	1374.5	1108.6	1374.2
High	Master Protein	Solyc01g103060.3.1	Lipid transfer protein (AHRD V3.3 *** A0A072UG85_MEDTR)	0	31	3	5	3	1	138	15.1	8.1	14.88	3	1.176	0.919	0.0468189	0.493257	0.514547	0.965208	120.7	141.9	110.9	8.17	5.54	9.88	177.6	209.3	194.2	228.3	250.8	228.1	162.1	197.5	178.4
High	Master Protein	Solyc11g066990.2.1	Suppressor of gene silencing 3, putative (AHRD V3.3 *-* A0A061FQZ7_THECC)	0.002	2	1	1	1	1	1003	113.5	9.33	2.46	1	0.791	0.893	0.0468727	0.365578	0.514547	0.910451	149	117.8	133.1	23.93	1.7	10.62	46.8	45.3	29.3	35.8	36.1	34.9	46.2	37.6	40.4
High	Master Protein	Solyc06g076680.3.1	Acyl-CoA thioesterase, putative (AHRD V3.3 *** B9S362_RICCO)	0	16	2	3	1	1	158	17	6.77	9.22	2	0.765	0.925	0.0472606	0.560071	0.517835	0.980958	148.7	113.8	137.6	23.29	10.57	4.69	14.2	19.3	12.4	12.2	10.9	9.8	13.1	12.7	13.9
High	Master Protein	Solyc06g063310.2.1	Fiber protein Fb15 (AHRD V3.3 *** K7WJQ5_SOLTU)	0	63	4	13	4	1	87	9.8	9.45	33.7	4	0.842	0.887	0.0474201	0.444865	0.518613	0.949738	116.2	97.9	103	12.51	14.39	15.29	550.9	568.8	447.7	562.4	427.6	464	392.2	533.2	488.4
High	Master Protein	Solyc11g065700.2.1	Nuclear transcription factor Y subunit A-1-like protein (AHRD V3.3 *** A0A172ELD3_MORAL)	0.008	6	2	3	2	1	300	33	7.2	6.52	2	1.232	0.943	0.0481416	0.613013	0.524568	0.983829	126	155.2	118.8	4.43	1.7	14.1	71.8	66.8	66.4	83.5	82.3	80.7	62.9	79.4	62.5
High	Master Protein	Solyc06g069070.1.1	Lipid transfer protein (AHRD V3.3 *** S4TID2_GOSHI)	0.001	20	2	2	2	1	94	10.2	9.67	6.17	2	1.225	0.792	0.0481435	0.0474496	0.524568	0.479568	105.7	129.5	83.6	12.86	10.48	14.96	95.1	80.8	74.1	111.5	90.5	99	57.9	77.3	64
High	Master Protein	Solyc01g091310.3.1	Transducin/WD40 repeat-like superfamily protein (AHRD V3.3 *** AT4G00090.1)	0.005	2	1	1	1	1	441	47.8	8.94	2.66	1	1.254	1.205	0.0485607	0.164106	0.527552	0.727285	76.2	95.5	91.7	12.16	9.21	7.97	34.2	27.1	29.2	39.5	36.6	32.9	35.2	31.6	37
High	Master Protein	Solyc01g108860.3.1	2-oxoglutarate (2OG) and Fe(II)-dependent oxygenase superfamily protein (AHRD V3.3 *** A0A061E0N9_THECC)	0	68	15	42	15	1	351	40.5	5.72	77.95	15	0.85	1.33	0.0486985	0.0315559	0.527552	0.39274	96.8	82.3	128.8	1.78	10.52	24.43	482.3	466	478.1	396.9	479	406.1	722.6	437.3	636
High	Master Protein	Solyc06g083870.3.1	structural maintenance of chromosomes 1	0	4	3	3	3	1	1218	141.1	8.44	7.83	3	1.232	0.964	0.0487143	0.758303	0.527552	0.998179	125.2	154.1	120.7	6.07	16.03	15.34	60.7	54.1	55.7	69	68.6	51.3	50	66.6	53.7
High	Master Protein	Solyc02g065780.1.1	LOW QUALITY:RALF-LIKE 27 family protein (AHRD V3.3 *** A9PEG6_POPTR)	0	22	2	9	2	1	96	10.8	5.44	27.24	2	0.868	0.786	0.0487922	0.109212	0.527552	0.642563	120.1	104.3	94.5	11.79	4.02	18.47	911.6	772.8	977.9	789.9	847	791.6	679	945.3	716.7
High	Master Protein	Solyc06g071150.3.1	HIPL1-like protein (AHRD V3.3 *** A0A0B0MLG6_GOSAR)	0	12	6	10	6	1	673	73	5.24	15.96	6	1.17	0.946	0.0488674	0.657473	0.527552	0.99209	87.1	101.9	82.4	14.29	4.2	9.48	165.8	210.8	218.2	246.6	243.1	262.8	171.3	205.4	199.4
High	Master Protein	Solyc04g007910.3.1	Glucan endo-1,3-beta-glucosidase, putative (AHRD V3.3 *** B9SP53_RICCO)	0	25	6	12	6	1	505	54.6	5.68	29.58	6	1.227	0.996	0.0492377	0.963417	0.530572	0.99882	101	123.9	100.6	29.12	28.68	6.27	88.7	125	70.8	140.9	108.8	78.2	88.3	85.2	96.1
High	Master Protein	Solyc06g018100.3.1	Eukaryotic aspartyl protease family protein (AHRD V3.3 *** AT4G33490.2)	0	6	2	3	1	1	427	46.7	7.94	6	2	1.225	1.311	0.0494703	0.0246482	0.531127	0.35122	83	101.7	108.9	18.39	8.25	19.59	79.1	107.3	79.2	97	100	85.3	113.7	76.6	103.8
High	Master Protein	Solyc04g025715.1.1	Protein LSM12 like (AHRD V3.3 *** A0A0B2PMF4_GLYSO)	0	34	4	16	4	1	157	17.1	5.3	44.03	4	0.849	0.875	0.0497011	0.352167	0.532629	0.903258	131.6	111.7	115.2	14.71	6.92	5.6	352.2	282.9	379.4	291.4	299.1	331.5	308.3	338.6	307.2
High	Master Protein	Solyc12g014290.2.1	multiprotein bridging factor 1c	0	55	8	57	4	1	139	15.3	10.04	179.99	8	1.176	0.762	0.0498904	0.0751281	0.533681	0.580063	110.5	130	84.3	18.28	13.86	36.7	1640.8	1264.1	1171.9	1713.8	1486.5	1298.8	912.9	1693.4	963.6
High	Master Protein	Solyc02g092010.3.1	GTP-binding protein hflx, putative (AHRD V3.3 *** A0A061DHA7_THECC)	0	3	1	2	1	1	652	72.3	5.21	4.81	1	1.294	1.305	0.0502895	0.0600402	0.536971	0.530853	60	77.7	78.3	7.17	18.54	4.95	16	16.9	14.7	22.3	15.4	20.7	20.4	20.9	22.4
High	Master Protein	Solyc12g056530.2.1	Fructose-1,6-bisphosphatase (AHRD V3.3 *** A0A068JD95_TOBAC)	0	57	15	21	15	1	340	37.3	6.06	49.37	15	1.178	1.119	0.0509093	0.370005	0.542601	0.911552	92.8	109.3	103.9	14.29	7.29	4.11	493.8	596.3	453.7	581.5	587.8	514	552.7	516	556.2
High	Master Protein	Solyc04g010240.3.1	60S ribosomal protein L35 (AHRD V3.3 *** RL35_EUPES)	0	55	13	93	4	1	123	14.3	10.81	229.33	13	1.168	0.915	0.051192	0.596195	0.543724	0.981288	86.1	100.7	78.8	19.26	4.97	11.19	3782	4742.5	5593.5	5381.9	5541.6	5925.5	4878.3	3901.3	4338.1
High	Master Protein	Solyc03g116390.3.1	Late embryogenesis abundant protein (AHRD V3.3 *** E1AZA3_SOLLC)	0	26	4	4	4	1	171	17.5	7.65	5.81	4	1.269	1.19	0.0512573	0.199286	0.543724	0.780891	115.6	146.7	137.6	27.96	2.99	15.9	13.5	23.9	18.3	23.7	22.4	23.2	16.8	21.8	23
High	Master Protein	Solyc05g056545.1.1	Alcohol dehydrogenase, putative (AHRD V3.3 *** B9RHN6_RICCO)	0	29	5	12	5	1	274	29.3	7.01	40.17	5	1.18	1.143	0.051293	0.277197	0.543724	0.862945	94.8	111.8	108.3	14.25	8.5	8.29	375.5	458.3	350.9	442.9	444.6	381.5	429.1	405.1	476.3
High	Master Protein	Solyc04g015620.3.1	imidazolonepropionase (Protein of unknown function, DUF642) (AHRD V3.3 *** AT2G41810.1)	0	6	2	2	2	1	370	40.3	6.68	5.48	2	1.23	1.166	0.0514693	0.210236	0.544608	0.794073	91.5	112.6	106.7	26.09	6.57	10.13	56.2	94.3	70.4	93.6	86.7	82.2	84.6	69.7	82.1
High	Master Protein	Solyc05g010260.3.1	6-phosphogluconate dehydrogenase, decarboxylating (AHRD V3.3 *** M1CCQ2_SOLTU)	0	37	14	33	7	1	501	55.4	6.19	80.77	14	0.839	1.159	0.0516875	0.198356	0.545254	0.779854	104.7	87.9	121.4	27.6	2.27	16.41	199.1	223.1	126.2	167	167.6	160.9	233.2	171.8	230.8
High	Master Protein	Solyc03g116680.3.1	Methyl-CpG-binding domain protein (AHRD V3.3 *-* G7JE44_MEDTR)	0	44	14	28	14	1	393	43.3	4.7	96.75	14	1.153	0.896	0.0517164	0.491443	0.545254	0.965208	106.4	122.7	95.4	5.81	1.52	6.81	642.1	712.9	709.7	818.1	831.1	806.2	620.3	704.1	636.2
High	Master Protein	Solyc02g068090.3.1	30S ribosomal protein S21 (AHRD V3.3 *** W9SIU2_9ROSA)	0	20	3	3	3	1	185	20.9	9.26	9.06	3	1.162	0.657	0.0524781	0.00081679	0.550556	0.0409233	95.8	111.3	62.9	11.52	6.08	36.49	319.1	254.1	279.6	292.2	324.8	325.9	183.6	323.4	175.8
High	Master Protein	Solyc11g068480.2.1	Nuclear factor Y (AHRD V3.3 *** A0A061GVH6_THECC)	0	27	4	7	4	1	175	19.9	4.98	18.7	4	0.835	0.776	0.0525842	0.0251281	0.550556	0.354088	153.2	127.9	118.9	12.78	4.82	8.52	166.9	132.9	167.9	150.8	139.3	138.4	129.5	145.8	124
High	Master Protein	Solyc04g072800.3.1	phosphoglycerate/bisphosphoglycerate mutase (AHRD V3.3 *** AT1G78050.1)	0.001	8	2	2	2	1	257	28.2	6.54	4.39	2	1.227	1.209	0.0526078	0.126525	0.550556	0.665488	116.4	142.8	140.7	8.42	3.71	7.04	50	57.6	49.9	60.8	61.3	65	60.4	54.2	62.1
High	Master Protein	Solyc11g017250.2.1	Dihydrolipoamide acetyltransferase component of pyruvate dehydrogenase complex (AHRD V3.3 *** K4D6M8_SOLLC)	0	48	13	26	11	1	468	48.8	8.4	48.31	13	1.169	1.067	0.0528895	0.572177	0.550556	0.981288	97.3	113.8	103.8	12.91	18.64	8.89	290.4	372.1	314.1	468.6	367.4	328.4	335.1	304.8	364.3
High	Master Protein	Solyc01g058390.3.1	Galactokinase, putative (AHRD V3.3 *** B9RZT4_RICCO)	0	33	11	13	11	1	500	54.5	6.29	35.65	11	1.182	1.127	0.0529264	0.320068	0.550556	0.896042	86.3	102	97.2	15.75	3.42	7.75	363.9	475	367	408.9	433.9	434.4	413.5	402.5	464.5
High	Master Protein	Solyc12g013810.2.1	Thioredoxin (AHRD V3.3 *** A0A103YK44_CYNCS)	0	35	6	14	5	1	179	19.3	8.97	42.29	6	1.154	0.997	0.0529337	0.983824	0.550556	0.99882	84.9	98	84.6	6.5	3.3	7.3	259.8	248.6	282.2	288.3	307.9	299.9	259	280.5	242.6
High	Master Protein	Solyc09g075670.1.1	Alpha/beta-Hydrolases superfamily protein (AHRD V3.3 *** A0A061EKQ6_THECC)	0	25	6	8	6	1	316	35.1	5.2	19.28	6	0.831	1.065	0.0529706	0.587499	0.550556	0.981288	110.9	92.1	118.1	13.47	2.51	14.06	147.3	150.2	116.6	122.4	119.1	125.3	158.3	122.1	156.8
Medium	Master Protein	Solyc10g078890.2.1	Peroxidase (AHRD V3.3 *** K4D2D0_SOLLC)	0.015	3	1	1	1	1	338	36.9	8.38	2.46	1	1.224	1.071	0.0533517	0.589708	0.552839	0.981288	98.8	120.9	105.7	34.91	4.74	30.41	47.8	93.3	60.6	72.9	79.7	74.2	64.9	40.9	77.5
High	Master Protein	Solyc02g071750.3.1	RNA ligase/cyclic nucleotide phosphodiesterase family protein (AHRD V3.3 *** A0A097PLR7_SOLLC)	0	21	2	3	2	1	195	21.9	5.6	4.9	2	1.286	1.614	0.0533789	0.000874735	0.552839	0.0430899	102.6	131.9	165.5	28.03	9.45	24.09	10	17.4	12.6	17.2	14.2	16.3	20.4	13.2	21.2
High	Master Protein	Solyc01g097360.3.1	Coiled-coil domain-containing protein 14 (AHRD V3.3 *** A0A1D1XHZ9_9ARAE)	0	64	5	23	5	1	107	12	5.27	59.34	5	0.866	0.751	0.0537398	0.0593672	0.553725	0.526491	121.8	105.5	91.5	16.5	1.95	24.64	1119.5	886.8	1237.3	969.3	1000.3	965.6	762.1	1193	840.3
High	Master Protein	Solyc03g112900.3.1	Iron-sulfur cluster assembly protein (AHRD V3.3 *** K4BKE3_SOLLC)	0	47	8	22	8	1	166	17.9	8.87	63.1	8	1.173	0.766	0.0537478	0.0803224	0.553725	0.591247	85.8	100.7	65.7	15.94	5.08	30.39	1571.8	1230	1184.3	1465.6	1442.7	1331.3	860.7	1471.4	941.8
High	Master Protein	Solyc03g095850.1.1	LOW QUALITY:Peptide-N4-(N-acetyl-beta-glucosaminyl)asparagine amidase A protein (AHRD V3.3 *** AT5G05480.1)	0	9	4	8	4	1	593	66.2	6.34	17.08	4	1.178	1.141	0.0542811	0.247364	0.554202	0.832893	82.3	96.9	93.9	14.94	6.73	12.08	181.8	236.2	186.5	219.7	236.5	206.8	212.8	190	241.8
High	Master Protein	Solyc09g082730.4.1	Aldo_keto reductase family protein IPR001395 Aldo_keto reductase	0	41	11	14	10	1	382	42.2	6.06	39.12	11	1.183	1.5	0.0543623	0.0021696	0.554202	0.078995	78.3	92.6	117.5	21.05	4.27	26.56	430.7	622	449.6	496.1	531.6	537.1	689.6	410.3	674.5
High	Master Protein	Solyc04g007960.3.1	Ubiquitin-conjugating enzyme, E2 (AHRD V3.3 *** A0A103XCT0_CYNCS)	0	16	5	9	2	1	309	34.9	7.43	19.26	5	1.175	0.99	0.054367	0.951368	0.554202	0.99882	98.5	115.7	97.5	9.92	11.02	8.61	186.1	205.8	168.8	253.7	218.7	205.5	161.6	184.3	191
High	Master Protein	Solyc09g007520.3.1	Peroxidase (AHRD V3.3 *** K4CQE1_SOLLC)	0	51	11	22	10	1	324	36.7	7.23	60.01	11	0.856	1.13	0.0544245	0.327106	0.554202	0.896322	93.9	80.3	106.1	5.8	1.64	13.99	605.5	638	568	518	509.9	526.9	684.4	555	732.9
High	Master Protein	Solyc10g084290.2.1	Interactor of constitutive active ROPs 3-like protein (AHRD V3.3 *** A0A0B0N2C1_GOSAR)	0	17	8	9	8	1	622	69.7	5.39	22.17	8	0.851	0.799	0.0545387	0.0963032	0.554202	0.623789	121.6	103.4	97.1	10.52	4.19	12.44	342.3	283.4	342	311.8	291	289.5	270.2	334.7	273.1
High	Master Protein	Solyc08g077300.3.1	UMP-CMP kinase (AHRD V3.3 *** K4CN90_SOLLC)	0	45	8	13	7	1	216	24.4	7.78	27.99	8	1.179	1.317	0.0547713	0.0250231	0.554202	0.353459	95.5	112.5	125.7	14.56	5.01	24	170	227	193.2	211.6	227.8	233.1	272.5	168.4	254.5
High	Master Protein	Solyc07g043320.3.1	myosin heavy chain, embryonic smooth protein (AHRD V3.3 *** AT1G05320.9)	0	75	122	608	122	1	1511	170.1	4.77	1770.33	122	0.856	1.012	0.0548036	0.871138	0.554202	0.99882	112	95.8	113.3	12.57	12.01	5.09	27579.4	25620.6	21454.7	24764.3	21927.8	19473.4	25925.3	25523.9	28036.4
High	Master Protein	Solyc01g059830.3.1	Enoyl-CoA hydratase (AHRD V3.3 *** C1K4P1_ELAOL)	0.002	7	2	2	2	1	265	29.4	8.13	5.85	2	1.22	0.984	0.0549081	0.870567	0.554202	0.99882	90	109.7	88.5	30.85	31.45	11.08	79.1	132.6	81.7	153.2	99.6	86	80.4	96.3	79.5
High	Master Protein	Solyc01g104470.3.1	Acidic ribosomal protein P0 (AHRD V3.3 *** B9I0W5_POPTR)	0	19	2	4	2	1	229	26.4	8.62	13.5	2	1.229	1.083	0.0549286	0.525102	0.554202	0.970176	85.8	105.4	93	18.4	17.32	3.67	48.2	65.5	48.5	69.8	49.2	59.5	50.8	52.5	54.7
High	Master Protein	Solyc07g053540.1.1	Fasciclin-like arabinogalactan protein (AHRD V3.3 *** A0A072VC68_MEDTR)	0	32	7	50	7	1	247	26.4	6.57	148.98	7	0.856	0.764	0.055387	0.0773395	0.55756	0.587226	123.1	105.4	94	21.67	13.84	17.71	1485.8	2193.7	2259.7	1878.2	2354	1857	1675.4	1511.6	2116.9
High	Master Protein	Solyc11g065640.2.1	2Fe-2S ferredoxin (AHRD V3.3 *** A0A0B2PJW0_GLYSO)	0	25	3	10	2	1	216	23.5	6.27	30.63	3	1.218	0.945	0.0555262	0.624378	0.55756	0.984202	104	126.7	98.3	10.92	1.4	4.21	80.2	81.3	97	99.8	99.1	97.1	76.9	75.5	81.8
High	Master Protein	Solyc01g017400.2.1	30S ribosomal protein S7, chloroplastic (AHRD V3.3 *** RR7_PHAAO)	0.002	10	2	2	2	1	196	22.6	9.41	5.15	2	1.226	0.977	0.0555468	0.838601	0.55756	0.998179	77.8	95.4	76	14.41	12.04	5.03	44.6	42.2	33.6	51.7	56.9	44.7	44.8	41.2	41.1
High	Master Protein	Solyc09g075070.3.1	Beta-glucosidase, putative (AHRD V3.3 *** B9SAQ6_RICCO)	0.002	3	1	1	1	1	521	58.7	5.94	4.26	1	1.252	1.776	0.0556892	1.05443e-05	0.558035	0.00141499	66.1	82.7	117.4	28.82	5.62	37.69	22.6	37.3	24.2	30.3	33.1	29.9	44.4	20.3	43
High	Master Protein	Solyc06g070990.3.1	WRKY transcription factor 74	0	10	4	12	4	1	649	71.6	6.54	23.84	4	1.174	0.964	0.0557966	0.773674	0.558156	0.998179	95.5	112.1	92	8.24	7.97	14.46	210.2	189.6	178.9	231.2	222.6	197.9	182.8	224.9	172
High	Master Protein	Solyc02g087230.3.1	Ferredoxin-thioredoxin reductase catalytic chain (AHRD V3.3 *** W9SEM5_9ROSA)	0	43	4	6	4	1	149	16.8	6.87	14.28	4	1.157	1.046	0.0559441	0.682366	0.558678	0.993056	94.3	109	98.6	6.19	4.84	10.97	228.5	239	258	255.8	276.4	280.1	283.7	228.4	250
High	Master Protein	Solyc09g055570.3.1	Leucine-rich repeat protein kinase family protein (AHRD V3.3 *** AT1G06840.1)	0	10	6	7	6	1	930	102.9	6.64	12.89	6	1.207	1.103	0.0563681	0.398337	0.559815	0.932408	94.3	113.8	104	20.76	9.09	13.33	98.3	133.9	92.4	118.6	124.2	103.9	108.4	101	130
High	Master Protein	Solyc10g009210.3.1	Calmodulin-binding protein (AHRD V3.3 *** A0A072V4D6_MEDTR)	0	4	4	4	2	1	882	98.5	6.49	10.04	4	0.851	0.76	0.0563921	0.0210518	0.559815	0.316782	104.2	88.7	79.2	32.95	18.64	35.33	256.2	184.7	359.5	176.1	257	218	194.7	326.8	176.1
High	Master Protein	Solyc09g005360.3.1	PHD finger alfin-like protein (AHRD V3.3 *** A0A072UGM4_MEDTR)	0	10	2	4	2	1	241	27.3	5.44	13.32	2	1.169	0.969	0.0564273	0.814385	0.559815	0.998179	79.4	92.8	77	7.6	3.48	9.1	183.6	198.2	213.8	233.6	219	231.6	216	181.1	192.1
High	Master Protein	Solyc05g056170.3.1	phenylalanine ammonia-lyase 2	0	6	3	4	1	1	709	77.4	6.64	9.91	3	0.784	0.629	0.0565138	0.00100088	0.559815	0.046565	165.8	130	104.2	20.68	15.87	36.87	19.1	12.8	18.6	14.5	11.1	15.1	10	19.5	11.7
High	Master Protein	Solyc10g084270.2.1	Importin subunit alpha (AHRD V3.3 *** K4D3L3_SOLLC)	0.002	3	1	1	1	1	520	56.7	5.45	2.45	1	0.779	0.862	0.0565354	0.281271	0.559815	0.865065	151.5	117.9	130.6	29.66	29.02	23.44	10.7	17.7	19.9	13.7	8.9	16.4	15.2	10.3	16.5
High	Master Protein	Solyc01g108190.3.1	Calcium-binding EF-hand (AHRD V3.3 *** A0A118JV88_CYNCS)	0	21	3	5	3	1	185	21.1	7.81	12.3	3	1.226	0.97	0.0570155	0.790065	0.561713	0.998179	105.8	129.7	102.7	4.55	6.58	5.49	72.8	70.9	77.4	96.8	89.3	85.1	70	77.2	70.7
High	Master Protein	Solyc11g044320.2.1	Myb transcription factor (AHRD V3.3 *** A0A072VG04_MEDTR)	0	15	2	4	2	1	300	33.1	9.26	13.28	2	1.304	1.231	0.0570917	0.157627	0.561713	0.718822	113.2	147.5	139.3	14.38	13.71	7.26	12.8	14.1	16.9	14.9	19.5	18.3	15.3	17.3	17.6
Medium	Master Protein	Solyc02g078960.3.1	Organic solute transporter ostalpha protein (AHRD V3.3 *** G7ILE3_MEDTR)	0.023	3	1	1	1	1	324	37.7	8.54	2.68	1	1.216	1.054	0.0572062	0.681207	0.561713	0.992847	87.9	106.9	92.6	18.41	13.84	24.96	71.8	101.6	79.2	120.7	95.2	96.3	83.5	121.4	78.3
High	Master Protein	Solyc03g005030.3.1	DSR6 (AHRD V3.3 *** A0A076V4W1_CAPAN)	0	11	2	3	2	1	204	22.5	8.85	7.88	2	1.187	1.031	0.0575329	0.79211	0.563148	0.998179	73.3	87	75.5	7.49	7.16	4.11	119.3	138.7	129.9	154.2	143.6	165.7	128.1	133.9	139.1
High	Master Protein	Solyc11g044230.2.1	costars family protein (AHRD V3.3 *** AT4G33640.2)	0	76	5	32	5	1	86	9.7	5.21	83.2	5	1.147	0.824	0.0576359	0.193257	0.563148	0.771712	101.2	116	83.4	15.58	10.12	32.8	722.8	643.4	872.3	714.9	828.8	872.8	595.9	1008.2	589.8
High	Master Protein	Solyc01g097870.3.1	40S ribosomal protein S24 (AHRD V3.3 *** K4B0H4_SOLLC)	0	27	4	39	1	1	133	15.4	10.62	118.73	4	1.157	1.122	0.0576405	0.383375	0.563148	0.922577	101.6	117.6	114	15.39	8.2	15.65	755.7	1031.9	911.1	1054.1	1121.2	951.5	1142	832	1022.5
High	Master Protein	Solyc07g007230.3.1	DnaJ domain-containing protein (AHRD V3.3 *-* A0A118K6N5_CYNCS)	0	29	6	10	6	1	426	47.4	5.47	23.83	6	1.172	0.947	0.0580959	0.656079	0.565712	0.99209	91	106.6	86.2	11.32	2.35	4.53	158	176.7	198.2	207.1	200.2	209.5	180.5	166.8	167.4
High	Master Protein	Solyc05g010710.2.1	UDP-glycosyltransferase (AHRD V3.3 *** A0A165XX62_DAUCA)	0.001	4	3	3	3	1	860	95.1	6.51	5.16	3	0.829	0.909	0.0584542	0.418334	0.568049	0.944712	107.5	89.1	97.7	7.04	5.21	8.08	69.9	71.9	62.8	57.9	53	58.3	58.7	63.5	69
High	Master Protein	Solyc05g013780.2.1	Myosin heavy chain, putative (AHRD V3.3 *** A0A072TT98_MEDTR)	0	25	13	17	13	1	686	77.9	4.92	43.99	13	0.854	1.07	0.0586129	0.543477	0.568049	0.977257	114.1	97.4	122.2	8.94	3.31	7.99	217.3	208.5	182.5	184.9	173.1	178.1	231.1	197.9	223.2
High	Master Protein	Solyc07g041930.3.1	Adenylyl cyclase (AHRD V3.3 *** C5MTW3_NICBE)	0	5	2	3	2	1	398	45	9.23	7.08	2	1.245	1.174	0.0586267	0.236635	0.568049	0.82083	76.1	94.8	89.3	32.18	19.88	26.04	26.7	42.4	23.9	33.3	44.5	31	23.2	39.5	31.4
High	Master Protein	Solyc01g087820.2.1	subtilisin-like protease 4B	0	5	5	8	1	1	777	84.9	6.86	21.49	5	1.224	1.025	0.0591014	0.865604	0.571335	0.998179	123.1	150.7	126.2	13.92	22.07	13.92	42	51.5	39.8	65.1	51.5	41.9	43.1	41.1	53
High	Master Protein	Solyc10g080240.1.1	Remorin family protein (AHRD V3.3 *-* A0A061F452_THECC)	0.002	18	1	2	1	1	50	5.5	10.67	5.69	1	1.175	0.933	0.0591607	0.570477	0.571335	0.981288	81.4	95.7	75.9	6.59	5.26	5.86	190.2	201.2	176.3	205.2	223.5	226.4	170.3	191	177.5
High	Master Protein	Solyc11g069910.2.1	DNA-directed RNA polymerase II subunit RPB11-like protein (AHRD V3.3 *** A0A0B0P734_GOSAR)	0	63	6	10	6	1	116	13.6	7.06	23.54	6	0.869	0.874	0.0596423	0.383891	0.572939	0.922577	101.5	88.3	88.7	11.23	8.42	15.3	800.2	773.9	645.1	770.8	672.6	664.5	614.3	824.2	676.1
High	Master Protein	Solyc05g015530.3.1	Stress associated endoplasmic reticulum protein, putative (AHRD V3.3 *** B9RMD3_RICCO)	0.002	13	1	3	1	1	68	7.4	11	8.25	1	0.857	0.624	0.0597465	0.000453896	0.572939	0.0266074	138.1	118.3	86.1	11.34	17.47	30.1	416.3	331.3	377.5	384.3	323.4	270.5	212	363.1	235.4
High	Master Protein	Solyc10g005230.3.1	Excitatory amino acid transporter 1 (AHRD V3.3 *** A0A0B0PDB0_GOSAR)	0.002	37	2	2	2	1	75	8.7	5.87	5.7	2	1.204	1.199	0.0601525	0.117667	0.572939	0.656258	90.8	109.3	108.8	4.43	9.52	11.86	94.5	89.8	98.1	113.9	111.4	132.1	123.5	113.3	97.3
High	Master Protein	Solyc06g083810.3.1	Glycolipid transfer protein domain-containing protein (AHRD V3.3 *** A0A103Y7C8_CYNCS)	0	30	5	7	5	1	202	22.5	6.67	13.81	5	1.174	1.051	0.0603447	0.643281	0.572939	0.990177	108.1	126.9	113.6	7.15	15.72	2.98	199.5	206.2	179.4	246.3	234.3	181.1	203.1	215.6	209.6
High	Master Protein	Solyc10g049890.2.1	D-3-phosphoglycerate dehydrogenase (AHRD V3.3 *** K4D0E5_SOLLC)	0	33	15	34	8	1	597	62.7	7.17	93.38	15	1.173	0.972	0.0604171	0.918169	0.572939	0.99882	93.6	109.8	90.9	14.77	8.99	7.88	399.4	483.9	364.4	499.6	468.6	417.4	388	367	428.2
High	Master Protein	Solyc10g085480.2.1	60S ribosomal protein L24 (AHRD V3.3 *** RL24_PRUAV)	0	25	5	23	2	1	164	18.5	10.71	76.83	5	1.156	1.234	0.0605877	0.128291	0.572939	0.669543	90.9	105.1	112.1	10.23	11.51	23.6	737.7	885.3	886.6	1023.7	1191.2	954.7	1310.5	807.1	1092.2
Medium	Master Protein	Solyc01g058140.3.1	beta-glycosidase 2	0.016	2	1	1	1	1	642	72.8	6.51	2.07	1	0.78	1.072	0.0605947	0.656968	0.572939	0.99209	140.3	109.4	150.4	16.05	17.21	4.35	15.6	19.8	14.8	12.2	13.1	9.3	16.7	17.9	16.5
High	Master Protein	Solyc08g082190.3.1	diacylglycerol kinase 5 (AHRD V3.3 --* AT2G20900.4)	0	26	4	9	4	1	190	20.3	8	7.14	4	1.188	0.997	0.0606206	0.993921	0.572939	0.99882	108	128.4	107.7	5.17	6.97	10.3	120.3	113.3	125.6	127.8	142.9	145.9	103.9	127.5	119.9
High	Master Protein	Solyc07g008330.3.1	Nucleolar and coiled-body phosphoprotein 1 (AHRD V3.3 *-* A0A1D1XD59_9ARAE)	0	58	20	64	20	1	411	45.7	8.69	144.07	20	0.859	0.768	0.0607408	0.0839664	0.572939	0.59501	127	109.1	97.6	14.33	6.43	12.91	2217.9	1743.9	2296.2	1905.1	1996.3	1756.2	1694.9	2109.6	1703.4
High	Master Protein	Solyc05g005800.3.1	Threonyl-tRNA synthetase (AHRD V3.3 *** AT5G26830.1)	0	8	6	7	6	1	725	83.4	7.8	14.19	6	0.828	1.094	0.060869	0.419657	0.572939	0.944922	115.2	95.4	126	15.01	3.94	8.94	121.1	118.9	91.4	104.6	98.4	97.3	130	132.4	112
High	Master Protein	Solyc01g094780.3.1	LDLR chaperone MESD (AHRD V3.3 *** A0A1D1YKF8_9ARAE)	0	24	3	4	3	1	197	23	5.54	8.49	3	0.833	0.981	0.0608761	0.866985	0.572939	0.998179	142.2	118.4	139.4	7.62	10.16	10.82	82.6	96.1	90.9	75.7	72.4	87.6	77	95.6	89.1
High	Master Protein	Solyc07g041080.3.1	Transducin/WD40 repeat-like superfamily protein (AHRD V3.3 *** AT4G29830.1)	0	10	2	2	2	1	323	34.8	6.32	7.74	2	1.232	1.219	0.0609096	0.137096	0.572939	0.689103	74.7	92	91	26.03	10.1	15.14	36.1	54.7	35.5	44.4	51	42	46.5	34.5	43.9
High	Master Protein	Solyc03g006510.3.1	Clathrin light chain (AHRD V3.3 *** A0A103XF03_CYNCS)	0	46	10	48	9	1	310	34.1	5.43	113.26	10	1.161	0.915	0.0611127	0.596517	0.572939	0.981288	87.8	102	80.4	5.84	3.22	7.1	1404	1412.5	1555.6	1555.3	1649.8	1640.2	1283.6	1452.9	1292.1
High	Master Protein	Solyc05g050870.3.1	Peroxidase (AHRD V3.3 *** K4C1C0_SOLLC)	0	10	2	5	1	1	249	26.3	6.55	14.42	2	0.836	1.26	0.0612808	0.0446688	0.572939	0.470951	102.3	85.6	129	38.34	36.08	38.79	177.2	243.2	108.1	236.8	120.4	148.2	223.3	117.5	272.8
High	Master Protein	Solyc03g033280.1.1	LOW QUALITY:tracheary element differentiation-related 6 (AHRD V3.3 *** AT1G43790.1)	0	11	2	2	2	1	136	15.6	6.87	6.52	2	1.239	1.143	0.0612817	0.327836	0.572939	0.896322	118.3	146.5	135.2	14.79	9.39	8.06	24.1	25.4	31.6	32.7	31.4	27.3	28.7	29	33.1
High	Master Protein	Solyc08g077720.3.1	60S ribosomal protein L37a (AHRD V3.3 *** RL37A_GOSHI)	0	53	7	18	7	1	92	10.3	10.23	44.73	7	1.161	1.333	0.0616686	0.0402351	0.573849	0.4484	85.5	99.2	113.9	9.49	11.64	26.3	1277.9	1546.3	1418.2	1646.4	1839.2	1455.8	2498.3	1476	1890.5
High	Master Protein	Solyc11g005170.2.1	RNA-binding 39 (AHRD V3.3 *** A0A0B0PR36_GOSAR)	0	36	13	25	13	1	576	65.8	7.84	67.03	13	1.157	1.004	0.0618284	0.915977	0.573849	0.99882	95.5	110.5	95.8	20.07	10.24	9.85	909.1	932.4	1282.2	987.8	1210.5	1079.3	935.8	1083.8	904
High	Master Protein	Solyc06g007330.3.1	Gamma interferon inducible lysosomal thiol reductase (AHRD V3.3 *** G7J0S1_MEDTR)	0	15	3	7	3	1	237	26.8	7.75	20.47	3	1.187	1.172	0.0618285	0.163484	0.573849	0.727285	90.7	107.7	106.3	10.83	4.82	8.13	143.3	167	136.3	170.1	170.6	156.5	150.9	167.9	177.5
High	Master Protein	Solyc07g019530.3.1	Afadin/alpha-actinin-binding protein (AHRD V3.3 *** AT5G57410.3)	0	26	8	8	8	1	388	44.5	6.6	23.24	8	0.857	0.805	0.0618947	0.13204	0.573849	0.67745	117	100.3	94.2	9.46	3.59	8.62	393.7	333.2	395.1	329.5	337.5	353.5	316.9	353.3	298.6
High	Master Protein	Solyc09g090710.3.1	pfkB-like carbohydrate kinase family protein (AHRD V3.3 --* AT5G43910.2)	0	36	4	6	4	1	140	16	10.32	15.18	4	1.164	0.903	0.0618978	0.476903	0.573849	0.95951	99.6	115.9	89.9	1.81	4.65	13.31	307.4	310.2	318.3	361.1	349.4	382.8	274.7	346.5	280
Low	Master Protein	Solyc12g056810.2.1	Cytochrome P450, putative (AHRD V3.3 *** B9SMA4_RICCO)	0.056	2	1	1	1	1	536	60.7	7.46	0	1	1.312	1.132	0.0619663	0.42504	0.573849	0.947338	52.6	69	59.5	16.56	9.25	12.36	11	10.6	14.2	13.6	16.3	14.4	12.5	14.2	11.1
High	Master Protein	Solyc07g009310.3.1	LOW QUALITY:defensin-like protein (AHRD V3.3 -** AT1G19610.1)	0	10	1	3	1	1	100	12	9.19	8.58	1	0.837	3.194	0.0625887	1e-17	0.578699	1.954e-14	79.5	66.6	253.9	81.06	36.59	62.9	70.9	287.8	87.8	73.5	122	62.9	398.1	82.4	280.5
High	Master Protein	Solyc10g083640.2.1	Zinc finger transcription factor 64	0	31	9	25	7	1	350	40.3	9.35	59.86	9	1.153	0.872	0.0629269	0.390438	0.580505	0.928874	94.6	109.2	82.5	6.79	5.59	21.61	966.7	952.1	1076.1	1017.6	1115	1129.2	839.7	1201.1	842.9
High	Master Protein	Solyc06g083780.3.1	50S ribosomal protein L14 (AHRD V3.3 *** A0A0K9PMD0_ZOSMR)	0	76	10	77	10	1	140	15	10.48	185.39	10	1.16	1.016	0.0629821	0.850717	0.580505	0.998179	85.9	99.6	87.2	0.76	5.17	14.99	2694.3	2727.3	2689.7	3180.2	2882.5	3125.5	3187.6	2360.9	2736.7
High	Master Protein	Solyc05g018320.3.1	arabinogalactan	0	23	6	6	6	1	509	54.6	6.28	15.57	6	0.837	0.836	0.0632792	0.127562	0.581003	0.668844	113.1	94.6	94.6	11.91	16.82	5.22	94.8	79.5	100.6	79.3	99.5	72.4	75.5	83.8	79.3
High	Master Protein	Solyc03g071710.1.1	Cyclin-dependent protein kinase inhibitor Siamese (AHRD V3.3 *** M4M6N3_GOSAR)	0	30	2	3	2	1	115	13.1	8.84	9.32	2	0.805	0.737	0.0633523	0.0262901	0.581003	0.36199	157.3	126.6	116	15.27	9.44	18.35	16.8	22.9	21	16.9	19.4	16.3	12	17.4	15.5
High	Master Protein	Solyc09g092320.3.1	RNA binding protein (AHRD V3.3 *** O23793_NICSY)	0	53	5	58	5	1	146	15.3	9.25	99.27	5	0.861	0.681	0.0634847	0.00731163	0.581003	0.172826	77.8	67	53	19.64	6.09	34.07	681.6	547.8	815.6	548.3	586.6	619.5	439.2	782.8	464.3
High	Master Protein	Solyc08g075400.3.1	SWIb domain-containing protein (AHRD V3.3 *** Q6V9I4_SOLCH)	0	40	6	19	6	1	124	13.4	10.01	55.74	6	0.861	0.757	0.0635608	0.0676563	0.581003	0.558593	103.4	89.1	78.3	8.64	4.07	9.61	1436.9	1213	1377.3	1264.2	1173.5	1185.9	1034.8	1221.6	1042.6
Medium	Master Protein	Solyc05g054040.3.1	Transmembrane 9 superfamily member (AHRD V3.3 *** K4C283_SOLLC)	0.011	2	1	1	1	1	602	68.8	7.09	2.89	1	1.222	0.855	0.0636309	0.186827	0.581003	0.759485	93.3	114	79.8	21.63	16.93	29.85	92.7	61.3	70.3	85.9	95.5	67.8	55.2	93.4	60.1
High	Master Protein	Solyc02g086240.3.1	Ribosomal L5P family protein (AHRD V3.3 *** AT5G45775.2)	0	27	5	13	5	1	181	20.8	9.92	41.62	5	1.143	0.917	0.0640034	0.58443	0.583496	0.981288	93.6	107	85.8	8.98	4.68	15.41	556	625.2	665.4	706.1	769.1	714.8	633.4	464.1	573.3
High	Master Protein	Solyc11g012910.2.1	Gamma-glutamylcyclotransferase (AHRD V3.3 *** K4D695_SOLLC)	0	35	3	4	3	1	189	21.3	4.79	7.92	3	1.274	1.184	0.0643844	0.242992	0.585888	0.830564	57.4	73.2	68	7.81	22.62	12.2	15.9	17.8	15.4	20.2	22.5	14.2	15.2	19.1	18.8
High	Master Protein	Solyc03g044260.3.1	Ubiquitin-conjugating enzyme family protein (AHRD V3.3 *** A9PAA6_POPTR)	0.002	16	1	1	1	1	160	17.9	8.18	4.82	1	0.795	0.972	0.064565	0.816102	0.585888	0.998179	144.5	114.9	140.5	28.05	20.21	12.47	18	20.1	29.9	16	13.8	20.5	16	20.4	19.6
High	Master Protein	Solyc12g055760.2.1	ATP synthase subunit epsilon, mitochondrial (AHRD V3.3 *** ATP5E_IPOBA)	0.004	27	2	2	2	1	70	7.9	9.25	5.13	2	0.857	0.965	0.0647277	0.890519	0.585888	0.99882	101.5	87	97.9	21.95	6.81	13.12	400.5	419	272.3	371.5	324.7	343.2	313.6	405	386.5
High	Master Protein	Solyc07g007835.1.1	BSD domain-containing protein, putative (AHRD V3.3 *-* A0A061GVR9_THECC)	0	15	3	5	3	1	192	21.6	4.61	14.08	3	0.844	1.059	0.0647398	0.601578	0.585888	0.981505	122.5	103.3	129.7	10.95	13.13	0.47	204.4	164.7	180	185.1	151.9	145.9	189.3	191	190.6
High	Master Protein	Solyc02g063090.3.1	T-complex protein 1 subunit zeta 1 (AHRD V3.3 *** TCPZA_ARATH)	0	58	20	41	6	1	535	58.8	6.76	133.29	20	0.86	1.073	0.0648657	0.530819	0.585888	0.973185	94.1	80.9	100.9	13.8	7.84	2.82	220.7	238.3	180.8	214.3	185.9	189.7	228.4	241.5	236.8
High	Master Protein	Solyc01g087880.3.1	2,3-bisphosphoglycerate-dependent phosphoglycerate mutase (AHRD V3.3 *** A0A0B0Q2A1_GOSAR)	0	30	3	5	3	1	93	10.2	10.33	8.09	3	0.863	0.834	0.0649053	0.181732	0.585888	0.753404	118.3	102	98.7	14.54	7.29	35.37	319.9	284.5	378.9	275.5	312.1	276.1	199.2	399.9	266.9
Medium	Master Protein	499257642	MULTISPECIES: FAD-binding oxidoreductase [Pseudomonas]	0.017	1	1	4	1	1	1006	110.9	7.21	6.5	1	1.182	1.015	0.0649654	0.890067	0.585888	0.99882	98.4	116.3	99.9	19.5	11.19	11.79	93	120.8	138.4	120.2	142.7	149.7	104.3	132.1	122.5
High	Master Protein	Solyc10g080590.2.1	60S ribosomal protein L21-like protein (AHRD V3.3 *** Q3HVK5_SOLTU)	0	35	5	23	3	1	164	18.7	10.55	51.86	5	0.813	1.066	0.0652285	0.620828	0.587357	0.984202	138.9	113	148.1	10.47	10.88	4.26	50.7	53.8	43.7	48.3	39.5	41.2	52	56.6	54
High	Master Protein	Solyc10g005180.3.1	Ycf3-interacting protein 1, chloroplastic (AHRD V3.3 *** Y3IP1_TOBAC)	0	17	3	6	3	1	266	29.6	4.61	11.46	3	1.188	1.03	0.0654073	0.78729	0.588064	0.998179	92.1	109.4	94.9	12.42	14.62	11	162.9	196.9	157.3	201.7	193.5	151.9	167.9	159.8	196.4
High	Master Protein	Solyc06g072840.3.1	Hydrogen peroxide induced protein 1 (AHRD V3.3 *** J7F198_CAMSI)	0	25	2	4	2	1	109	12.1	7.05	12.42	2	1.2	0.911	0.0657519	0.42614	0.589418	0.947507	128.6	154.3	117.1	16.43	12.02	11.54	100.4	112.4	80.6	139.2	110	120.5	91.4	110.9	91.3
High	Master Protein	Solyc02g087240.3.1	NADH dehydrogenase (AHRD V3.3 *** Q43840_SOLTU)	0	16	6	7	6	1	529	58.3	8.06	18.76	6	1.215	1.196	0.0657876	0.142533	0.589418	0.696732	117.3	142.5	140.3	27.44	6.48	18.41	67.8	88.7	50.8	82.4	74.1	83.7	68	81.1	98.3
High	Master Protein	Solyc07g043360.1.1	60S ribosomal protein L27 (AHRD V3.3 *** K4CEJ5_SOLLC)	0	39	5	17	3	1	135	15.6	10.33	45.53	5	1.169	1.061	0.0658596	0.596687	0.589418	0.981288	90.2	105.5	95.8	13.03	2.39	15.34	405.3	462.6	526.3	522.1	546.5	541	599.7	447	490.9
High	Master Protein	Solyc06g066050.3.1	DUF4050 family protein (AHRD V3.3 *** G7JE31_MEDTR)	0.001	9	1	2	1	1	173	19.2	7.94	4.39	1	1.222	0.892	0.0662778	0.344228	0.591948	0.899927	82.8	101.2	73.9	8.32	11.05	10.66	64.9	63.5	73.9	71.2	79.3	88.9	57.9	67.8	55.7
High	Master Protein	Solyc01g102310.3.1	GRIP and coiled-coil domain-containing protein, putative (AHRD V3.3 *-* B9RFR9_RICCO)	0	91	91	1075	91	1	751	82.2	4.34	2735.41	91	0.862	0.879	0.0663442	0.422116	0.591948	0.946417	113.4	97.7	99.7	7.08	2.35	12.85	35236.5	31209.4	35498.5	31587.8	30313.4	30363	29553.2	37426.4	30973.5
High	Master Protein	Solyc08g075690.3.1	Acyl-CoA-binding protein (AHRD V3.3 *** K7WVA0_SOLTU)	0	78	7	98	7	1	90	10.1	5.5	139.62	7	1.158	0.734	0.0665379	0.0415074	0.592774	0.45688	110.3	127.7	81	30.19	23.45	39.84	3711	2524.1	2092.9	3712.1	2922.2	2316.8	1502.7	3140.8	1852.8
High	Master Protein	Solyc03g115650.3.1	eukaryotic translation initiation factor 5A-1	0	82	14	521	4	1	159	17.3	6.14	1252.37	14	1.142	0.84	0.0669894	0.246746	0.594217	0.832893	98.6	112.6	82.9	15.94	4.97	14.92	753.2	669.8	914	838	859.9	921.7	633	794.9	608.6
High	Master Protein	Solyc05g012610.3.1	appr-1-p processing enzyme family protein (AHRD V3.3 *** AT1G69340.2)	0.001	3	1	1	1	1	556	62.5	7.2	3.21	1	1.214	1.263	0.0669943	0.0607232	0.594217	0.533116	78.6	95.4	99.3	10.3	17.13	6.46	42.6	49.9	41.4	51.7	58.9	41.6	51.6	53.8	58.5
High	Master Protein	Solyc01g080340.3.1	LOW QUALITY:BSD domain-containing protein 1 (AHRD V3.3 *** A0A151U0M7_CAJCA)	0	18	5	7	5	1	494	55.1	4.59	18.98	5	0.838	1.071	0.0670346	0.552212	0.594217	0.980958	122.7	102.8	131.4	11.03	5.7	9.5	162.2	139.4	131.5	124.2	116.8	110.8	149.3	127.6	152.7
High	Master Protein	Solyc01g008080.3.1	40S ribosomal protein S27 (AHRD V3.3 *** M0TJU4_MUSAM)	0	24	2	17	1	1	86	9.6	8.75	34.97	2	1.157	0.853	0.0675223	0.297208	0.596615	0.876694	108.1	125.1	92.2	8.92	10.39	1.23	480.2	565.6	559.7	656.9	647.7	541.8	468.6	477.4	479.7
High	Master Protein	Solyc07g045390.2.1	50S ribosomal protein L18 (AHRD V3.3 *** A0A1D1XFY4_9ARAE)	0	34	3	9	3	1	118	13	10.1	18.29	3	0.855	0.922	0.0675797	0.625898	0.596615	0.984202	97.1	83	89.5	9.15	6.19	9.17	534.3	533.4	453.5	490.6	434.1	456.1	456.2	546.8	491.7
High	Master Protein	Solyc09g061710.3.1	Alba DNA/RNA-binding protein (AHRD V3.3 *-* AT3G07030.5)	0	10	4	7	3	1	395	43.3	9.28	18.45	4	0.855	0.907	0.0677349	0.5544	0.597086	0.980958	95.8	81.9	86.9	3.67	1.44	4.46	477.9	453.7	445.6	393.6	388.1	382.4	411.3	441.5	407.2
Low	Master Protein	Solyc01g080660.3.1	RNA-binding (RRM/RBD/RNP motifs) family protein (AHRD V3.3 *-* AT2G21440.1)	0.06	5	1	1	1	1	166	19.4	11.39	2.04	1	0.81	0.991	0.0686706	0.916498	0.604425	0.99882	142.8	115.7	141.6	24.11	27.12	12.72	53.3	38.4	34	31.1	39.7	22.8	41.8	38.1	32.4
High	Master Protein	Solyc05g007470.3.1	P-loop containing nucleoside triphosphate hydrolases superfamily protein (AHRD V3.3 *** AT3G28580.1)	0	7	4	5	3	1	484	56.1	7.28	8.91	4	0.858	1.137	0.069027	0.310337	0.606651	0.890079	111.9	96	127.2	10.53	13.19	14.44	261.7	259.7	215.9	222.7	240.1	184.5	265	351.5	295.1
High	Master Protein	Solyc12g013900.2.1	CT099 (AHRD V3.3 *** Q30GX0_SOLPI)	0	10	4	5	4	1	356	35.4	7.84	11.25	4	0.838	0.863	0.0692083	0.208038	0.607334	0.792423	125.6	105.2	108.3	5.09	3.31	9.25	134.9	125.1	138	106.8	113.3	113	101.1	116.4	121.1
High	Master Protein	Solyc01g106620.2.1	Pathogenesis-related protein 1 (AHRD V3.3 *** E2GEV9_9ROSI)	0	51	6	89	5	1	179	20.1	8.18	224.46	6	0.863	0.975	0.0695461	0.925965	0.609386	0.99882	111.9	96.5	109	21.41	12.81	7.43	2609.7	2185.1	1685.8	2315.9	1886.1	1852.3	1884.5	2165.2	2130.3
Medium	Master Protein	Solyc08g067500.1.1	Non-specific lipid-transfer protein (AHRD V3.3 *** K4CLX6_SOLLC)	0.012	7	1	1	1	1	123	12.8	8.34	2.76	1	0.843	0.854	0.0698669	0.169472	0.610679	0.73201	93.7	79	80	15.83	8.81	2.63	186	140.5	145.6	114.4	122.8	136.1	124.4	124.8	119
High	Master Protein	Solyc04g015120.3.1	U-box domain-containing protein 33 (AHRD V3.3 *** W9RCI3_9ROSA)	0.002	8	2	3	2	1	273	30.9	4.87	2.2	2	0.812	1.397	0.0699653	0.00753579	0.610679	0.176699	124.7	101.2	174.1	22.46	19.96	26.87	27.8	44.1	38.1	30.9	36	23.9	53.1	34.3	59.7
High	Master Protein	Solyc09g083210.3.1	Receptor-like protein kinase (AHRD V3.3 *** W0TR82_ACAMN)	0	5	2	7	2	1	629	69.9	6.3	17.31	2	1.211	0.893	0.0700062	0.334903	0.610679	0.899828	107.7	130.4	96.1	20.81	14.75	11.34	51.8	79.2	69.6	64.9	85.4	84.3	62.1	55.5	69.6
High	Master Protein	Solyc10g081980.2.1	Late embryogenesis abundant (LEA) hydroxyproline-rich glycoprotein family, putative (AHRD V3.3 *** A0A061F1P4_THECC)	0	16	4	6	4	1	225	25.9	9.25	14.65	4	0.838	1.142	0.0703281	0.249391	0.612388	0.833133	134.3	112.5	153.3	16.79	5.18	22.97	100.9	128	141.7	106.5	116.7	107.2	160.8	100.9	146.1
High	Master Protein	Solyc09g075100.3.1	Complex 1 family protein (AHRD V3.3 *** B9I9R9_POPTR)	0	71	6	18	6	1	108	11.8	7.52	48.97	6	1.172	0.725	0.0704111	0.00477743	0.612388	0.134503	118.3	138.7	85.8	18.94	8.26	37.1	230.3	175.8	162.5	225.5	206.1	191.3	106.2	210.1	127.5
High	Master Protein	Solyc03g111230.3.1	Ribosomal protein (AHRD V3.3 *** Q947H2_PETHY)	0	54	11	67	8	1	173	19.8	10.11	201.1	11	1.155	1.179	0.0706219	0.22593	0.613312	0.813004	71.8	83	84.7	13.88	11.25	21.2	2964.8	3521.7	3924.2	3449.7	4310.1	4068.4	4950.2	3211.7	4152.7
High	Master Protein	Solyc11g012730.2.1	Thioredoxin family protein (AHRD V3.3 *** Q9LSU4_ARATH)	0	44	5	13	5	1	163	18.6	7.96	36.81	5	0.861	1.069	0.0711066	0.541707	0.616246	0.976339	114.3	98.4	122.2	10.48	4.09	9.22	458.5	390.5	379.1	336.2	313.9	338.2	442.8	368.5	417.4
High	Master Protein	Solyc06g053780.3.1	TPX2 (targeting protein for Xklp2) protein family (AHRD V3.3 *** AT3G23090.4)	0	34	9	11	9	1	371	41.2	8.07	27.11	9	0.845	0.869	0.0713783	0.218099	0.616246	0.801565	116.9	98.8	101.7	20.33	8.36	6.83	171.2	114.7	162	136.9	153.5	130.9	131.5	150.8	140.9
High	Master Protein	Solyc02g089250.3.1	Pollen Ole e 1 allergen and extensin family protein (AHRD V3.3 *** A0A061EFL6_THECC)	0.002	5	1	2	1	1	214	23.6	9.52	4.48	1	0.833	0.797	0.0713802	0.0652878	0.616246	0.552919	117.3	97.7	93.5	25.46	11.55	9.23	70	58.7	41.4	55.2	43.9	48.9	46.8	52.7	44.1
High	Master Protein	Solyc01g066590.3.1	Dynein light chain (AHRD V3.3 *** K9P0T9_9ROSI)	0	39	5	12	5	1	119	13.1	8.57	34.66	5	1.144	0.923	0.0713803	0.619861	0.616246	0.984202	87.3	99.9	80.6	8.59	4.79	9.58	585.7	621.4	692.6	665.9	731.9	711.1	540.1	650.1	573.8
High	Master Protein	Solyc06g075620.3.1	60S ribosomal protein L35 (AHRD V3.3 *** RL35_EUPES)	0	50	10	83	2	1	123	14.3	10.81	203.81	10	1.174	0.971	0.0718009	0.918881	0.618918	0.99882	90.5	106.2	87.9	16.1	6.1	12.04	369.6	452	512.2	505.7	530.5	570.4	492.8	387	438.9
High	Master Protein	Solyc12g014310.2.1	pathogenesis-related family protein (AHRD V3.3 *** AT1G78780.5)	0	31	5	17	5	1	234	26.8	6.35	40.95	5	1.168	1.016	0.072274	0.82877	0.621061	0.998179	89.2	104.2	90.6	18.13	9.65	11.74	420.4	591.7	463.1	498.7	541	603.8	470.5	460.2	566.4
High	Master Protein	Solyc04g074630.3.1	Seryl-tRNA synthetase (AHRD V3.3 *** AT1G11870.2)	0	4	2	3	2	1	380	42.2	5.5	5.76	2	0.785	1.127	0.0723617	0.422362	0.621061	0.946417	137.4	107.8	154.8	26.34	14.7	11.95	19.1	15.2	11.1	13.4	10	11.9	20.5	17.1	16.5
High	Master Protein	Solyc01g111150.2.1	Translocon-associated protein subunit alpha (AHRD V3.3 *** W9QKE0_9ROSA)	0	20	3	23	3	1	258	27.9	4.96	72.4	3	1.146	0.972	0.0727327	0.912183	0.623332	0.99882	97.3	111.5	94.6	4.23	4.43	6.76	664.6	716.9	669.4	801.2	766.9	733.2	602.7	690.2	650.5
High	Master Protein	Solyc06g005260.3.1	Glutaredoxin (AHRD V3.3 *** GLRX_SOLLC)	0	76	9	67	9	1	108	11.3	7.87	206.54	9	1.154	0.79	0.072914	0.124146	0.623973	0.662778	96.9	111.8	76.5	7.69	0.96	23.83	2479.9	2417.4	2785.6	2878.6	2825.2	2861.5	1676.3	2646.4	1958.3
High	Master Protein	Solyc02g071560.3.1	Subtilisin-like protease (AHRD V3.3 *** A0A0B0Q303_GOSAR)	0	22	9	34	9	1	816	87.8	8.02	74.1	9	0.858	0.978	0.0733349	0.957449	0.624649	0.99882	115.7	99.3	113.2	7.22	6.16	9.06	476.4	458.9	413.5	426.5	393.8	378.3	505.3	448.6	424.2
High	Master Protein	Solyc02g005510.3.1	Transcriptional coactivator/pterin dehydratase (AHRD V3.3 *** AT1G29810.1)	0	34	3	6	3	1	187	20.3	8.82	13.69	3	1.195	1.043	0.073344	0.732915	0.624649	0.998179	89	106.4	92.8	18.87	7.77	4.45	80.5	113.3	85.9	107.4	92.1	102.7	96.6	89.6	89.5
High	Master Protein	Solyc06g051270.3.1	Mannose-1-phosphate guanyltransferase, putative (AHRD V3.3 *** B9SE08_RICCO)	0	24	5	6	3	1	361	39.6	6.93	17.57	5	1.174	1.134	0.0734028	0.264761	0.624649	0.852764	85.3	100.1	96.7	25.13	10.07	11.79	175	251.1	159.4	211.3	205.4	174.4	198.5	185.3	232.3
High	Master Protein	Solyc09g008280.2.1	S-adenosyl-L-methionine synthetase Z24743	0	76	21	100	8	1	390	42.6	6.16	268.69	21	0.865	1.037	0.0734192	0.742452	0.624649	0.998179	101.5	87.8	105.2	6.09	6.45	9.47	4988.4	4447.1	4566.6	3749.2	4259.6	3949.5	5056.2	4183.9	4734.4
High	Master Protein	Solyc02g070330.3.1	40S ribosomal protein S4 (AHRD V3.3 *-* RS4_SOLTU)	0	55	15	50	7	1	1200	136.6	10.27	140.12	15	1.153	1.234	0.0738204	0.127394	0.625616	0.66856	76.8	88.6	94.8	13.6	6.71	29.24	1642.1	1932.5	2161	2164.9	2228.9	2456.3	3085.5	1689.8	2385.4
High	Master Protein	Solyc06g065590.3.1	60S ribosomal protein L18a (AHRD V3.3 *** K4C7I8_SOLLC)	0	37	7	14	2	1	185	22.3	10.26	35.67	7	1.155	1.198	0.0739326	0.136858	0.625616	0.689103	77.1	89	92.3	6.9	1.32	11.06	195.9	210.2	224.9	242.9	242.8	237.4	273.2	218.8	251.9
High	Master Protein	Solyc03g071560.3.1	Glycine-rich RNA-binding family protein (AHRD V3.3 *** B9HUL0_POPTR)	0	19	4	7	3	1	246	27.3	9.16	18.27	4	1.157	0.914	0.0741036	0.536654	0.625616	0.976339	104.1	120.4	95.2	4.97	4.51	8.58	301.4	309.3	331.5	336.1	367.2	357.8	279.7	325.1	282.8
High	Master Protein	Solyc02g092580.3.1	Peroxidase (AHRD V3.3 *** K4BD54_SOLLC)	0	41	12	23	11	1	332	36.3	9.14	66.99	12	1.139	1.189	0.0741647	0.195722	0.625616	0.775218	94.9	108.1	112.9	34.07	5.81	28.5	590.4	1074.7	653.4	744.2	808.3	723.9	776.9	586.8	1041.7
High	Master Protein	Solyc12g005720.1.1	Cysteine-rich RLK (Receptor-like kinase) protein (AHRD V3.3 *** G7IKM1_MEDTR)	0	61	11	20	11	1	240	27	5.31	53.43	11	0.866	1.114	0.0743508	0.39019	0.625616	0.928662	113	97.8	125.9	12.73	8.77	17.98	653.5	791.7	628.3	622.2	565.7	522.5	728	570.2	821.6
High	Master Protein	Solyc10g006560.3.1	Histone H2A (AHRD V3.3 *** A0A0V0H7M3_SOLCH)	0	57	7	363	2	1	119	12.4	10.48	693.75	7	1.164	0.9	0.0743866	0.511231	0.625616	0.967305	111.2	129.4	100	12.32	5.89	6.78	453.6	495.9	577	529.1	577	593.4	446.3	490.6	431.1
High	Master Protein	Solyc06g067990.3.1	Mov34/MPN/PAD-1 family protein (AHRD V3.3 *** G7IMH2_MEDTR)	0	9	2	5	2	1	419	46.3	6.42	1.99	2	1.223	1	0.0745706	0.958885	0.625768	0.99882	124.1	151.8	124.1	9.76	7.25	14.03	38.4	31.6	35.1	38	43.3	42.9	42.8	32.9	35.1
High	Master Protein	Solyc11g066290.2.1	Purple acid phosphatase 29 (AHRD V3.3 *** A0A193CCQ7_9ERIC)	0	6	2	7	2	1	390	43.1	8.07	17.46	2	1.161	0.868	0.0746182	0.222089	0.625768	0.809629	102.5	119.1	89	9.93	3.47	10.04	155.9	180.2	189.7	201.8	209.3	216.3	153.3	183.3	156.4
High	Master Protein	Solyc09g061430.3.1	nuclear GTPase DQ304482	0	10	4	5	4	1	609	68.3	8.91	9.74	4	1.205	1.066	0.074968	0.61061	0.627803	0.983621	122.3	147.4	130.4	10.04	7.3	13	56.9	57.2	67.6	69.7	68.9	60.9	61	68	52.3
High	Master Protein	Solyc10g007670.3.1	NifU-like protein 3, chloroplastic (AHRD V3.3 *** A0A1D1XGL9_9ARAE)	0.002	10	1	1	1	1	161	17.9	8.43	3.16	1	0.808	0.873	0.0751498	0.310783	0.628372	0.890079	68.2	55.1	59.5	14.61	18.72	7.87	22.8	17.4	22.6	17.7	18.2	24.5	17.2	19.8	19.7
High	Master Protein	Solyc01g112000.3.1	expansin-like protein precursor 1	0	7	2	3	2	1	261	28.3	7.81	9.15	2	1.152	1.31	0.0752502	0.0350835	0.628372	0.420572	86.5	99.7	113.3	23.02	13.56	21.45	315.1	428.5	278.1	363	367.2	285.7	412.6	286.9	439.4
High	Master Protein	Solyc01g101060.3.1	S-adenosyl-L-methionine synthetase	0	70	18	111	8	1	394	43.9	5.52	255.44	18	0.87	1.334	0.0758685	0.0397609	0.629136	0.448228	92.6	80.5	123.5	7.74	10.27	23.46	1115.8	1297.7	1175.9	940.3	1151.8	1022.5	1621.6	1025.9	1568.6
High	Master Protein	Solyc01g100350.3.1	GTP-binding protein (AHRD V3.3 *** W9R3Y5_9ROSA)	0	54	8	14	1	1	193	22	7.47	42.53	8	0.789	1.163	0.0759455	0.312473	0.629136	0.89048	135.5	106.9	157.5	19.28	19.3	4.15	9.9	13.9	14.3	12.8	8.7	11	16.6	15.3	16.2
High	Master Protein	Solyc06g036050.3.1	60S ribosomal protein L36 (AHRD V3.3 *** K4C4X4_SOLLC)	0	43	10	106	9	1	146	16.6	11.24	267.11	10	1.152	0.743	0.0761535	0.0511014	0.629136	0.490272	106.8	123.1	79.4	11.28	8.46	27.51	4507.2	3945.8	4951.5	5192.5	5571.9	4702.3	3351.1	5215.5	3308.7
High	Master Protein	Solyc03g123800.2.1	MAP kinase kinase 2	0.006	7	2	3	2	1	276	31.3	7.47	4.62	2	0.863	1.067	0.0763595	0.561417	0.629136	0.980958	102.8	88.8	109.7	4.12	7.82	3.77	197	194.4	182.2	167.8	190	165.2	204.4	207.3	219.3
High	Master Protein	Solyc02g094490.3.1	ATPase E1-E2 type family protein / haloacid dehalogenase-like hydrolase family protein (AHRD V3.3 --* AT1G68710.3)	0	23	3	10	3	1	226	26.1	10.04	27.96	3	0.863	0.726	0.0765067	0.0254847	0.629136	0.357395	107.7	93	78.2	16.21	10.58	23.79	428.1	323.1	440.1	361.3	436.4	369.6	292.7	445	311
High	Master Protein	Solyc03g113220.3.1	Hypersensitive-induced response protein (AHRD V3.3 *** A6YGE4_CARPA)	0	54	13	33	7	1	285	31.3	5.92	96.14	13	0.864	1.293	0.0765161	0.0502193	0.629136	0.489519	105	90.7	135.8	20.44	8.82	18.44	391.9	590.1	477.2	412.2	475	406.4	617	467.4	678
High	Master Protein	Solyc01g107150.3.1	Zinc finger protein-like 1 like (AHRD V3.3 *** A0A0B2PGN2_GLYSO)	0	19	5	7	5	1	346	38	8.1	16.02	5	1.152	1.065	0.07666	0.588584	0.629136	0.981288	92.1	106.1	98.1	11.69	5.81	2.41	193.1	243.1	212	255.8	244.2	227.7	217.4	225.8	227.5
High	Master Protein	Solyc01g111040.3.1	Calcium-binding EF hand family protein (AHRD V3.3 *** B9HRC2_POPTR)	0	35	10	16	10	1	384	42.2	4.84	40.24	10	1.148	0.957	0.0767051	0.771498	0.629136	0.998179	112.4	129	107.5	3.71	3.53	4.6	272.6	281.3	293.5	316.4	322.9	338.8	255.1	279.7	269.1
High	Master Protein	Solyc09g090840.3.1	Glutamyl-tRNA(Gln) amidotransferase subunit B, chloroplastic/mitochondrial (AHRD V3.3 *** K4CWB0_SOLLC)	0	8	3	3	3	1	576	63.9	6.87	5.47	3	0.816	1.068	0.0767574	0.647124	0.629136	0.990341	138.7	113.2	148.1	10.58	26.08	25.85	31.2	29.5	25.3	35.1	24.1	22	31.5	19.9	33.4
High	Master Protein	Solyc07g065050.3.1	Cell division protein FtsZ-1-like protein (AHRD V3.3 *** W9RBJ2_9ROSA)	0	64	13	39	13	1	417	43.7	6.4	90.02	13	0.866	0.909	0.0768404	0.546907	0.629136	0.978325	109.7	95	99.7	11.59	9.64	3.78	644.7	658.6	529.6	643.2	558.3	537.8	582.2	623.1	586.1
High	Master Protein	Solyc03g044470.3.1	red chlorophyll catabolite reductase	0.001	11	2	2	2	1	314	35.2	6.11	4.94	2	0.801	0.819	0.0769542	0.151014	0.629136	0.707629	152.7	122.3	125.1	15.38	18.94	14.83	20.3	18.2	14.9	19.8	14.4	14.5	14.9	16.5	12.2
High	Master Protein	Solyc01g104110.3.1	11S globulin seed storage protein 2 (AHRD V3.3 *** A0A0B2RJF9_GLYSO)	0	84	19	91	19	1	362	38.8	6.92	249.28	19	1.152	1.448	0.0769784	0.00877801	0.629136	0.192003	79.8	91.9	115.6	16.18	7.24	24.55	2096.5	2685.4	2013.3	2150.3	2467	2414.3	3092.1	1924	3036.6
High	Master Protein	Solyc04g008470.3.1	Defensin (AHRD V3.3 *** C1K3M7_VIGUN)	0.001	12	2	2	2	1	73	8.2	9.29	5.5	2	0.861	0.536	0.077029	7.41526e-08	0.629136	1.94053e-05	146.1	125.8	78.4	22.85	24.04	23.05	133	202.1	206.5	185.9	174	114.8	88.1	139.3	108.4
High	Master Protein	Solyc07g008130.3.1	Blue copper-like protein (AHRD V3.3 *** A0A0B0PL86_GOSAR)	0	13	2	37	2	1	188	19.6	6.25	99.65	2	1.159	1.102	0.0770331	0.401118	0.629136	0.932634	105.5	122.3	116.3	9.32	4.37	7.52	315.9	380.9	352.1	408	423.4	387.9	388	345.3	399.1
High	Master Protein	Solyc12g032950.2.1	CBS domain-containing protein (AHRD V3.3 *-* W9RJ31_9ROSA)	0.001	14	2	2	2	1	209	22.6	9.57	2.27	2	0.791	0.88	0.0771541	0.344288	0.629136	0.899927	149.7	118.5	131.8	16.6	24.71	13.04	13.9	15.8	19.3	12.5	15.4	9.3	13.6	13.9	17.1
High	Master Protein	Solyc09g061310.3.1	PPPDE putative thiol peptidase family protein (AHRD V3.3 *** AT3G07090.2)	0	33	9	20	9	1	276	29.8	6.29	49.89	9	0.868	0.798	0.0771662	0.120595	0.629136	0.657782	129.9	112.8	103.7	23.78	4.88	21.08	704.9	597.7	945.6	571.4	628.7	612.1	506.1	750.3	562.8
High	Master Protein	Solyc06g073370.3.1	Ribosomal protein S13 (AHRD V3.3 *** A0A103XPA4_CYNCS)	0	38	8	42	4	1	193	22.4	10.43	116.05	8	1.151	1.387	0.0773609	0.0201245	0.629662	0.309073	76.7	88.3	106.4	5.54	0.54	30.7	2074.7	2315.2	2233.9	2565.4	2572.1	2592	3919.1	2064.6	3098.6
High	Master Protein	Solyc04g010220.3.1	centrosomal protein of 135 kDa-like protein (AHRD V3.3 *** AT2G37370.3)	0	49	29	52	29	1	715	79.9	5.07	124.76	29	0.875	1.069	0.0774456	0.589404	0.629662	0.981288	98.9	86.5	105.7	9.25	6.43	5.37	1566.2	1511.8	1309.4	1465.3	1323.2	1305	1715.3	1541.4	1616.4
High	Master Protein	Solyc11g045430.1.1	transmembrane protein (AHRD V3.3 *-* AT2G07674.1)	0.001	5	1	2	1	1	219	24.1	8	5.19	1	0.819	0.82	0.0776207	0.132439	0.630212	0.67745	84.8	69.5	69.5	6.31	5.8	0.48	26.2	23.6	23.4	20.3	18.1	19.4	19.5	19.3	19.4
High	Master Protein	Solyc06g068090.3.1	phospholipase PLDa1	0	13	7	7	7	1	809	92.1	5.64	22.46	7	0.846	1.034	0.0779749	0.793176	0.631537	0.998179	138.9	117.5	143.6	10.86	14.36	3.8	91.3	93.6	76.2	90.3	77.2	67.9	93.1	94.4	100
High	Master Protein	Solyc07g008495.1.1	RNA-binding KH domain-containing protein (AHRD V3.3 *-* AT4G26000.1)	0.005	14	2	2	2	1	130	14.1	7.3	4.88	2	1.19	1.089	0.0779995	0.480977	0.631537	0.95951	122	145.2	132.8	19.98	11.14	1.18	91.2	126.5	90.6	129	108.5	105.6	99.3	101	98.7
High	Master Protein	Solyc02g067370.3.1	Nucleosome assembly protein family (AHRD V3.3 *** A9RDJ7_PHYPA)	0	69	10	22	10	1	214	24.3	4.44	63.22	10	0.859	0.814	0.0788369	0.176735	0.636802	0.745341	127.6	109.6	103.8	22.8	18.94	10.81	506.3	473.7	321.1	435.2	406.9	298.7	341	385.6	423.9
High	Master Protein	Solyc07g053650.3.1	26S proteasome regulatory subunit (AHRD V3.3 *** I0YWJ7_COCSC)	0	12	9	23	9	1	957	105.2	5.33	55.59	9	0.882	0.997	0.0789262	0.954164	0.636802	0.99882	106.5	94	106.2	14.78	7.72	14.78	990.5	993.5	758	967.8	874	833.7	918.8	1212.5	987.1
Medium	Master Protein	Solyc02g091310.2.1	Heavy metal transport/detoxification superfamily protein (AHRD V3.3 *-* AT1G23000.2)	0.032	2	1	1	1	1	356	40.6	6.84	2.84	1	0.845	0.922	0.0789756	0.497403	0.636802	0.967089	109.5	92.5	100.9	32.71	11.8	4.78	165.1	103.2	92.2	99.3	87.2	78.5	87.5	95.2	95.1
High	Master Protein	Solyc11g018775.1.1	Peroxidase (AHRD V3.3 *** M1CN26_SOLTU)	0	12	4	6	2	1	316	34.1	7.3	16.63	4	0.865	1.255	0.0794876	0.077825	0.639172	0.587726	113.8	98.4	142.8	38.78	20.55	42.8	272.5	483.5	247.4	277.1	235.7	182.2	341.9	203.3	501.8
High	Master Protein	Solyc10g083970.1.1	S-adenosylmethionine synthase (AHRD V3.3 *** A0A0V0IPC3_SOLCH)	0	73	20	98	7	1	390	42.6	6.6	257.83	20	0.873	1.106	0.0797976	0.440318	0.640786	0.949738	97.5	85.2	107.9	2.41	7.19	7.9	1533.8	1466.8	1477.6	1162.7	1338.6	1290.3	1634.1	1431.1	1656.8
High	Master Protein	Solyc09g072900.3.1	Endo-1,3-1,4-beta-d-glucanase, putative (AHRD V3.3 *** B9SFP3_RICCO)	0	67	11	32	9	1	240	26	5.12	93.46	11	1.147	1.085	0.079985	0.4964	0.641412	0.965461	101.7	116.6	110.4	13.38	10.55	9.83	547.3	593.2	707.3	566.5	680.1	688.2	704.7	578.5	643.4
High	Master Protein	Solyc12g096300.2.1	40S ribosomal protein S6 (AHRD V3.3 *** K4DHA3_SOLLC)	0	47	13	106	3	1	249	28.3	10.64	284.96	13	1.15	1.019	0.0802647	0.831514	0.642533	0.998179	88	101.2	89.7	18.66	19.17	8.47	5575.3	5351	7431.1	5442.7	7951.8	6410.4	6382.2	5683.4	5428.4
High	Master Protein	Solyc12g005050.2.1	HAUS augmin-like complex subunit 4 (AHRD V3.3 *** A0A0B2P0N3_GLYSO)	0	13	3	3	3	1	427	48.3	5.29	2.69	3	1.234	1.302	0.0811551	0.0473085	0.643971	0.478968	113.1	139.6	147.3	13.29	8.27	8.18	19.5	24.9	20.4	25.2	25.9	22.1	26.6	25.2	29.6
High	Master Protein	Solyc01g091070.3.1	Methionine aminopeptidase 1 (AHRD V3.3 *** K4AZ47_SOLLC)	0	10	2	2	2	1	379	41.9	6.99	7.6	2	0.814	1.006	0.0811829	0.968454	0.643971	0.99882	141.8	115.4	142.7	6.39	9.41	25.38	23.9	21.3	23.6	21.4	17.7	19.2	29.2	17.3	23.8
High	Master Protein	Solyc11g007740.2.1	Ribosome recycling factor (AHRD V3.3 *** AT3G01800.1)	0	49	11	42	11	1	277	30.4	9.41	117.77	11	1.15	1.007	0.0815086	0.897163	0.644809	0.99882	98	112.7	98.7	9.54	3.24	4.08	1187.4	1332.8	1438	1450.5	1537.8	1532.4	1342.1	1383.6	1275.8
High	Master Protein	Solyc06g073900.3.1	Succinate dehydrogenase subunit 6, mitochondrial (AHRD V3.3 *** SDH6_ARATH)	0	43	4	5	3	1	148	16.8	6.8	16.57	4	1.158	1.036	0.0817615	0.730266	0.645904	0.998179	96	111.1	99.5	24.66	15.85	21.68	136	224.6	178.3	222.8	206.4	162.4	165	184.8	247.7
High	Master Protein	Solyc01g094790.3.1	Cysteine synthase (AHRD V3.3 *** K4AZL9_SOLLC)	0	31	12	24	11	1	357	38.9	8.03	57.98	12	0.873	1.397	0.0819904	0.0177479	0.645904	0.288995	92.2	80.5	128.8	8.1	2.03	25.35	1162.8	1245.8	1059.1	1012.8	1049.8	1014.9	1865.4	1105.5	1623.9
High	Master Protein	Solyc04g074430.1.1	Phosphate-responsive 1 family protein (AHRD V3.3 *-* A0A061FGW0_THECC)	0.002	22	3	3	1	1	132	14.9	9.61	4.32	3	1.247	1.203	0.0820885	0.180311	0.645904	0.751233	116	144.6	139.5	27.7	19.85	8.61	17.5	27.2	17.1	28.1	19.1	21.9	21.1	19.8	23.4
High	Master Protein	Solyc01g088590.4.1	invertase/pectin methylesterase inhibitor	0	32	5	6	5	1	186	20.6	8.43	15.54	5	0.846	0.921	0.0821967	0.493113	0.645904	0.965208	144.6	122.3	133.1	14.86	9.6	14.2	75.7	102.2	89.6	80.2	75.8	66.3	81.9	82.5	104.2
High	Master Protein	Solyc10g086400.2.1	RNA-binding family protein (AHRD V3.3 *** A0A061ET42_THECC)	0	54	12	37	11	1	239	26.2	10.29	90.72	12	0.871	0.856	0.0823881	0.325004	0.645904	0.896322	104.8	91.3	89.7	12.04	7.7	8.9	1598.5	1624.5	1298.1	1582.3	1384.6	1392.8	1323.3	1560.8	1368.4
High	Master Protein	Solyc06g009630.1.1	CP12 (AHRD V3.3 *** O24136_TOBAC)	0	42	4	12	4	1	127	14	5.06	35.11	4	1.164	0.957	0.0825575	0.839786	0.645904	0.998179	101.5	118.1	97.1	6.5	11.89	12.89	417.1	430.2	471.8	464	500.9	583.8	382.1	488.8	411.6
High	Master Protein	Solyc01g044490.3.1	Elongation factor P (AHRD V3.3 *** B6TAH3_MAIZE)	0	24	4	10	4	1	257	29.4	9.48	20.76	4	1.149	0.993	0.0827349	0.968502	0.645904	0.99882	91.4	105	90.7	0.79	5.46	4.76	510.4	518.5	513.8	628.2	563.7	590.3	477.5	524.3	509.9
High	Master Protein	Solyc04g076880.3.1	phosphoenolpyruvate carboxykinase	0	34	17	37	17	1	662	73.4	6.86	83.98	17	1.14	0.851	0.0828033	0.310297	0.645904	0.890079	94.4	107.5	80.4	5.67	5.18	32.21	974.1	888.9	880.2	1013.1	1014.3	925.3	658.7	1183.6	756.9
Medium	Master Protein	Solyc03g007800.3.1	Protein timeless like (AHRD V3.3 *** A0A0B2QAC2_GLYSO)	0.011	1	1	1	1	1	1294	146.5	5.47	3.45	1	0.848	1.216	0.0831545	0.110729	0.647346	0.64372	88.7	75.3	107.9	101.66	38.87	81.23	64	358.9	72.4	61.5	107.1	53.8	64.9	88.1	277.3
High	Master Protein	Solyc11g006750.1.1	F1F0-ATPase inhibitor protein (AHRD V3.3 *** AT5G04750.1)	0.002	19	2	4	2	1	86	9.9	9.79	11.61	2	0.865	0.813	0.0839235	0.083229	0.652329	0.59501	126	109	102.4	13.29	13.93	19.52	237.1	186.9	238.4	238.9	205.2	181.1	184.9	260.4	192.7
High	Master Protein	Solyc04g080090.3.1	Protein phosphatase 2C family protein (AHRD V3.3 *** AT4G16580.1)	0	23	4	8	4	1	406	43.9	8.95	10.41	4	0.846	0.978	0.0842675	0.853166	0.652329	0.998179	98.9	83.6	96.7	8.24	7.96	10.55	104.4	96.4	88.5	93.3	81.5	81.5	94.3	111.9	93.1
High	Master Protein	Solyc12g006010.2.1	Small ubiquitin-related modifier (AHRD V3.3 *** K4DBD9_SOLLC)	0	38	3	35	1	1	99	11	5.1	110.22	3	1.149	0.899	0.0842922	0.515746	0.652329	0.967305	100	114.9	89.9	10.2	4.9	9.08	917.3	971.6	1115.1	1055.4	1116.7	1164.1	846.9	1000.9	873.3
High	Master Protein	Solyc08g029190.3.1	Octicosapeptide/Phox/Bem1p domain-containing protein / tetratricopeptide repeat-containing protein (AHRD V3.3 *** A0A061GVW9_THECC)	0	3	2	2	2	1	669	76.5	5.45	6.1	2	0.849	0.874	0.0843118	0.251388	0.652329	0.833133	119.7	101.7	104.6	7.98	7.74	15.89	81.9	79.5	70.2	67.5	75	64.7	64.4	86.7	69.4
High	Master Protein	Solyc10g009330.3.1	Arginine/serine-rich splicing factor, putative (AHRD V3.3 *** B9SBD0_RICCO)	0	22	5	6	5	1	211	24.9	10.13	19.14	5	0.866	0.866	0.0844599	0.325465	0.652329	0.896322	115.9	100.4	100.3	8.05	4.24	5.63	379.7	354.3	323	327.8	307	303.2	325.1	290.5	306.7
Medium	Master Protein	26989133	cation efflux system protein [Pseudomonas putida KT2440]	0.022	2	1	2	1	1	1048	112.7	6.19	5.07	1	1.204	0.693	0.084677	0.00409783	0.652329	0.118918	138.1	166.3	95.6	4.58	10.22	34.45	45.4	49.7	47.7	50.7	62.2	57.5	32.5	57.2	33.1
High	Master Protein	Solyc07g064270.3.1	Glucose-6-phosphate/phosphate-translocator family protein (AHRD V3.3 *** B9I0B8_POPTR)	0	8	3	4	2	1	396	43.3	9.74	10.57	3	1.171	1.39	0.0850018	0.00404224	0.652329	0.118918	71	83.1	98.6	29.47	9.44	19.67	121.3	207.2	137.1	160.5	187.8	159.7	136.8	201.7	190.6
High	Master Protein	Solyc06g011350.3.1	plasma membrane intrinsic protein 2.4	0	10	3	6	1	1	280	29.9	8.16	12.63	3	1.166	0.897	0.0853684	0.34838	0.653302	0.902632	86.4	100.6	77.4	15.85	7.94	3.52	141.4	164.7	194.2	181.2	211.8	191.9	143.8	154.1	147.7
High	Master Protein	Solyc07g064970.3.1	Microtubule associated family protein (AHRD V3.3 *** B9GJD5_POPTR)	0	41	17	38	16	1	558	62.9	5.29	92.77	17	0.879	0.883	0.0859053	0.439649	0.655699	0.949738	111.6	98.1	98.5	20.48	4.33	8.66	1251.7	910.4	1377.5	1023	1100.2	1106.7	1105.1	1148	969.7
High	Master Protein	Solyc01g009780.3.1	LITAF-domain-containing protein (AHRD V3.3 *** A0A0K9NQ82_ZOSMR)	0.007	7	1	1	1	1	152	17	6.25	2.66	1	0.839	0.814	0.0861473	0.0763831	0.656524	0.585361	115.4	96.8	93.9	15.77	38.8	3.79	147.4	124.6	107.7	183.3	104.5	92.7	95.5	101.4	102.5
High	Master Protein	Solyc09g074300.1.1	Histone H2A (AHRD V3.3 *** K4CV07_SOLLC)	0	27	3	108	2	1	142	15.2	10.58	214.49	3	1.196	0.984	0.0862374	0.875482	0.656524	0.99882	81.9	98	80.6	18.64	12.65	13.46	63.9	67.3	89.1	64.4	80.5	81.4	66.2	77.6	59.6
High	Master Protein	Solyc07g032640.2.1	Oxygen-evolving enhancer protein 1 (AHRD V3.3 *** A0A1D3L5W7_SOLLC)	0	48	12	25	3	1	322	34.2	5.96	68	12	1.213	1.03	0.08661	0.860541	0.658342	0.998179	123.3	149.7	127	15.13	16.11	6.03	43.9	34.8	33.4	46.1	33.4	42.3	35.9	35.5	39.5
High	Master Protein	Solyc08g006860.3.1	Patatin (AHRD V3.3 *** K4CIH4_SOLLC)	0	31	8	63	8	1	383	41.9	4.78	98.5	8	0.878	1.037	0.0867717	0.739482	0.658342	0.998179	95.7	84	99.3	11.16	8.74	4.28	1094.3	1068.5	886.2	938.1	934.2	1085.4	1175.5	1108.4	1082.5
High	Master Protein	Solyc07g066600.3.1	phosphoglycerate kinase (AHRD V3.3 *** AT1G79550.2)	0	87	33	578	29	1	401	42.3	6.06	1332.69	33	0.87	1.154	0.0868742	0.288573	0.658342	0.872524	102.3	89	118	13.74	6.88	17.9	14169.4	14359.3	11122.2	13066.5	11383.4	12332	16732.5	11902.7	16347.3
High	Master Protein	Solyc04g040180.3.1	S-adenosylmethionine-dependent methyltransferase, putative (AHRD V3.3 *** B9SZS6_RICCO)	0	44	10	15	10	1	264	29.9	5.72	43.43	10	1.163	1.414	0.0871612	0.00932721	0.658342	0.195272	86.5	100.6	122.4	19.18	6.99	19.56	441	586.5	415.4	502.1	512.8	570.8	626.1	434.7	623.9
High	Master Protein	Solyc10g077030.2.1	Proteasome subunit alpha type (AHRD V3.3 *** A0A0V0HS34_SOLCH)	0	42	9	24	2	1	249	27.2	6.54	74.56	9	1.153	1.354	0.0872664	0.0308453	0.658342	0.388209	87.3	100.7	118.2	16.4	3.78	15.3	1058.8	1379	1041.1	1225.3	1221	1144.9	1433.7	1102.1	1475.5
High	Master Protein	Solyc09g091820.3.1	Type 1 membrane protein, putative isoform 1 (AHRD V3.3 *** A0A061EKE4_THECC)	0	7	2	2	2	1	358	39.1	5.01	5.79	2	0.849	0.967	0.0873536	0.753906	0.658342	0.998179	111.3	94.6	107.7	12.66	5.51	7.46	83.1	75.9	64.4	64.4	69.6	62.6	64.7	74.2	73.4
High	Master Protein	Solyc02g093640.3.1	Short-chain dehydrogenase/reductase (AHRD V3.3 *** U5TZJ9_PHAVU)	0	10	3	3	3	1	320	35.8	9.42	8.99	3	0.851	0.748	0.0874023	0.0123385	0.658342	0.229439	120	102.1	89.7	33.55	8.72	11.99	74.1	146	142.4	120	139.7	121.1	106.5	87.9	110.9
High	Master Protein	Solyc10g084400.2.1	Glutathione S-transferase family protein (AHRD V3.3 *** AT5G02790.1)	0	54	12	49	12	1	234	27.1	5.2	121.69	12	1.146	1.071	0.0874225	0.579314	0.658342	0.981288	84.4	96.7	90.4	13.31	20.28	5.82	1636.4	2113.8	1778	2037.7	1652.2	2486.4	1905.1	1725.1	1917.2
High	Master Protein	Solyc05g053300.3.1	dihydrolipoamide dehydrogenase precursor	0	65	22	126	12	1	500	52.8	7.34	358.36	22	1.151	1.373	0.0874869	0.024225	0.658342	0.348912	86.4	99.5	118.7	15.54	9.51	26.86	1340.1	1587.2	1165.2	1623.6	1542.8	1345.5	2015.5	1164.2	1839.8
High	Master Protein	Solyc03g119610.1.1	LOW QUALITY:ATP synthase subunit alpha, chloroplastic (AHRD V3.3 --* ATPA_SOLTU)	0	33	4	5	4	1	243	26.8	4.09	10.05	4	1.178	0.962	0.088301	0.746592	0.661812	0.998179	70.3	82.8	67.7	3.82	6.46	13.57	110.8	103.6	104	122.5	110.9	125.5	100.1	111.1	84.5
High	Master Protein	Solyc08g075830.3.1	Peroxidase (AHRD V3.3 *** K4CMV0_SOLLC)	0	46	12	21	10	1	322	35.2	8.06	60.19	12	0.881	0.911	0.0886037	0.566444	0.661812	0.981288	103.5	91.2	94.3	24.92	17.26	6.46	880	769.2	526.6	855.2	677.9	617.2	700.3	627.5	706.1
High	Master Protein	Solyc02g088780.3.1	Pentatricopeptide repeat-containing family protein (AHRD V3.3 *-* B9GRF3_POPTR)	0	3	3	11	2	1	1617	178.8	7.74	38.74	3	0.867	0.773	0.0887517	0.0266585	0.661812	0.363942	105.4	91.4	81.5	15.37	3.48	22.25	201.3	163.7	223.3	167.9	180.1	174.5	144.1	215.3	155.7
High	Master Protein	Solyc12g095880.2.1	ATP-dependent 6-phosphofructokinase (AHRD V3.3 *** A0A0V0IM90_SOLCH)	0	32	12	18	12	1	485	53.8	6.6	43.56	12	1.146	1.124	0.0887581	0.341722	0.661812	0.899927	85.5	97.9	96	20.85	5.83	12.73	552	735.2	498.5	632.5	670.4	596.7	620.3	527.2	681.3
High	Master Protein	Solyc02g084360.3.1	V-type proton ATPase proteolipid subunit (AHRD V3.3 *-* A0A0D3DHQ4_BRAOL)	0.001	11	1	3	1	1	165	16.7	8.46	2.47	1	0.85	0.76	0.0888178	0.0174237	0.661812	0.284506	118.6	100.8	90.1	22.35	8.76	12.62	116.4	183.8	162.9	138.4	157.7	134.1	121	123.8	151.2
Low	Master Protein	Solyc10g080730.2.1	Thioredoxin, putative (AHRD V3.3 *** B9SHJ2_RICCO)	0.074	11	1	1	1	1	209	23	8.1	2.55	1	1.211	0.913	0.0888513	0.450381	0.661812	0.949738	128	155	116.9	11.43	32.56	14.84	40.8	34.8	32.9	62.9	42.2	33.7	30	31.8	39.4
High	Master Protein	Solyc08g080940.3.1	glutathione peroxidase like encoding 1	0	48	11	53	11	1	239	26.7	9.06	106.46	11	0.871	0.787	0.0890508	0.119212	0.661843	0.656788	115.3	100.4	90.7	19.25	9.16	23.15	1809.2	1836.9	1276.5	1829.7	1576	1558.9	1193.3	1874.9	1424.4
High	Master Protein	Solyc11g069790.2.1	Chaperonin 60 alpha subunit (AHRD V3.3 *** Q9ZTV1_CANLI)	0	71	33	160	29	1	588	61.9	5.3	443.56	33	0.871	1.188	0.0890813	0.207392	0.661843	0.792423	105.6	92	125.4	12.08	5.66	17.51	5371.4	4833.3	4211.8	4552.9	4210.6	4084.2	6287.2	4420	5740.9
High	Master Protein	Solyc02g092880.3.1	maternal effect embryo arrest 59 (AHRD V3.3 *** AT4G37300.1)	0	74	7	39	7	1	173	19.4	4.82	72.62	7	1.142	0.995	0.0897953	0.941283	0.665462	0.99882	102.7	117.3	102.2	3.8	3.56	2.54	549.1	573.8	532.1	626.9	590.6	630.2	546.4	568.6	542.5
High	Master Protein	Solyc11g068420.2.1	Ribosomal protein (AHRD V3.3 *** M1CHW0_SOLTU)	0	54	15	76	1	1	216	24.6	9.85	193.03	15	1.145	0.807	0.0902732	0.163988	0.668158	0.727285	107.5	123	86.7	4.71	17.55	24.24	1575.3	1725.7	1688.2	2222	1932.4	1555.7	1349.9	2017.5	1361.7
High	Master Protein	Solyc06g071350.3.1	BAH domain-containing protein, putative (AHRD V3.3 *** Q53J12_SOLLC)	0	5	6	6	5	1	1695	181.5	6.81	12.61	6	1.167	0.909	0.090434	0.417753	0.668504	0.944052	103.1	120.2	93.7	18.43	5.34	11.69	108.5	113.7	150.5	127.8	141.9	132.6	103.3	123.1	99.4
High	Master Protein	Solyc10g081190.2.1	leucine-rich repeat protein	0	70	9	30	9	1	221	24.2	6.09	56.2	9	0.874	0.843	0.0906556	0.276552	0.66872	0.862945	113.5	99.2	95.7	4.43	2.93	11.88	1175.3	1099.2	1196.6	1028.2	1027.5	976.5	900.4	1138.1	991
High	Master Protein	Solyc09g092170.2.1	Beta-galactosidase (AHRD V3.3 *** A0A0V0IVF7_SOLCH)	0	18	12	21	12	1	892	99.7	6.68	62.16	12	1.15	0.99	0.0906977	0.991997	0.66872	0.99882	90.7	104.3	89.8	5.68	6.7	3.2	1028.7	1152.3	1101.8	1267.4	1221.5	1389.1	1090.5	1110.7	1043.3
High	Master Protein	Solyc07g032090.3.1	Transcription initiation factor IIF subunit beta (AHRD V3.3 *** A0A0B0MH47_GOSAR)	0	32	7	18	7	1	265	30.2	8.1	40.99	7	1.14	1.03	0.0908486	0.774082	0.66872	0.998179	84.3	96.1	86.9	9.45	4.04	0.8	757.1	752.7	885.6	809	872.4	863.1	783.7	771.5	779.8
High	Master Protein	Solyc05g032850.3.1	evolutionarily conserved C-terminal region 2 (AHRD V3.3 *** AT3G13460.4)	0	31	11	31	11	1	604	65.9	5.53	63.23	11	1.129	0.981	0.0909195	0.960971	0.66872	0.99882	90.4	102.1	88.7	5.67	2.52	9.21	734.7	715.9	797	808.9	829.7	850.8	808.9	675.7	721
High	Master Protein	Solyc03g006700.3.1	Peroxidase (AHRD V3.3 *** K4BE93_SOLLC)	0	46	12	51	11	1	334	36.5	6.74	164.16	12	1.144	1.233	0.0912939	0.128856	0.670077	0.671309	89	101.9	109.8	21.61	6.57	17.61	1305.2	1887.3	1339.9	1522.6	1708.4	1533.1	1652.5	1322.6	1891.7
High	Master Protein	Solyc10g084660.2.1	Actin depolymerizing factor, putative (AHRD V3.3 *** B9T4D2_RICCO)	0	19	3	5	2	1	139	16.1	5.43	13	3	1.18	1.126	0.0914377	0.323349	0.670077	0.896322	98.5	116.3	111	11.8	7.73	10.18	95.5	106.9	84.4	112.7	100.2	116.4	108.4	90	107.6
High	Master Protein	Solyc10g019040.2.1	Kinetochore protein nuf2, putative (AHRD V3.3 *** B9STF6_RICCO)	0	24	8	11	8	1	453	52	5.34	28.88	8	0.871	1.002	0.0914617	0.892627	0.670077	0.99882	117.5	102.3	117.8	11.43	7.53	8.77	370.2	388.1	310.4	360	322.3	312.7	382.4	323.1	371.1
High	Master Protein	Solyc06g034220.3.1	Vesicle-associated 1-1-like protein (AHRD V3.3 *** A0A0B0MV36_GOSAR)	0	46	7	17	7	1	227	25.5	7.97	35.63	7	1.134	0.896	0.0915611	0.481173	0.670077	0.95951	99.6	113	89.3	7.2	3.09	8.72	549.2	614.8	630.4	697.3	680.9	723.9	550.7	619.9	524.5
High	Master Protein	Solyc09g010380.3.1	Soluble inorganic pyrophosphatase (AHRD V3.3 *** A0A0B0Q0H5_GOSAR)	0	48	7	30	5	1	216	24.7	6.02	77.11	7	0.872	1.295	0.0919035	0.0498887	0.671173	0.488226	99.7	86.9	129.2	14.7	2.85	19.5	489.9	658.2	570.2	497	488.8	516.6	738.6	587.1	872.8
High	Master Protein	Solyc06g083510.3.1	DNA-directed RNA polymerase III subunit (AHRD V3.3 *** AT4G01590.3)	0	35	4	8	4	1	191	22	8.84	16.28	4	1.193	0.797	0.0919795	0.0632152	0.671173	0.540974	97.7	116.5	77.9	25.57	4.03	13.31	60	62.2	92.8	74.2	70.9	76.8	49.6	46.2	59.5
High	Master Protein	Solyc02g093510.3.1	Surfeit locus protein 2 (AHRD V3.3 *** A0A1D1ZKN6_9ARAE)	0	41	11	20	11	1	263	29.2	7.52	53.28	11	0.874	0.705	0.0921532	0.0206217	0.671173	0.314803	117.4	102.6	82.8	16.8	3.72	22.97	1224.4	945.5	1322.5	1070.3	1099.9	1021.6	841.6	1242.8	863.2
High	Master Protein	Solyc07g043000.3.1	Bifunctional inhibitor/lipid-transfer protein/seed storage 2S albumin superfamily protein (AHRD V3.3 *-* AT3G22142.1)	0	42	2	2	2	1	100	10.4	7.55	5.59	2	1.218	0.953	0.092173	0.701679	0.671173	0.998179	76.8	93.6	73.2	23.4	24.7	18	19.9	22.5	30.8	38.2	27.4	24	21.4	28.8	21.3
High	Master Protein	Solyc05g056350.3.1	Cleft lip and palate transmembrane protein, putative (AHRD V3.3 *** B9RW92_RICCO)	0	10	3	4	3	1	593	68.4	6.02	8.12	3	1.175	0.862	0.0922834	0.208618	0.671173	0.792423	104.6	123	90.2	11.35	14.69	7.66	117.9	112.4	94.4	132.1	137.5	103.5	93.6	96.9	108.1
High	Master Protein	Solyc11g066970.2.1	RAB6-interacting golgin (DUF662) (AHRD V3.3 *** AT2G27740.1)	0	28	6	12	5	1	166	19.4	8.5	35.2	6	1.157	0.902	0.0925187	0.526892	0.67205	0.970551	92.1	106.5	83.1	2.46	5.53	20.1	464.4	445.2	445.2	516	515	467.6	365.4	530.9	401.8
High	Master Protein	Solyc09g090980.3.1	Major allergen Mal d 1 (AHRD V3.3 *** Q84LA7_MALDO)	0	83	15	369	5	1	160	17.4	5.74	794.07	15	1.144	1.015	0.0927479	0.85315	0.672371	0.998179	95.2	108.9	96.7	1.69	11.55	11.34	5336.6	5483	5316.6	6102.4	5020.5	6240.9	5418.1	4509.4	5607.5
High	Master Protein	Solyc02g083630.3.1	Ascorbate peroxidase (AHRD V3.3 *** Q9XGS8_ZANAE)	0	59	13	29	13	1	292	32.4	7.59	80.95	13	0.881	1.275	0.092796	0.080425	0.672371	0.591247	92.2	81.2	117.6	17.08	5.38	21.61	863.9	1065	1221.7	916.6	937.8	1014.4	1521.4	979.6	1358.2
High	Master Protein	Solyc04g080760.3.1	Peroxidase (AHRD V3.3 *** K4BVF5_SOLLC)	0	14	5	7	4	1	331	36.5	8.19	16.82	5	0.869	1.115	0.092907	0.33391	0.672371	0.899828	99.2	86.1	110.5	6.89	4.7	5.95	183.8	204.3	180.1	159.6	172	158	204.9	187.7	210.7
High	Master Protein	Solyc03g120900.2.1	Transducin/WD40 repeat-like superfamily protein (AHRD V3.3 *** AT3G01340.2)	0	8	2	4	1	1	280	29.9	5.41	8.19	2	1.237	1.22	0.0930849	0.141185	0.672828	0.692575	115.7	143.1	141.2	13.03	11.3	7.2	18.5	20.9	16.1	21.9	22.9	27	22.6	22.5	25.5
High	Master Protein	Solyc01g091730.3.1	Peroxisomal membrane protein 11-1 (AHRD V3.3 *** PX111_ORYSJ)	0	34	6	10	4	1	235	25.8	9.79	27.08	6	1.151	0.999	0.0933705	0.919409	0.673429	0.99882	72.7	83.7	72.6	8.94	11.85	26.55	343.5	398.2	341.2	471.1	378.9	395.3	319	509.5	343.2
High	Master Protein	Solyc08g066350.2.1	Histidine phosphotransfer protein (AHRD V3.3 *** A0A061GBY7_THECC)	0	26	3	4	3	1	136	15.7	4.88	12.31	3	0.845	1.066	0.0937398	0.610208	0.673429	0.983243	137.4	116	146.5	7.53	4.56	4.14	67	57.6	62.6	49.8	54.5	52.9	71.6	66.8	66.6
High	Master Protein	Solyc09g091470.3.1	3-ketoacyl-CoA thiolase (AHRD V3.3 *** P93112_9ROSI)	0	62	18	47	14	1	465	49	7.81	137.62	18	1.148	1.24	0.0938354	0.119965	0.673429	0.657782	93.4	107.3	115.8	12.84	2.87	20.46	1055	1260.9	989.9	1153.2	1211.1	1213.6	1398	930.5	1308.1
High	Master Protein	Solyc01g099760.3.1	LeMA-1 putatve Mg-dependent ATPase 1	0	63	21	80	20	1	458	51.7	5.36	224.32	21	0.873	1.166	0.0938573	0.257903	0.673429	0.843023	101.7	88.7	118.5	13.08	4.05	20.44	2401.1	2366	1882.5	2065.3	1980	2147.4	3089	2038.1	2757.8
High	Master Protein	Solyc08g074620.3.1	polyphenol oxidase precursor	0	7	3	10	2	1	587	66.2	6.83	30.57	3	0.845	1.071	0.0943312	0.561807	0.676002	0.980958	137.2	115.9	146.9	19.1	15.36	7.28	98.3	144.8	122	128.6	103.1	96.9	130.6	124.4	143.4
High	Master Protein	Solyc04g082800.3.1	subtilisin-like protease (AHRD V3.3 *** AT2G33585.1)	0.002	16	1	1	1	1	97	10.7	9.79	3.35	1	1.193	0.883	0.0945287	0.291692	0.67659	0.873736	67.1	80.1	59.3	10.81	13.56	14.87	62.6	77.7	69.3	89.2	82.7	68	50.1	67.7	61.2
High	Master Protein	Solyc12g062290.2.1	Protease Do-like 9 (AHRD V3.3 *** W9SJ69_9ROSA)	0.009	3	1	1	1	1	582	63.6	7.15	2.98	1	1.19	1.111	0.0949705	0.395319	0.677974	0.930914	92.3	109.8	102.5	11.34	1.62	7.52	75.9	91.5	75.4	88.4	90.3	91.3	84.3	90.7	78
High	Master Protein	Solyc10g079990.2.1	Transcription initiation factor IIB (AHRD V3.3 *** TF2B_SOYBN)	0	15	3	3	2	1	342	37.5	8.46	5.62	3	1.241	0.842	0.0950084	0.211014	0.677974	0.795229	129.7	161	109.3	9.23	22.56	10.56	15.3	14.2	17	20.6	13.1	19	11.6	12.9	14.4
High	Master Protein	Solyc05g052280.3.1	Peroxidase (AHRD V3.3 *** K4C1Q9_SOLLC)	0	49	11	36	8	1	322	34.9	9.55	98.42	11	1.145	1.199	0.0953065	0.184492	0.678842	0.754706	84.6	96.9	101.5	29.59	0.93	24.02	834.3	1429	944.4	1094.8	1081.1	1075.2	1132.7	816.8	1339.8
High	Master Protein	Solyc01g005620.3.1	oxoglutarate/malate translocator	0	26	5	10	5	1	297	31.7	9.47	29.63	5	0.871	0.894	0.0956296	0.479876	0.680067	0.95951	106.9	93.2	95.5	16.63	9.39	4.48	288.5	398.2	382	317.8	379.7	332.9	319.3	348.2	341.3
High	Master Protein	Solyc10g005060.3.1	Caffeic acid O-methyltransferase (AHRD V3.3 *** A0A072TEU0_MEDTR)	0	17	5	7	5	1	373	41.2	5.78	14.25	5	1.155	1.127	0.0957105	0.294467	0.680067	0.876093	101.7	117.4	114.6	10.75	4.07	11.66	165.1	198.1	165.5	194.8	191.1	180	211.2	167.4	186.4
High	Master Protein	Solyc07g053280.3.1	Ketol-acid reductoisomerase (AHRD V3.3 *** K4CFM5_SOLLC)	0	38	14	29	10	1	602	64.9	6.81	78.5	14	0.883	1.05	0.0958798	0.679099	0.680445	0.99209	109	96.3	114.4	16.63	9.34	2.83	816.7	824.4	605	777.5	721.3	644.5	828.4	876.5	857.2
High	Master Protein	Solyc12g007180.2.1	Tesmin/TSO1-like CXC domain-containing protein (AHRD V3.3 *** A0A061GMK6_THECC)	0.002	3	1	1	1	1	498	54.5	7.31	3	1	1.25	1.002	0.0961817	0.969588	0.681645	0.99882	123	153.8	123.2	23.1	17.93	16.63	8.8	13.9	13	16.2	16.6	11.8	14.4	10.3	13
Low	Master Protein	Solyc05g012740.2.1	Disease resistance protein, putative (AHRD V3.3 *-* Q6L432_SOLDE)	0.053	1	1	1	1	1	1200	137.2	6.01	1.76	1	1.192	1.088	0.096392	0.509418	0.681645	0.967305	122	145.4	132.6	2.56	16.25	12.85	44.3	43.4	42.1	57.5	41.4	51.8	37.9	47.2	48.4
High	Master Protein	Solyc06g009190.3.1	Pectinesterase (AHRD V3.3 *** K4C3U9_SOLLC)	0	13	4	8	3	1	564	62.5	8.85	23.79	4	1.249	1.235	0.0963977	0.151738	0.681645	0.708191	114.8	143.4	141.8	28.31	7.54	11.19	13.1	21.6	14.3	18.2	15.8	17.9	15.3	19.2	17.7
High	Master Protein	Solyc08g059800.3.1	TPX2 (targeting protein for Xklp2) protein family (AHRD V3.3 *** AT4G32330.4)	0	26	9	10	7	1	460	49.7	9.55	23.27	9	0.87	0.926	0.096533	0.611791	0.681779	0.983829	109.4	95.2	101.4	6.05	12.98	4.41	343.6	308.4	342.7	282.1	359.1	298	317.5	321.2	295.8
High	Master Protein	Solyc12g006540.2.1	Signal peptidase I (AHRD V3.3 *** K4DBJ1_SOLLC)	0.002	7	1	1	1	1	180	20	8.66	2.86	1	0.833	1.099	0.0969215	0.455443	0.683153	0.949738	136.4	113.7	149.9	17.79	3.11	1.46	39.7	49.7	57	41	43.5	41.4	54.6	55.6	54
High	Master Protein	Solyc08g005060.3.1	cobalt ion binding protein (AHRD V3.3 *** AT1G71310.2)	0	43	6	9	6	1	178	20	8.81	25.16	6	1.135	1.074	0.0970981	0.540626	0.6833	0.976339	108.7	123.4	116.8	9.9	9.24	3.05	234.2	278.1	236.5	268.4	279.3	233.2	241.7	254	255.8
High	Master Protein	Solyc07g063160.2.1	Cytochrome c oxidase copper chaperone (AHRD V3.3 *** A0A0B0PK07_GOSAR)	0	42	5	19	3	1	135	14.9	9.23	46.12	5	1.139	0.95	0.0981559	0.786843	0.689916	0.998179	100.8	114.8	95.8	8.86	3.42	9.69	952.5	944.8	1102	1052.6	1084.5	1126.8	841.6	1017.8	904.9
High	Master Protein	Solyc04g079970.3.1	RUB1 conjugating enzyme	0	12	2	6	2	1	183	21	8.15	16.76	2	1.134	1.01	0.0983498	0.902832	0.690451	0.99882	92.9	105.4	93.8	11.31	9.65	2.59	278.7	254.1	317.7	271.9	316.1	327.7	286.6	272.3	281.5
High	Master Protein	Solyc01g067730.3.1	Acyl carrier protein (AHRD V3.3 *** K4AX21_SOLLC)	0	12	2	34	2	1	136	14.3	5.07	63.24	2	1.129	0.905	0.0988599	0.541636	0.691618	0.976339	110.1	124.4	99.7	11.14	4.31	14.52	804.6	697.2	872	859.2	908.6	935.9	728.2	870.9	656.5
High	Master Protein	Solyc08g082280.3.1	Long-Chain Acyl-CoA Synthetase (AHRD V3.3 *** A0A0G2SJB5_SALMI)	0	11	11	14	10	1	1051	117.2	7.83	41.12	11	0.867	1.169	0.0991283	0.214559	0.691618	0.799715	100.1	86.8	117	16.19	7.84	9.86	559.2	607.7	439.3	485.1	522.1	446.1	653.7	555.3	669
High	Master Protein	Solyc09g008200.3.1	Heavy metal transport/detoxification superfamily protein (AHRD V3.3 *** AT5G03380.1)	0	35	14	24	14	1	348	37.6	8.4	67	14	1.14	1.047	0.0993652	0.689702	0.691618	0.99344	87.6	99.9	91.7	11.89	7.49	4.39	1355.9	1595.8	1720	1819.9	2023	1755.1	1793.6	1657	1671.6
High	Master Protein	Solyc04g009550.3.1	TONNEAU 1B family protein (AHRD V3.3 *** B9HM06_POPTR)	0	31	6	10	6	1	255	28.5	5.6	22.28	6	0.853	0.973	0.0993757	0.822815	0.691618	0.998179	99.4	84.8	96.7	11.62	12.68	2.58	98.8	101	121.4	86.1	77.1	99.2	94.1	98.5	98.3
High	Master Protein	Solyc01g009050.3.1	Molybdopterin biosynthesis protein CNX1 (AHRD V3.3 *** CNX1_ARATH)	0	13	5	6	5	1	670	70.7	6.64	22.38	5	1.188	1.22	0.0994517	0.0990168	0.691618	0.630554	99.6	118.2	121.5	17.53	11.52	12.43	76.3	104.6	80.5	98.4	95.6	79	98.2	86.1	110.5
High	Master Protein	Solyc03g078610.3.1	N-lysine methyltransferase (AHRD V3.3 *** AT1G78150.2)	0	59	15	53	11	1	308	33.1	7.53	129.2	15	0.875	0.78	0.0994633	0.105636	0.691618	0.639449	112	98	87.4	11.92	2.88	13.37	1662.6	1344.8	1670.8	1453.8	1527.9	1454.5	1263.3	1600.3	1297.5
High	Master Protein	Solyc01g010720.3.1	Carboxypeptidase (AHRD V3.3 *** K4ATR5_SOLLC)	0.001	2	1	1	1	1	806	90.3	6.65	4.1	1	0.83	0.816	0.0995678	0.107764	0.691618	0.640685	151.2	125.5	123.3	23.14	6.19	3.8	51	40.9	65	46.1	42.3	41	40.6	43.7	41.6
High	Master Protein	Solyc06g068670.3.1	ACT domain-containing protein	0	44	8	18	6	1	283	30.6	5.67	53.82	8	1.152	1.064	0.0997837	0.572564	0.691618	0.981288	90.5	104.3	96.3	7.85	5.22	12.23	407.6	438.5	374.6	469.6	450.5	499.6	455.4	358.5	433.8
High	Master Protein	Solyc05g015630.3.1	Nuclear transport factor 2 (AHRD V3.3 *** NTF2_ARATH)	0	35	3	5	3	1	123	13.6	6.51	7.45	3	1.199	0.885	0.0999469	0.316643	0.691618	0.895776	129.7	155.5	114.8	8.85	8.45	15.66	64.5	71.4	59.9	77.3	82	69.3	56.5	73.7	57.1
High	Master Protein	Solyc07g009160.3.1	ER membrane protein complex subunit-like protein (AHRD V3.3 *** G7KEJ5_MEDTR)	0	56	13	34	11	1	204	22.8	5.6	98.34	13	0.876	1.121	0.100078	0.388277	0.691618	0.92645	104.1	91.2	116.7	6.23	4.06	6	1419.8	1379.4	1258	1179.6	1208.6	1276.2	1625.7	1441.8	1546
High	Master Protein	Solyc06g007620.3.1	transmembrane protein, putative (Protein of unknown function, DUF538) (AHRD V3.3 *** AT3G07470.3)	0	21	3	11	3	1	179	19.7	6.76	32.99	3	1.144	1.122	0.100137	0.337629	0.691618	0.899927	92.1	105.4	103.4	14.9	4.93	11.7	325.8	413.9	319.9	372.7	379.4	345.3	365.7	300.9	375.9
High	Master Protein	Solyc11g071620.3.1	aldehyde oxidase	0	2	2	2	1	1	1361	148.7	6.61	6.11	2	0.802	1.055	0.100252	0.745358	0.691618	0.998179	140	112.2	147.8	21.59	25.77	7.79	14.2	15.3	9.9	10	11.4	16.1	15	14.2	16.5
High	Master Protein	Solyc03g083440.3.1	Glutamate synthase, putative (AHRD V3.3 *** B9RII5_RICCO)	0	17	31	50	31	1	2210	241.9	6.77	122.91	31	1.14	0.967	0.100286	0.883522	0.691618	0.99882	92.7	105.7	89.7	4.47	4.83	4.82	1905.6	1743	1818.4	2155	1956.7	2073.1	1759	1850.4	1680.7
High	Master Protein	Solyc02g085730.3.1	allene oxide cyclase	0	34	5	9	5	1	244	26.5	8.56	22.09	5	0.852	1.115	0.100432	0.342973	0.691815	0.899927	112.7	96.1	125.7	7.31	12.95	22.16	129.2	147.7	146.3	115.7	124.7	148.2	163.1	118.2	186.1
High	Master Protein	Solyc10g007960.1.1	Allene oxide synthase (AHRD V3.3 *** Q5NDE2_SOLTU)	0.002	5	2	2	2	1	491	55.5	8.68	4.21	2	1.195	1.1	0.100685	0.449999	0.692233	0.949738	87.5	104.6	96.3	29.95	10.89	13.09	36.1	65	46.2	64.2	55.2	52.2	50.8	46.1	59.6
High	Master Protein	Solyc01g100230.3.1	DnaJ-like protein (AHRD V3.3 *** D5FNB3_SOYBN)	0.002	10	1	1	1	1	164	18.3	5.47	2.66	1	1.207	1.044	0.100801	0.77715	0.692233	0.998179	123	148.5	128.5	7.43	7.56	14.4	24.2	27.6	27.7	37	32.1	33.3	28.8	36	27.9
High	Master Protein	Solyc02g065300.1.1	Leucyl-tRNA synthetase, putative (AHRD V3.3 *** B9SZE7_RICCO)	0	8	8	11	8	1	1079	122.5	6.29	34.21	8	0.871	0.974	0.100895	0.913993	0.692233	0.99882	127.5	111.1	124.2	12.11	5.76	2.86	359.9	325.3	282	307.2	283.4	275.3	301.5	316.8	317
High	Master Protein	Solyc00g071180.3.1	multicystatin	0	62	32	78	32	1	738	84.4	6.09	238.06	32	1.14	2.175	0.100965	6.39516e-08	0.692233	1.78516e-05	72.8	83	158.4	9.75	4.2	38.88	1907	2108.9	1735.4	2074.6	2173.5	2256.5	5027.4	2160	4147.7
High	Master Protein	Solyc07g008270.3.1	50S ribosomal protein L36, chloroplastic (AHRD V3.3 *-* RK36_MESVI)	0.001	10	1	2	1	1	96	10.8	10.29	2.81	1	0.85	0.995	0.101093	0.94017	0.692297	0.99882	140.6	119.5	139.9	7.39	6.69	10.04	78.4	76.1	68	71.7	64.7	63.4	75.7	87.3	72.2
High	Master Protein	Solyc10g078450.2.1	Small nuclear ribonucleoprotein family protein (AHRD V3.3 *** AT2G43810.3)	0	50	3	6	3	1	90	9.7	9.07	14.45	3	0.876	0.832	0.101364	0.221329	0.692401	0.808039	120.8	105.8	100.5	15.45	8.29	18.64	670.9	569.1	493.1	564.8	498.4	484.9	422.1	602.6	473.2
High	Master Protein	Solyc02g064970.3.1	Peroxidase	0	29	6	11	5	1	346	37.8	7.59	29.3	6	0.869	0.996	0.101415	0.986189	0.692401	0.99882	80.5	70	80.2	9.21	4.82	16.38	259.2	239.4	215.5	208	203.7	223.2	275.8	198	238.4
High	Master Protein	Solyc12g099440.2.1	Fatty acid beta-oxidation multifunctional protein (AHRD V3.3 *** A0A077DAS1_9ERIC)	0	14	6	7	6	1	753	82.1	8.97	18.6	6	1.199	0.964	0.101473	0.754877	0.692401	0.998179	126.5	151.6	121.9	28.18	4.68	3.3	63.8	85.6	48.6	77.2	76.4	70.8	61.4	58.7	62.6
High	Master Protein	Solyc10g006070.3.1	40S ribosomal protein S8 (AHRD V3.3 *** K4CXD9_SOLLC)	0	45	10	41	4	1	221	25	10.4	94.52	10	1.14	1.024	0.101581	0.806983	0.692401	0.998179	96.6	110.1	99	5.11	9.05	3.42	1234.7	1367.4	1310.7	1493.6	1655.3	1383.4	1342.2	1394.1	1302.4
High	Master Protein	Solyc01g090720.3.1	P53/DNA damage-regulated protein (AHRD V3.3 *** AT3G15351.5)	0	43	6	13	6	1	168	19	7.39	35.6	6	0.873	0.806	0.101858	0.118409	0.693091	0.656258	117.7	102.8	94.8	7.21	3.82	12.55	363.8	321.8	367.3	317.7	297.9	319.2	293.1	357.3	286.3
High	Master Protein	Solyc05g007940.3.1	LERNALX L.esculentum ribonuclease lx	0	72	11	50	11	1	237	27	6.14	115.5	11	0.889	2.287	0.101942	8.84369e-09	0.693091	2.8801e-06	79.6	70.8	182.1	57.39	20.49	45.18	830.2	2096.9	856.6	761.7	1060.4	750.8	1959	846.5	2335.4
High	Master Protein	Solyc09g082770.3.1	Transmembrane emp24 domain-containing protein p24beta3 (AHRD V3.3 *** P24B3_ARATH)	0.001	5	1	2	1	1	218	24.9	6.8	6.31	1	0.83	1.044	0.102036	0.774903	0.693091	0.998179	139.2	115.5	145.3	14.09	15.35	12.8	41.6	45.1	34	34.5	37.9	27.8	43.5	38.2	49.4
High	Master Protein	Solyc09g020010.2.1	mediator of RNA polymerase II transcription subunit (AHRD V3.3 *-* AT5G19480.4)	0.001	7	1	1	1	1	195	22.4	9.26	3.78	1	1.203	0.852	0.102397	0.222637	0.694574	0.810261	130.9	157.5	111.6	23.26	10.79	12.86	17.3	22.8	27.8	27.4	32	26.1	23.4	19.4	18.5
High	Master Protein	Solyc01g099840.3.1	Dormancy/auxin associated protein (AHRD V3.3 *** G7I8R1_MEDTR)	0	41	3	10	3	1	128	13.8	9.89	32.33	3	1.14	0.879	0.102492	0.410211	0.694574	0.940583	91.3	104.1	80.3	5.94	9.66	16.97	548.2	539.2	601.1	540.2	625.2	652.3	444.8	610.4	481.7
High	Master Protein	Solyc06g076630.3.1	Peroxidase (AHRD V3.3 *** K4CA23_SOLLC)	0	32	7	10	7	1	324	36	5.96	27.86	7	1.152	1.176	0.102904	0.198874	0.694959	0.780891	72.6	83.6	85.3	22.96	6.07	18.15	400.1	537.5	347	499	443.4	461.1	470.5	385.3	556.1
High	Master Protein	Solyc06g053430.3.1	selenoprotein family protein	0	71	11	36	11	1	156	17.6	4.83	108.61	11	1.146	0.875	0.103136	0.403965	0.695607	0.934507	96.8	110.9	84.7	11.84	7.63	22.81	1247.5	1232.5	1512.7	1320.2	1429.4	1538.3	1084.8	1583.3	1091.5
High	Master Protein	Solyc01g005560.3.1	Isocitrate dehydrogenase [NADP] (AHRD V3.3 *** IDHC_SOLTU)	0	69	25	65	19	1	415	46.7	6.8	155.23	25	1.139	1.146	0.1036	0.309857	0.695607	0.890079	92.7	105.5	106.2	18.63	7.53	17.24	1962.6	2466.7	1718.2	2264.3	2234.6	1969.6	2249.2	1778.2	2522.1
High	Master Protein	Solyc02g077970.3.1	Late embryogenesis abundant, putative (AHRD V3.3 *** B9RBC1_RICCO)	0	12	3	5	3	1	276	30.8	8.94	11.89	3	0.872	0.989	0.103621	0.988137	0.695607	0.99882	116.9	101.9	115.6	11.31	21.97	18.44	294.3	369.5	338.4	410.5	295.1	278.1	334.7	268.1	390
High	Master Protein	Solyc05g055780.3.1	DNA repair protein RecA, putative (AHRD V3.3 *** A0A072V2Z1_MEDTR)	0.001	5	2	2	2	1	432	46.6	7.93	5.49	2	1.192	1.046	0.103712	0.720112	0.695607	0.998179	91.7	109.3	95.9	1.97	5.41	6.27	55.5	55.2	53.5	60.1	66.4	65.8	63.9	57.1	57.8
High	Master Protein	Solyc03g111310.3.1	SNF1-related protein kinase regulatory subunit gamma 1 (AHRD V3.3 *** A0A061G5Z8_THECC)	0	29	6	14	6	1	426	47.4	5.63	12.91	6	0.848	1.004	0.103869	0.959284	0.69586	0.99882	140.2	119	140.8	15.35	7.37	15.32	127.5	133.1	98.8	119.8	104	108.2	128.1	108.9	148.2
High	Master Protein	Solyc06g053810.3.1	P-loop containing nucleoside triphosphate hydrolases superfamily protein (AHRD V3.3 *** AT1G04280.2)	0	38	12	17	12	1	522	58.6	7.09	33.15	12	0.846	0.845	0.104003	0.149857	0.695967	0.706729	123.5	104.5	104.4	16.48	6.03	13.93	130.7	95	125.5	106.2	111.9	99.2	99.4	129	106.1
High	Master Protein	Solyc02g069850.3.1	ribosomal protein S25	0	49	8	116	3	1	108	12	10.54	276.34	8	1.138	1.005	0.10413	0.90942	0.695986	0.99882	86	97.9	86.4	7.14	8.95	5.62	6326.4	6609.3	7263.6	7523.8	7881	6608.4	6640.8	6885	6160.7
Medium	Master Protein	Solyc04g078750.3.1	Late embryogenesis abundant protein (AHRD V3.3 *** G7LCF7_MEDTR)	0.011	7	2	2	2	1	320	34.8	9.88	4.27	2	0.874	0.861	0.104244	0.220231	0.695986	0.805864	110.1	96.2	94.8	11.53	5.22	7.02	218.6	193.5	243.9	191	204.2	184.5	188.1	211.1	186.6
High	Master Protein	Solyc12g008950.2.1	AMP-dependent synthetase and ligase family protein (AHRD V3.3 --* AT2G47240.4)	0	60	13	38	13	1	193	21.8	6.67	120.03	13	0.877	0.821	0.104528	0.202681	0.697093	0.785798	103.1	90.3	84.6	16.39	6.28	18.52	2807.9	2263.3	3155.1	2269.3	2461.3	2571	2173.7	3034	2304.3
High	Master Protein	Solyc02g072105.1.1	Dihydroorotase, mitochondrial, putative (AHRD V3.3 *** B9RVX9_RICCO)	0.002	3	1	1	1	1	390	43.2	7.94	2.4	1	0.822	1.263	0.104665	0.0789158	0.697213	0.587808	129.7	106.5	163.8	14.54	14.81	19.84	23.5	29.6	31.3	24.3	22.6	29.9	41	27.5	37.4
High	Master Protein	Solyc12g056120.1.1	6-phosphogluconate dehydrogenase, decarboxylating (AHRD V3.3 *** K4DFU3_SOLLC)	0	71	23	83	19	1	496	54.4	5.8	212.68	23	0.877	1.089	0.104864	0.507576	0.697577	0.967305	102.1	89.5	111.2	15.35	5.44	14	1723.8	1727.7	1304.4	1657.4	1511.2	1509.7	2062.5	1555.5	1876.4
High	Master Protein	Solyc01g081190.3.1	LOW QUALITY:Calcium-binding EF hand family protein (AHRD V3.3 *** AT1G64850.1)	0	58	8	19	8	1	166	18.8	8.85	47.13	8	1.152	0.916	0.104958	0.597091	0.697577	0.981288	93.2	107.4	85.4	13.91	15.03	28.23	357.1	462.7	379.7	550.6	437.3	421	298.2	505.7	347.7
High	Master Protein	Solyc11g008280.2.1	Carboxypeptidase (AHRD V3.3 *** K4D588_SOLLC)	0.002	5	2	2	2	1	600	67	6.07	4.29	2	1.236	1.212	0.105289	0.180868	0.698986	0.752481	116	143.4	140.6	17.08	5.6	9.18	16	20.5	15	19.9	19.8	18	20.5	19.4	17.1
High	Master Protein	Solyc05g025500.3.1	Glucan endo-1,3-beta-glucosidase, putative (AHRD V3.3 *** B9SWK2_RICCO)	0	30	10	21	10	1	482	52.7	6.77	57.15	10	1.131	0.993	0.105428	0.966448	0.699114	0.99882	101.1	114.3	100.4	22.05	2.57	14.43	733.7	913.5	585.8	834.7	830.1	796.1	728.6	637.7	850.2
High	Master Protein	Solyc12g099490.2.1	7-dehydrocholesterol reductase (AHRD V3.3 *-* A0A0B2RUL0_GLYSO)	0	47	7	21	7	1	137	15.4	8.25	51.76	7	1.173	0.957	0.105674	0.720596	0.699305	0.998179	127.8	149.9	122.3	2.63	8.97	12.04	102	107.4	105.8	106	124.1	124.7	101.2	122.6	99.2
High	Master Protein	Solyc01g104950.3.1	LEXYL2	0.008	1	1	1	1	1	778	85.2	8.16	2.8	1	1.19	0.974	0.10572	0.823844	0.699305	0.998179	89.7	106.7	87.4	13.95	6.67	3.72	48	60.3	47.5	61.6	53.9	57.1	46	46.8	49.4
High	Master Protein	Solyc07g008350.3.1	voltage-dependent anion channel protein	0	59	14	24	14	1	276	29.9	9.07	74.85	14	1.138	1.121	0.105814	0.385992	0.699305	0.924684	89.2	101.5	100	13.73	7.59	7.02	1367.8	1697.5	1332.8	1624.7	1556.3	1398.9	1534	1443.6	1659.8
High	Master Protein	Solyc09g010630.3.1	HSC2-like	0	68	36	211	9	1	649	71.2	5.25	549.45	36	0.89	1.124	0.1069	0.377922	0.703941	0.918102	112.4	100.1	126.3	10.66	4.91	8.96	1063.5	1039.6	869.7	940.7	925.5	857	1208.7	1016.5	1168.4
High	Master Protein	Solyc07g064810.3.1	Imidazole glycerol phosphate synthase hisHF family protein (AHRD V3.3 *** B9GFE9_POPTR)	0	23	9	10	9	1	588	64.1	6.58	26.63	9	1.139	1.204	0.106951	0.123455	0.703941	0.662778	85.9	97.8	103.4	19.31	10.92	17.21	231.2	290.9	199.4	290.5	263.4	233.2	280	203.5	278.3
High	Master Protein	Solyc02g094400.3.1	Glycerophosphodiester phosphodiesterase, putative (AHRD V3.3 *** B9RH28_RICCO)	0	30	8	10	8	1	371	41.7	5.5	23.94	8	1.183	2.59	0.107054	1e-17	0.703941	1.954e-14	75	88.7	194.2	42.45	10.29	46.24	71.7	150.6	81.5	96.5	103.9	84.5	220.1	79.5	211.2
High	Master Protein	Solyc07g063100.3.1	Proton pump interactor 1 (AHRD V3.3 *** D5L6G0_SOLTU)	0	59	35	100	35	1	628	71.1	9.01	298.55	35	0.877	0.832	0.107195	0.239785	0.703941	0.824895	114.8	100.8	95.6	9.28	4.12	17.95	4965.8	4378.5	5266.8	4357.2	4535.3	4176.4	4079.8	5530.2	4134
High	Master Protein	Solyc08g079970.1.1	Subtilisin-like protease (AHRD V3.3 *** Q9LWA3_SOLLC)	0	16	11	36	8	1	1570	169.1	5.96	78.37	11	1.138	1.293	0.107325	0.0521733	0.703941	0.496953	77.3	88	100	18.83	8.37	20.96	544.5	737.9	536.2	620.4	619.7	534.3	704.3	563.2	860.4
High	Master Protein	Solyc09g014870.1.1	Copper transporter family protein (AHRD V3.3 *** B9HPB1_POPTR)	0	9	1	2	1	1	141	15.6	7.5	7.92	1	1.195	0.897	0.107356	0.369917	0.703941	0.911552	98	117.1	87.9	15.91	24.92	27.39	66.1	82.6	61.3	84.6	79	51.3	57.9	91.6	59.3
High	Master Protein	Solyc10g076510.2.1	Pyruvate decarboxylase (AHRD V3.3 *** Q8H9C6_SOLTU)	0	14	7	12	6	1	603	65.3	6.21	31.32	7	1.143	1.071	0.107865	0.542632	0.706483	0.976339	107.8	123.1	115.5	20.35	15.19	11.07	223.6	279.8	186.9	295.2	255.5	217.4	241.7	197.3	239.5
High	Master Protein	Solyc03g122120.3.1	3-oxoacyl-[acyl-carrier-protein] synthase (AHRD V3.3 *** A0A067G2G2_CITSI)	0.001	3	1	1	1	1	602	65.2	8.32	3.76	1	1.205	1.058	0.108133	0.7012	0.706825	0.998179	122.6	147.7	129.7	25.57	5.55	6.45	29.7	39.4	23.8	32.7	36.3	35.7	29.7	33.8	31.4
High	Master Protein	Solyc06g009020.2.1	Glutathione S-transferase (AHRD V3.3 *** A5YWI8_SOLCO)	0	82	20	419	19	1	213	23.7	6.43	1066.02	20	1.137	0.893	0.108158	0.486587	0.706825	0.961809	98.6	112.1	88.1	7.11	6.12	12.83	10009.6	10915.9	9491	11377.6	10324.6	11594.9	8195.1	10510.1	8937.1
High	Master Protein	Solyc01g108680.3.1	Methyl esterase (AHRD V3.3 *** A0A072UEL6_MEDTR)	0	22	6	10	6	1	384	42.7	7.83	21.19	6	0.855	1.116	0.10906	0.343747	0.711721	0.899927	103.1	88.2	115.1	21.24	0.88	3.59	162.7	126.2	107.5	106.6	107.9	108.4	149.2	140.9	139.7
High	Master Protein	Solyc11g006760.2.1	Multiple myeloma tumor-associated 2 (AHRD V3.3 *** A0A0B0P407_GOSAR)	0	27	4	5	4	1	164	18.6	9.41	14.11	4	1.151	1.144	0.109287	0.24103	0.71182	0.827749	96.2	110.7	110.1	23.86	18.21	14.2	123.2	132.7	188.6	112.1	160	152.7	151.8	181.7	138
High	Master Protein	Solyc07g006070.1.1	GDP-mannose 3,5-epimerase 1 (AHRD V3.3 *** GME1_ORYSI)	0	34	5	9	5	1	313	34.7	6.86	11.31	5	0.832	1.23	0.109462	0.0962948	0.71217	0.623789	100.6	83.7	123.7	6.24	2.91	2.12	46.5	46.4	51.6	40.2	38.7	38	55.8	57.2	58.2
High	Master Protein	Solyc01g049960.3.1	Chromosome-associated kinesin KIF4 (AHRD V3.3 *** A0A0B0MX86_GOSAR)	0	60	11	23	11	1	208	23.6	9.72	68.38	11	0.879	1.184	0.109586	0.189676	0.712184	0.763555	102.5	90.1	121.4	9.15	4.49	19.17	598.1	588.5	504.3	539.6	493.2	517	805.9	545.3	696.6
High	Master Protein	Solyc07g009140.3.1	26S proteasome regulatory subunit Rpn7 (AHRD V3.3 *** AT4G24820.2)	0	16	4	5	4	1	386	44.3	6.18	14.19	4	1.187	1.102	0.109873	0.441685	0.713186	0.949738	121.6	144.4	134	13.6	10.1	16.91	43.6	51.4	39.4	45.4	51.7	55.6	63.5	47.9	48
High	Master Protein	Solyc02g089820.3.1	proteasome maturation factor UMP1-like	0	34	2	3	2	1	141	15.7	7.12	5.84	2	1.243	1.09	0.110073	0.576584	0.713186	0.981288	120	149.2	130.8	11.26	21.66	9.86	16.3	14.5	13	19.3	12.5	18.1	17.1	14	15.9
High	Master Protein	Solyc05g012620.3.1	uvrB/uvrC motif-containing protein (AHRD V3.3 *** AT2G03390.4)	0.007	4	1	1	1	1	336	38.3	5.25	1.86	1	1.186	0.976	0.110288	0.825022	0.713186	0.998179	82.5	97.9	80.6	8.14	4.57	15.57	42.7	38.1	44.7	50.3	50.7	54.6	41.7	53.6	41
High	Master Protein	Solyc03g059030.3.1	CDK5RAP3-like protein (AHRD V3.3 *** A0A061EXQ0_THECC)	0.006	2	1	1	1	1	564	63.6	5.05	2.63	1	1.199	1.245	0.110432	0.0990167	0.713186	0.630554	71.5	85.7	89	9.32	9.15	14.97	31.7	26.9	27.4	35.1	29.2	32.9	34.1	36.6	27.2
High	Master Protein	Solyc10g080180.2.1	Transducin/WD40 repeat-like superfamily protein (AHRD V3.3 *** AT5G14050.1)	0.001	5	1	2	1	1	546	61.3	6.51	3.41	1	0.822	0.997	0.110667	0.942269	0.713186	0.99882	141.9	116.7	141.4	18.62	10.17	19.81	12	17.3	16.3	13.4	14.7	12	16.3	15.2	21.7
High	Master Protein	Solyc11g010650.3.1	nicotinamidase 1 (AHRD V3.3 *** AT2G22570.1)	0.001	4	1	2	1	1	251	27.2	5.11	4.97	1	0.847	0.909	0.110701	0.423485	0.713186	0.947338	109.8	93	99.9	6.6	10.98	16.02	60.3	59.1	53.2	48.1	58.9	50	53.7	48.4	65.9
High	Master Protein	Solyc08g080650.3.1	Osmotin-like protein (Fragment) IPR001938 Thaumatin, pathogenesis-related	0	39	5	28	1	1	246	26.7	6.98	53.93	5	0.818	0.969	0.110811	0.793194	0.713186	0.998179	143.5	117.4	139.1	21.69	8.1	26.28	13.2	20.4	19	15.3	17.7	15.6	18.4	16.8	27
High	Master Protein	Solyc01g010310.3.1	Glucan endo-1,3-beta-glucosidase-like protein (AHRD V3.3 *-* A0A0B2R8X2_GLYSO)	0	52	4	9	3	1	107	11.3	6.86	23.05	4	1.137	0.895	0.110831	0.484882	0.713186	0.960911	85.4	97.1	76.4	25.8	7.57	14.89	445.4	516.3	724.4	579.5	662.9	586.9	438.3	575.3	461.9
High	Master Protein	Solyc12g094630.2.1	Chloroplast inner membrane localized protein (AHRD V3.3 *** Q9C7S3_ARATH)	0	25	3	10	3	1	166	17.6	7.34	21.89	3	1.138	1.011	0.110835	0.902257	0.713186	0.99882	82.6	94	83.5	8.98	5.59	1.9	188.9	224.5	198.9	228.4	206.1	226.3	201.2	207.3	200.2
High	Master Protein	Solyc07g007670.3.1	Purple acid phosphatase (AHRD V3.3 *** K4CBN7_SOLLC)	0	21	9	16	9	1	477	54.8	7.11	48.07	9	1.136	1.208	0.111661	0.146249	0.716668	0.70068	86.9	98.8	105	28.38	6.85	17.86	507.6	775.6	471.9	576.8	638.7	562.3	613	504.3	723.5
High	Master Protein	Solyc02g071145.1.1	Programmed cell death protein 5 (AHRD V3.3 *** W9RM62_9ROSA)	0	57	7	57	7	1	128	14.8	8.44	147.85	7	1.135	0.851	0.111816	0.304409	0.716668	0.882953	99.9	113.4	85	8.31	1.86	15.61	2008.8	1854.6	2189.7	2287.9	2211.6	2280.3	1703.4	2213.2	1708.9
High	Master Protein	Solyc04g081740.3.1	Glutathione S-transferase family protein (AHRD V3.3 *** AT5G42150.1)	0	38	11	35	11	1	385	43.5	9.07	98.28	11	0.886	1.062	0.111871	0.623581	0.716668	0.984202	110.1	97.6	116.9	3.95	7.8	7.49	958.7	1034.5	979.8	868	782.5	913.8	1040.1	970.4	1126.6
High	Master Protein	Solyc09g007290.3.1	Nuclear transcription factor Y subunit B (AHRD V3.3 *** G7L1Q2_MEDTR)	0	29	3	5	2	1	178	19.3	7.37	13.2	3	1.232	1.237	0.111987	0.127993	0.716668	0.669543	115.3	142.1	142.6	16.37	8.12	15.57	14.6	16.4	20.1	20.2	23	19.9	17.4	20.3	23.8
High	Master Protein	Solyc04g056590.3.1	Eukaryotic aspartyl protease family protein (AHRD V3.3 *** AT3G02740.1)	0	22	7	13	7	1	483	52.6	6.73	31.09	7	1.141	1.227	0.11243	0.107414	0.717632	0.640603	82.2	93.8	100.9	13.61	3.39	17.87	314.1	409.9	347.6	396.5	396.6	373.7	443.6	313.8	426.4
High	Master Protein	Solyc02g092670.1.1	Subtilisin-like protease (AHRD V3.3 *** A9XG40_TOBAC)	0	14	8	19	5	1	754	79.9	6.34	37.2	8	1.122	0.865	0.112525	0.333994	0.717632	0.899828	104.4	117.2	90.3	5	0.29	11.85	687.2	624.8	640	718.1	715.2	719.3	553.4	659.8	530.8
High	Master Protein	Solyc04g074190.3.1	Protein phosphatase 2C-like (AHRD V1 ***- A2Q6E4_MEDTR)	0	14	3	3	2	1	278	30.5	6.8	7.78	3	0.831	1.068	0.112647	0.64245	0.717632	0.990177	138	114.7	147.4	8.33	7.51	4.49	31.2	36.8	34.9	27.6	29	31.9	37.2	35.5	38.8
High	Master Protein	Solyc10g007410.3.1	gamma-glutamylhydrolase 2	0	9	2	3	2	1	340	38	7.87	9.52	2	0.822	0.881	0.112715	0.345067	0.717632	0.899927	148	121.6	130.4	8.8	2.31	12.25	22.4	19.2	19.5	16	15.4	16	17.2	15.8	20
High	Master Protein	Solyc05g008430.3.1	ALG-2 interacting protein X (AHRD V3.3 *** A0A0B2PBQ1_GLYSO)	0	5	3	3	3	1	880	98.3	6.38	7.12	3	0.871	0.784	0.11275	0.0361523	0.717632	0.428131	138.3	120.4	108.5	10.99	6.38	19.99	208	166.9	193	180.3	168	158.8	141.2	202.8	151.4
High	Master Protein	Solyc11g006490.2.1	Basic-leucine zipper (bZIP) transcription factor family protein (AHRD V3.3 *** AT2G42380.2)	0	8	3	3	1	1	307	34.1	7.44	9.21	3	1.198	1.168	0.113028	0.241245	0.71862	0.827972	118.8	142.4	138.8	8.27	3.96	3.13	36.8	36.3	31.6	43.5	46.6	43.5	40.2	42.4	42.6
High	Master Protein	Solyc01g088480.3.1	UMP-CMP kinase (AHRD V3.3 *** K4AYN8_SOLLC)	0	75	13	58	12	1	209	22.9	5.99	183.28	13	0.88	0.748	0.113756	0.0567668	0.722471	0.517522	110.4	97.1	82.6	18.87	5.62	17.59	3060.9	2390.2	3510	2497.9	2692.1	2791.9	2236.3	3029.6	2290.9
High	Master Protein	Solyc03g082975.1.1	Plastid transcriptionally active protein (AHRD V3.3 *** A0A072V288_MEDTR)	0.004	8	1	1	1	1	151	17.6	9.44	3.09	1	0.836	0.811	0.114199	0.113709	0.722783	0.652021	151.2	126.3	122.5	6.03	9.06	4.57	21.2	23.9	22.6	18.9	16.2	19.1	18.7	18.3	17.1
Medium	Master Protein	Solyc05g006930.3.1	5'-AMP-activated protein kinase subunit beta-2 (AHRD V3.3 *** A0A151SZL4_CAJCA)	0.019	2	1	1	1	1	522	58.5	6.3	2.78	1	1.183	1.127	0.114299	0.365255	0.722783	0.910451	78.9	93.3	88.9	11.6	4.4	8.47	47.2	38.7	39	46.1	45.7	49.5	40.9	48.4	43.9
High	Master Protein	Solyc04g005080.3.1	Pyruvate dehydrogenase E1 component subunit alpha (AHRD V3.3 *** K4BNB4_SOLLC)	0	26	9	20	5	1	391	43.1	7.55	47.92	9	1.131	1.445	0.114864	0.00406518	0.724336	0.118918	92.7	104.9	134	14.18	0.54	23.62	212.9	259.4	198.8	240.8	240	242.5	356.7	219.4	307.7
Medium	Master Protein	Solyc08g061520.3.1	myosin (AHRD V3.3 *-* AT4G33200.3)	0.015	3	1	1	1	1	464	52.2	6.14	2.03	1	0.836	0.988	0.115022	0.888527	0.724336	0.99882	88.4	73.9	87.3	22.07	3.71	23.33	28.8	32.5	20.7	24.1	23.5	25.3	28.5	19.2	30.7
High	Master Protein	Solyc08g076540.3.1	Syntaxin-like protein (AHRD V3.3 *** Q3HRZ4_SOLTU)	0	47	10	28	4	1	273	29.9	6.71	75.57	10	0.893	1.104	0.115313	0.448761	0.724336	0.949738	107.6	96	118.7	6.77	0.61	7.36	1054	924.5	964.2	860.7	866.4	855.9	1088.6	946.4	1064.1
High	Master Protein	Solyc10g005100.3.1	plasma-membrane associated cation-binding protein 1 (AHRD V3.3 *** AT4G20260.6)	0	82	24	461	24	1	201	21.9	5.06	1378.58	24	1.134	1.157	0.115409	0.280908	0.724336	0.865065	88.7	100.6	102.6	8.04	6.95	11.9	12599.9	14544.2	12795.5	14506.5	13611.8	15635	15031.1	12046.1	14798.9
High	Master Protein	Solyc11g013260.2.1	Prohibitin (AHRD V3.3 *** O04361_TOBAC)	0	34	9	20	5	1	321	35.2	9.5	59.88	9	0.845	0.776	0.115732	0.0415416	0.725585	0.45688	114.2	96.5	88.7	19.75	24.1	9.03	55.8	55.7	38.6	62.3	38.8	47.1	40.3	48.2	43.3
High	Master Protein	Solyc10g050860.2.1	DNA-binding protein AY506544	0	33	9	18	8	1	396	43.2	6.05	34.04	9	1.139	1.103	0.116421	0.419846	0.729124	0.944922	100.9	114.9	111.2	10.05	10.23	2.26	478.4	506	579.7	593.8	576.3	488.2	541.7	566.4	557.9
High	Master Protein	Solyc11g006620.2.1	exocyst subunit exo70 family protein A1 (AHRD V3.3 *** AT5G03540.1)	0	7	4	4	4	1	666	76	7.81	9.62	4	0.863	1.195	0.116666	0.117048	0.729876	0.656258	102.7	88.6	122.8	5.77	10.36	14.98	142	159.2	148.8	128.4	128.3	152.9	177.9	138.2	184.4
High	Master Protein	Solyc04g072380.3.1	electron protein, putative (Protein of unknown function, DUF547) (AHRD V3.3 *-* AT1G43020.1)	0	6	2	3	2	1	776	87.2	5.3	2.58	2	0.821	0.97	0.117413	0.791058	0.733631	0.998179	58.5	48	56.7	32.57	24.25	16.67	19.9	10.1	15.4	12.6	11.9	18.2	11.2	14.9	15.4
High	Master Protein	Solyc07g063520.3.1	Organic solute transporter ostalpha protein (AHRD V3.3 *** G7ILE3_MEDTR)	0	12	3	4	3	1	299	34.3	8.16	6.56	3	1.143	0.854	0.117589	0.173283	0.733631	0.738667	90.9	103.9	77.7	6.57	11.32	29.41	186.7	200.1	175.5	227.1	213.3	181.4	135.5	235	159.4
Low	Master Protein	Solyc06g076665.1.1	Enolase (AHRD V3.3 *-* A0A103XTK2_CYNCS)	0.071	11	1	1	1	1	136	15.4	6.92	0	1	0.829	0.936	0.117689	0.588002	0.733631	0.981288	144.7	119.9	135.4	7.15	6.34	15.7	39.7	44.8	45.3	35	39.7	37.1	37.1	50.5	41.9
High	Master Protein	Solyc02g061960.3.1	RNA-binding protein Lupus La (AHRD V3.3 *** A0A103Y5K4_CYNCS)	0	31	10	25	9	1	570	61.6	7.58	69.16	10	0.877	0.849	0.117854	0.276668	0.733631	0.862945	129.3	113.4	109.8	8.43	2.24	10	436.5	378.3	442.1	394.8	378.1	382.9	360.6	432.2	370.6
High	Master Protein	Solyc04g082290.3.1	At1g76250 (AHRD V3.3 *-* Q8GX25_ARATH)	0	5	4	4	4	1	806	91.3	7.83	7.15	4	0.864	1.024	0.118017	0.865437	0.733631	0.998179	103.1	89.1	105.5	2.8	0.82	15.61	79.2	77.5	81.9	67.8	68.9	68.5	72.2	97.9	81.1
High	Master Protein	Solyc09g098280.3.1	Eukaryotic translation initiation factor 3 subunit H (AHRD V3.3 *** K4CWZ8_SOLLC)	0	19	4	6	3	1	338	38.7	4.82	11.13	4	1.147	1.019	0.118563	0.867621	0.735506	0.998179	102	117	104	11.76	3.31	2.87	130.2	147.7	116.9	149.3	146.9	156.5	126.6	133.5	132.6
High	Master Protein	Solyc02g022930.3.1	3-hydroxyisobutyrate dehydrogenase (AHRD V3.3 *** K4B541_SOLLC)	0	28	7	11	7	1	344	36.5	7.34	31.64	7	0.878	1.21	0.118569	0.125184	0.735506	0.664698	99.4	87.2	120.2	14.37	6.04	22.16	345.4	398.2	298.4	303.1	334.4	300.3	485.3	308.1	418
High	Master Protein	Solyc03g034200.3.1	RNA-binding KH domain-containing protein (AHRD V3.3 *** AT5G15270.3)	0	28	15	24	15	1	707	77.1	8.72	64.32	15	1.126	0.994	0.119097	0.961392	0.736213	0.99882	104.7	117.9	104.1	5.05	10.13	12.05	631.2	656.4	593.4	721.7	710.5	597.8	680.4	534.2	627.2
High	Master Protein	Solyc10g086090.2.1	Trypsin inhibitor 1 (AHRD V3.3 *** ITR1_NICSY)	0	44	4	13	4	1	95	10.7	10.1	37.13	4	0.881	0.884	0.119156	0.349785	0.736213	0.903258	118.4	104.3	104.6	13.95	7.41	16.47	317.1	255.9	247.1	249.2	225.5	216.1	215.8	290	226.1
High	Master Protein	Solyc02g079440.2.1	FAD-binding Berberine family protein (AHRD V3.3 *** AT4G20860.1)	0.002	3	1	2	1	1	547	62.6	9.09	5.56	1	0.858	1.14	0.11932	0.287058	0.736213	0.87152	133.4	114.5	152.1	7.95	3.89	11.56	65.6	64	56.4	55.9	51.9	55	59.6	73	73.7
High	Master Protein	Solyc10g081590.2.1	Protein-lysine N-methyltransferase PGSC0003DMG400028129 (AHRD V3.3 *** M1CQ04_SOLTU)	0	22	4	4	4	1	235	26.2	4.67	9.14	4	0.846	1.023	0.119407	0.866451	0.736213	0.998179	139.4	118	142.6	10.95	7.75	14.13	45.8	50.6	57	48.2	42.8	41.8	51.8	57.7	43.4
High	Master Protein	Solyc01g094540.3.1	Small nuclear ribonucleoprotein-associated protein (AHRD V3.3 *-* K4AZJ5_SOLLC)	0	16	2	7	1	1	166	17.7	9.19	17.22	2	1.195	0.871	0.119592	0.275291	0.736213	0.862048	130.5	155.9	113.6	19.12	30.41	31.41	29.7	34.2	23.2	35.9	35.4	19.7	13.9	25.9	25.8
High	Master Protein	Solyc07g047740.3.1	TOMTPX2A peroxidase	0	44	13	22	7	1	331	35.8	8.7	60.86	13	1.126	1.058	0.119871	0.616706	0.736213	0.983829	80.3	90.4	84.9	8.61	2.26	8.84	225.4	259.5	223.4	253.7	255	244.6	270.2	228.7	238.4
High	Master Protein	Solyc07g047710.3.1	Glucan endo-1,3-beta-glucosidase-like protein (AHRD V3.3 *** G7JMV2_MEDTR)	0.002	11	1	1	1	1	114	13	5.77	3.92	1	1.181	1.005	0.120359	0.979657	0.736213	0.99882	81.4	96.1	81.8	6.16	3.58	10.96	53	58.6	52.5	60.4	64.9	62.6	59.3	53.3	47.6
High	Master Protein	Solyc09g075160.3.1	60S ribosomal protein L22-2 (AHRD V3.3 *** RL222_ARATH)	0	61	7	39	6	1	125	14	9.5	118.74	7	1.125	0.946	0.120403	0.760359	0.736213	0.998179	98.2	110.4	92.9	17.61	6.64	9.43	635.4	582.1	809.6	640.3	714.9	724.1	601.2	624.5	520
High	Master Protein	Solyc04g008710.3.1	tRNA 2-thiocytidine biosynthesis TtcA (AHRD V3.3 *-* A0A0B0N6V1_GOSAR)	0	8	1	7	1	1	137	15.1	8.66	15.19	1	1.149	0.95	0.120436	0.675521	0.736213	0.99209	112	128.7	106.4	2.94	2.82	11.42	117.8	115.9	122.7	133.3	135.3	140.7	111.9	135.6	111.9
High	Master Protein	Solyc01g111140.3.1	Protein XAP5 CIRCADIAN TIMEKEEPER (AHRD V3.3 *** XCT_ORYSJ)	0	30	7	11	7	1	336	39.6	6.49	28.08	7	0.88	0.92	0.120481	0.617068	0.736213	0.983829	98.7	86.8	90.8	13.09	6.09	7.88	525.6	403.9	464.7	408.8	406.4	452.2	482.7	418.1	427.5
High	Master Protein	Solyc10g005700.3.1	BnaA03g48040D protein (AHRD V3.3 *** A0A078HW77_BRANA)	0	18	8	9	8	1	727	80.1	4.92	17.94	8	0.856	0.863	0.120914	0.215639	0.736213	0.800683	127.5	109.2	110.1	12.25	6.51	9.18	121.4	96	117.5	100.6	104.4	91.8	105.5	101.4	88.2
High	Master Protein	Solyc09g007130.3.1	3-methyl-2-oxobutanoate hydroxymethyltransferase (AHRD V3.3 *** K4CQA3_SOLLC)	0.001	5	1	1	1	1	351	37.2	8.34	3.32	1	1.217	1.45	0.121248	0.00575867	0.736213	0.146771	53.9	65.5	78.1	17.58	4.75	16.73	15.9	17.4	22.1	22.8	21	21.2	25.2	19.6	27.4
High	Master Protein	Solyc09g083370.3.1	Ribosomal protein S19 family protein (AHRD V3.3 *** AT5G09510.1)	0	59	6	70	5	1	151	17.3	10.27	160.24	6	1.126	0.887	0.121366	0.459447	0.736213	0.950932	105.8	119.2	93.9	13.67	4.5	7.37	818.2	921.9	1073	1038.3	983.6	1076.1	817.8	888.3	767.3
High	Master Protein	Solyc01g102685.1.1	Protein kinase-like protein (AHRD V3.3 *-* A0A0K9NJI5_ZOSMR)	0.001	9	2	2	2	1	315	35.3	6.14	5.05	2	1.181	1.098	0.121396	0.465768	0.736213	0.952552	122	144.1	134	31.29	12.68	12.68	40.5	65.2	38.1	57.9	47.9	46	42.5	44.5	53.7
High	Master Protein	Solyc01g006950.3.1	Syntaxin, putative (AHRD V3.3 *** B9SDJ9_RICCO)	0	50	11	19	8	1	300	34.2	7.12	50.45	11	0.879	1.079	0.121408	0.505914	0.736213	0.967305	114.9	101	124	6.24	5.13	5.56	393	419.2	445.3	368.4	388.6	350.7	414.9	461.4	452.3
High	Master Protein	Solyc08g076880.3.1	Nodulin26-like intrinsic protein 31 (AHRD V3.3 --* K4C978_SOLLC)	0	59	6	23	6	1	130	13.6	4.88	57.36	6	1.127	0.883	0.121505	0.438115	0.736213	0.949738	108.9	122.7	96.1	22.32	7.15	8.99	629.4	991	892.7	1005.7	1122.3	984.6	692.7	787.8	827.3
High	Master Protein	Solyc10g086100.2.1	Proteinase inhibitor (AHRD V3.3 *** A0A0R4WSF0_TOBAC)	0	57	5	20	5	1	94	10.5	9.19	55.85	5	0.883	0.986	0.121661	0.954513	0.736213	0.99882	114.3	100.9	112.7	27.66	12.7	14.02	391.6	279.7	229.4	290.6	246.9	227.4	246.8	325.2	275.9
Low	Master Protein	Solyc05g051760.2.1	MIZU-KUSSEI-like protein (Protein of unknown function%2C DUF617) (AHRD V3.3 *** AT2G21990.1)	0.074	6	1	1	1	1	255	28.3	9.32	0	1	0.829	0.874	0.122315	0.312006	0.736213	0.890448	148	122.7	129.3	13.22	13.76	14.21	14.8	19.2	18.1	15	14.4	18.4	16.4	15.8	12.5
High	Master Protein	Solyc01g079235.1.1	Agenet-like domain-containing protein (AHRD V3.3 *** A0A103YNT6_CYNCS)	0	7	3	3	3	1	776	88	8.27	7.74	3	0.832	1.008	0.122372	0.975119	0.736213	0.99882	140.9	117.2	141.9	5.18	14.54	14.25	40.9	45.4	43.6	45.8	35.6	36.3	44.4	34.1	43.9
High	Master Protein	Solyc06g066320.3.1	Transcription factor IWS1, putative (AHRD V3.3 *** B9S1I4_RICCO)	0	33	11	28	11	1	523	59.1	5.47	72.19	11	0.876	0.873	0.122632	0.391013	0.736213	0.929866	117	102.4	102.1	4.62	5.88	9.42	489.2	448.4	482.6	448.4	422.6	398.6	398.7	477.8	421.3
High	Master Protein	Solyc04g058090.3.1	Phosphoribosylformylglycinamidine cyclo-ligase (AHRD V3.3 *** A0A061DT32_THECC)	0	36	9	22	9	1	404	42.6	5.4	61.37	9	1.142	1.289	0.123051	0.028251	0.736213	0.373832	93	106.2	119.9	17.08	11.73	13.05	180.3	238.6	179.1	248.3	205.9	202	232.4	185.7	237.4
Medium	Master Protein	Solyc11g072660.2.1	Protein kinase-like protein (AHRD V3.3 *** Q6TKQ5_VITAE)	0.011	2	1	1	1	1	480	53.6	9.16	2.57	1	1.18	0.964	0.123266	0.758974	0.736213	0.998179	89.3	105.4	86.1	0.96	6.9	3.41	52.2	51.2	51.5	60.8	62	54.4	49.7	52.5	49.4
High	Master Protein	Solyc03g121660.3.1	Zinc finger family protein (AHRD V3.3 *** D7MN23_ARALL)	0	3	2	3	2	1	544	59.5	8.68	8.04	2	1.144	1.029	0.123318	0.789954	0.736213	0.998179	97.4	111.4	100.2	4.03	15.88	10.48	177.8	190.9	178.6	213.2	204.2	156.6	190	155.3	183.7
High	Master Protein	Solyc02g091580.3.1	Oligopeptidase A (AHRD V3.3 *** W9RQH4_9ROSA)	0	23	16	36	16	1	807	90.9	6.61	94.16	16	0.883	1.054	0.12333	0.661033	0.736213	0.99209	107.7	95.1	113.5	24.34	7.2	4.6	1559.1	1281.4	945.6	1274.9	1124.6	1131.6	1324.7	1444.5	1350
High	Master Protein	Solyc01g087120.3.1	F1-ATP synthase delta subunit (AHRD V3.3 *** Q9SXX1_IPOBA)	0	60	14	141	14	1	239	26.5	9.63	412.25	14	0.882	1.125	0.123601	0.372925	0.737079	0.912211	106.3	93.8	119.6	18.9	12.39	17.6	4269.4	5221.7	3581.5	4601.6	3767.7	3710.8	3512.6	4901.3	4804.9
High	Master Protein	Solyc04g016420.3.1	Mediator of RNA polymerase II transcription subunit 23 (AHRD V3.3 *-* A0A061EVL7_THECC)	0	70	6	13	6	1	123	13.2	4.75	37.32	6	1.119	0.791	0.124	0.11667	0.737535	0.656258	76.4	85.5	60.4	4.68	3	18.03	572.2	625.3	615.7	721.1	681.7	689	473.8	647.5	487.2
High	Master Protein	Solyc01g056940.3.1	Ubiquitin	0	56	11	702	1	1	156	17.7	9.79	1813.97	11	0.865	0.986	0.124044	0.896247	0.737535	0.99882	87.6	75.8	86.4	10.34	42.23	42.76	152	150.8	125.9	130.6	237	111.9	148.7	241.4	103.4
High	Master Protein	Solyc01g108290.3.1	SWIB/MDM2 domain-containing protein	0	15	4	4	4	1	333	38.3	5.4	9.36	4	0.863	0.848	0.124057	0.16414	0.737535	0.727285	117.6	101.5	99.7	5.59	8.06	9.33	90.8	89.9	81.9	87.5	77.6	75.3	85.7	71.4	76.2
High	Master Protein	Solyc04g076560.3.1	Sas10/Utp3/C1D (AHRD V3.3 *** A0A103YDJ6_CYNCS)	0	21	5	10	5	1	313	36	9.48	20.98	5	0.875	0.807	0.124488	0.146081	0.737535	0.70068	112.4	98.4	90.7	13.46	8.97	9.01	477.5	380.2	491.1	382.5	418.1	457.7	373.3	440.9	385.5
High	Master Protein	Solyc09g061680.3.1	Pantoate--beta-alanine ligase (AHRD V3.3 *** A0A0B0PQU6_GOSAR)	0	13	3	4	3	1	314	34.7	5.33	9.55	3	1.177	1.284	0.124558	0.0449368	0.737535	0.472557	115.6	136	148.4	19.52	12.12	8.37	36.2	52.5	40.7	48.4	47.9	38.7	54.3	46.1	52.2
Medium	Master Protein	Solyc01g096475.1.1	Thioredoxin-like protein CITRX, chloroplastic (AHRD V3.3 *** CITRX_SOLLC)	0.012	6	1	1	1	1	175	19.8	5.86	1.89	1	1.192	0.949	0.125105	0.672138	0.740025	0.99209	127.3	151.8	120.9	5.49	8.97	25.89	23.5	26.1	25.6	29.1	34.5	30.6	24	36.9	24.3
High	Master Protein	Solyc02g091680.3.1	Beta-D-xylosidase (AHRD V3.3 *** A9YWR3_MEDTR)	0.002	2	1	1	1	1	820	90.3	7.03	2.86	1	1.252	1.062	0.125277	0.719109	0.740049	0.998179	120.7	151.1	128.2	35.89	14.59	34.23	12.8	16.9	7.9	17.5	16	13.1	13.6	9	18.3
High	Master Protein	Solyc09g090970.3.1	Major allergen Pru ar 1 (AHRD V3.3 *** A0A0B2QY84_GLYSO)	0	76	34	356	11	1	404	44.6	5.69	937.47	34	1.13	1.08	0.125361	0.541483	0.740049	0.976339	91.1	103	98.5	3.19	14.31	12.81	13294.5	13847.9	14161.8	15647.2	12478.7	16530.3	15033.7	11899.6	14959.8
High	Master Protein	Solyc10g080500.2.1	actin	0	52	15	76	2	1	377	41.7	5.58	214.15	15	0.882	1.074	0.126208	0.524085	0.743717	0.970146	113.4	100	121.9	25.06	57.49	20.22	218	280.7	169.4	478	192.2	191.7	234.3	169.6	254.6
High	Master Protein	Solyc04g055200.3.1	Asparagine synthetase, putative (AHRD V3.3 *** B9SZ39_RICCO)	0	6	3	3	3	1	559	63.3	6.49	9.2	3	0.864	1.13	0.126237	0.318648	0.743717	0.896042	113.6	98.2	128.3	18.93	1.9	12.53	92.9	97.4	67.2	80.2	82.9	80.3	104.9	86.9	111.3
High	Master Protein	Solyc11g006920.2.1	Iron-sulfur cluster assembly protein IscA (AHRD V3.3 *** I3T186_MEDTR)	0	31	5	5	5	1	123	13.6	8.62	15.5	5	1.136	0.978	0.126527	0.953975	0.743923	0.99882	83.6	95	81.8	9.42	7.26	4.11	495.8	529.4	438.5	563.3	498.1	569.2	516.8	479.2	484.9
High	Master Protein	Solyc04g007990.1.1	LOW QUALITY:ATP synthase subunit beta, chloroplastic (AHRD V3.3 --* ATPB_CALFL)	0.002	29	1	1	1	1	70	8.1	10.11	2.87	1	1.197	1.002	0.126562	0.988837	0.743923	0.99882	125	149.7	125.3	1.86	17.34	6.31	22.7	22.3	21.9	28	26.6	19.9	22.2	22.3	24.8
High	Master Protein	Solyc02g093340.3.1	RNA-binding (RRM/RBD/RNP motifs) family protein (AHRD V3.3 *-* AT5G40490.1)	0	47	15	66	14	1	389	40.2	7.61	180.33	15	1.129	1.048	0.126652	0.689305	0.743923	0.99344	102.4	115.7	107.3	6.49	9.61	5.14	1756.5	1795	1980.4	2073.7	2027.4	1729.7	2034.9	1880.4	1851.1
High	Master Protein	Solyc01g068400.3.1	Tubulin-specific chaperone A (AHRD V3.3 *** M4M6P8_GOSAR)	0	57	10	26	10	1	113	13	4.94	83.51	10	1.133	0.948	0.126835	0.777176	0.744071	0.998179	93.1	105.4	88.3	13.08	8.63	16.73	1186	1218.1	1495.2	1377.3	1379.7	1595.2	1049.7	1442.7	1155.1
High	Master Protein	Solyc10g009220.3.1	RNA-binding (RRM/RBD/RNP motifs) family protein (AHRD V3.3 *** AT4G00830.6)	0	26	13	21	13	1	484	53	4.94	52.76	13	0.895	1.07	0.126931	0.585476	0.744071	0.981288	110.3	98.6	118	12.57	6.15	13.43	963.7	912.5	752.5	837.9	816.4	744	977.3	766	976.5
High	Master Protein	Solyc01g057760.3.1	RNA helicase DEAD2	0	6	6	8	3	1	1051	112.8	9.07	20.24	6	1.124	0.981	0.127172	0.923779	0.74442	0.99882	86.4	97.2	84.8	11.33	8.36	0.79	307.3	324.7	259.7	356.3	345.5	303.3	298	301.4	302.6
High	Master Protein	Solyc04g049450.3.1	Protein disulfide-isomerase (AHRD V3.3 *** K4BRS2_SOLLC)	0	67	32	158	32	1	563	63.1	4.77	385.48	32	0.884	1.11	0.12727	0.424139	0.74442	0.947338	115.7	102.2	128.5	24.21	9.12	10.28	4461.6	3385.9	2768.5	3446.4	2991.6	2922.4	3759.9	3139.4	3786.7
High	Master Protein	Solyc08g083120.3.1	ubiquitin-ribosomal fusion protein	0	54	9	689	1	1	128	14.7	9.92	1791.28	9	0.851	0.904	0.128038	0.415985	0.74442	0.942768	112	95.2	101.3	17.59	7.6	30.51	60.3	43.5	60	45.8	53.2	51.1	54.3	72	38.5
High	Master Protein	Solyc12g009060.2.1	SNF7 family protein	0	33	7	48	7	1	223	25.1	5.45	127.44	7	1.129	0.947	0.12811	0.770825	0.74442	0.998179	96.2	108.6	91.1	4.6	2.31	3.38	2433.4	2590.3	2664.1	2924.2	2810.1	2926.7	2451.5	2599	2453.3
High	Master Protein	Solyc04g007050.3.1	Disease resistance protein (AHRD V3.3 *** A0A103XDQ0_CYNCS)	0	6	5	6	5	1	849	96.9	7.06	16.1	5	0.855	1.116	0.128114	0.32942	0.74442	0.899651	112.1	95.9	125.1	16.49	7.77	8.13	126	126	93.1	120.2	107.8	103.7	146.6	125	140.6
High	Master Protein	Solyc01g057840.3.1	Nuclear export mediator factor Nemf (AHRD V3.3 *-* A0A0B0NE50_GOSAR)	0	5	2	2	2	1	578	64	8.31	5.22	2	0.834	1.024	0.128134	0.895235	0.74442	0.99882	140	116.7	143.3	14.52	16.62	8.83	43.9	36.9	33	29.9	40	30.8	34	40.6	37.8
High	Master Protein	Solyc11g022540.2.1	Transmembrane 9 superfamily member (AHRD V3.3 *** K4D7A1_SOLLC)	0	14	4	6	3	1	336	38.7	5.22	16.27	4	1.164	1.048	0.128293	0.701285	0.744605	0.998179	93.6	109	98.1	17.63	6.44	8.06	95.6	121.9	87.6	118.2	111.4	103.9	89	104.2	100.2
High	Master Protein	Solyc01g110385.1.1	NADH dehydrogenase 1 beta subcomplex subunit 9 (AHRD V3.3 *** A0A0K9P2C4_ZOSMR)	0	39	4	19	4	1	131	15	6.7	52.83	4	1.122	1.09	0.128683	0.472944	0.746056	0.957863	101.6	114	110.8	9.36	3.56	7.6	560.9	595.4	672.4	668.2	703	656.9	657.5	649.3	571.3
High	Master Protein	Solyc05g043425.1.1	Protein translocase subunit SecA (AHRD V3.3 --* W1P303_AMBTC)	0	32	3	26	3	1	117	13.4	9.31	59.05	3	0.896	1.022	0.128997	0.816433	0.746475	0.998179	95.3	85.4	97.4	3.38	9.23	3.16	962.6	913.4	973.7	836.5	862.9	991.2	1033.6	984	975.2
High	Master Protein	Solyc04g081470.3.1	Transcription factor CPC (AHRD V3.3 *-* A0A1D1ZLD7_9ARAE)	0	28	8	13	8	1	248	27.9	9.69	39.55	8	0.894	0.796	0.129349	0.126096	0.746782	0.665488	114.9	102.7	91.4	14.23	4.51	18.34	893.2	711.2	939.5	798.5	803.4	740.1	710.7	948.6	690.2
High	Master Protein	Solyc08g007530.3.1	AT hook, DNA-binding motif-containing protein (AHRD V3.3 *** A0A103XG23_CYNCS)	0	35	6	20	1	1	328	33.5	9.33	54.01	6	0.858	1.037	0.1301	0.739839	0.746782	0.998179	107.4	92.2	111.4	19.58	26.27	6.64	90.4	134.1	110.6	142.8	94.9	91.1	125	109.8	114.7
High	Master Protein	Solyc10g051390.2.1	RNA-binding glycine-rich protein (AHRD V3.3 *** D6PZY6_TOBAC)	0	68	7	140	5	1	88	9.6	4.81	307	7	0.884	0.797	0.130355	0.140014	0.746782	0.690817	122	107.9	97.2	13.16	4.79	17.81	2833.1	2433.2	3172.9	2505.6	2694	2464.3	2257.5	2937.9	2128.8
High	Master Protein	Solyc05g014280.3.1	small heat shock protein 1	0	20	3	3	3	1	225	26.2	9.31	7.92	3	1.166	0.898	0.130393	0.360575	0.746782	0.909805	89.2	104	80.2	7.43	13.76	11.06	85.3	95	82.6	102.4	78.8	99.5	71.4	88.4	76.7
High	Master Protein	Solyc10g078710.1.1	rho GTPase-activating gacO-like protein (AHRD V3.3 *** AT3G57930.2)	0	28	4	6	4	1	135	15.2	9.44	11.9	4	1.122	0.93	0.13045	0.611567	0.746782	0.983829	83.4	93.6	77.6	14.06	2.38	11	285.7	289	363.4	312.9	324.3	327.5	259.8	317.5	268.8
High	Master Protein	Solyc07g049630.1.1	LOW QUALITY:Pectinesterase (AHRD V3.3 --* V4LDC7_EUTSA)	0	30	3	5	3	1	128	14	5.9	10.94	3	1.172	0.745	0.130584	0.0168463	0.746782	0.278982	103.4	121.2	77	13.61	17.48	26.27	66.7	50.7	58.4	69.5	68.4	50	41.7	65.4	43.5
High	Master Protein	Solyc06g071910.3.1	NAD(P)-binding Rossmann-fold superfamily protein (AHRD V3.3 *** AT1G24360.1)	0	54	12	41	12	1	321	33.6	9.39	109.35	12	1.125	1.316	0.130673	0.0493408	0.746782	0.48746	87.6	98.5	115.3	8.78	4.74	21.06	883.6	1023.8	881.3	1072.3	984.5	993.6	1338.9	870.2	1163.2
High	Master Protein	Solyc04g080510.3.1	CBS domain protein (AHRD V3.3 *** B4G1D2_MAIZE)	0	15	3	3	3	1	221	24.9	8.53	8.42	3	0.867	1.096	0.130849	0.456898	0.746782	0.950024	106.7	92.5	116.9	8.99	24.82	9.86	81.7	95.9	83.1	106.6	70	72	81.6	99.5	91
High	Master Protein	Solyc06g063000.3.1	RNA-binding family protein (AHRD V3.3 *** A0A061GD25_THECC)	0	20	5	7	5	1	417	45.5	7.77	22.94	5	1.159	1.087	0.130956	0.450562	0.746782	0.949738	91.3	105.9	99.3	3.28	9.89	4.64	104	109.7	103.4	120.6	125.5	103.5	113.1	117.4	107
High	Master Protein	Solyc04g007070.3.1	Disease resistance protein (NBS-LRR class) family (AHRD V3.3 *** AT5G38350.1)	0	11	7	10	5	1	869	98.9	8	15.46	7	0.881	1.07	0.130957	0.574812	0.746782	0.981288	103.3	91	110.5	19.23	9.22	6.99	262.8	251.8	180.7	221.9	230.4	192.6	269.5	260.1	297.1
High	Master Protein	Solyc08g074750.2.1	Zinc finger, C2H2 (AHRD V3.3 *** A0A103XIU1_CYNCS)	0	24	1	12	1	1	68	7.5	9.86	36.91	1	1.126	0.953	0.131104	0.758676	0.746782	0.998179	112.5	126.7	107.2	8.87	9.42	27.85	349.2	299.3	301.7	344.1	339.8	289.1	231.6	399	287.5
High	Master Protein	Solyc04g007400.3.1	Protein kinase family protein (AHRD V3.3 *-* AT5G38210.2)	0	6	2	2	2	1	663	73.6	5.91	6.06	2	0.833	0.887	0.131135	0.369185	0.746782	0.91123	147	122.5	130.5	11.26	6.54	11.68	21.3	18.7	23.4	18	15.9	17.7	17.1	18.9	21.5
High	Master Protein	Solyc07g007120.3.1	class II knotted-like homeodomain protein	0	18	7	7	6	1	431	48	6.05	18.58	7	1.125	1.123	0.13134	0.322176	0.746782	0.896322	97.9	110.1	109.9	4.72	7.95	7.01	230	243.5	221.8	225.8	258.7	261.2	258.4	285.5	250
High	Master Protein	Solyc12g094620.2.1	catalase	0	51	19	52	16	1	497	57	7.03	115.01	19	1.128	1.229	0.131493	0.134689	0.746782	0.684185	84.7	95.6	104.2	16.59	8.9	21.08	1579.4	1899.8	1367.4	1781.2	1599.8	1912.6	1941.5	1341.6	2025.9
High	Master Protein	Solyc03g114760.3.1	movement protein binding protein 2C (AHRD V3.3 *** AT5G08120.1)	0	45	12	15	12	1	336	37.9	5.15	39.47	12	0.878	0.807	0.131529	0.140473	0.746782	0.690817	111.7	98.1	90.1	12.12	4.23	13.27	459.8	393.7	502.4	403.7	431.7	399.7	370.9	451.8	354.6
High	Master Protein	Solyc01g067740.3.1	Superoxide dismutase [Cu-Zn] 1	0	55	9	706	8	1	152	15.3	5.87	2056.57	9	1.128	0.964	0.131608	0.862266	0.746782	0.998179	101.4	114.3	97.7	12.85	2.68	10.96	7751.3	7670.3	9562.7	8378.2	8740.9	8808.6	7095.9	8720.1	7468.7
High	Master Protein	Solyc05g054920.3.1	Serine/arginine-rich-splicing factor RS2Z32 (AHRD V3.3 *** A0A0M8KRK6_NICAT)	0	10	4	6	3	1	357	40.4	10.15	16.93	4	0.87	0.72	0.13161	0.004339	0.746782	0.123472	154.4	134.3	111.2	18.5	19.95	16.99	194.9	135.6	185	160.9	170.7	115.1	127	172.2	133.2
High	Master Protein	Solyc01g110520.3.1	Amidophosphoribosyltransferase, putative (AHRD V3.3 *** B9RG60_RICCO)	0.001	3	1	1	1	1	577	62.6	6.58	4.12	1	0.829	0.902	0.131628	0.43185	0.746782	0.949738	146.5	121.4	132.1	22.14	19.02	17.89	19.5	17.4	12.4	14.4	18	12.4	20.8	15.7	15.2
High	Master Protein	Solyc01g112150.3.1	SEC1-family transport family protein (AHRD V3.3 *** B9MYY5_POPTR)	0	14	5	9	5	1	620	69.1	6.4	19.4	5	0.837	0.893	0.131871	0.356599	0.746782	0.906922	108.7	90.9	97	16.16	7.27	21.16	48.2	53.2	38.4	38.9	44.6	40.3	33.9	43	52.1
High	Master Protein	Solyc03g096800.3.1	Vacuolar iron transporter (VIT) family protein (AHRD V3.3 *-* A0A061G9Q5_THECC)	0	9	6	9	6	1	1206	131.9	4.75	13.02	6	0.87	0.851	0.132088	0.163034	0.746782	0.727285	127	110.4	108.1	9.25	5.21	13.24	158.8	132.6	152.3	144.6	132.2	132.5	123.5	157.5	129.7
High	Master Protein	Solyc07g026770.3.1	Mitochondrial ATP synthase subunit G protein (AHRD V3.3 *** AT4G29480.1)	0	18	3	8	2	1	186	21.3	8.98	21.24	3	1.151	1.074	0.132231	0.52367	0.746782	0.970146	101.1	116.5	108.6	6.98	11.93	5.18	156.8	178.7	161.4	193	185.9	153.3	173.4	166.4	184.4
High	Master Protein	Solyc06g051745.1.1	LYR family of Fe/S cluster biogenesis protein (AHRD V3.3 *** AT1G76065.1)	0.009	11	1	1	1	1	79	9.4	10.43	3.27	1	1.145	0.946	0.132545	0.623361	0.746782	0.984202	85.6	98	80.9	6.11	1.89	15.54	122	136.9	134.4	153.8	148.9	153.9	110.7	150.7	127.1
High	Master Protein	Solyc02g080810.3.1	Aminomethyltransferase (AHRD V3.3 *** K4B9V1_SOLLC)	0	69	20	76	20	1	406	44.3	8.44	196.29	20	1.127	1.188	0.13331	0.207159	0.746782	0.792423	94.7	106.7	112.5	11.69	3.86	16.85	2000	2254	1784	2254.2	2286.8	2124.8	2574.9	1837.7	2375.8
High	Master Protein	Solyc11g012410.2.1	myo-inositol monophosphatase 3	0	41	9	17	8	1	268	29	5.52	49.19	9	1.118	1.765	0.133351	7.01901e-05	0.746782	0.00623416	81.3	90.9	143.4	35.93	8.09	36.71	560.1	1032.1	597.8	668.4	717.5	610	1055.1	534.8	1167.1
High	Master Protein	Solyc10g083200.2.1	SWAP (Suppressor-of-White-APricot)/surp RNA-binding domain-containing protein (AHRD V3.3 *** AT4G31200.3)	0	42	17	47	17	1	672	74.5	6.67	93.37	17	0.893	0.806	0.133375	0.161719	0.746782	0.725879	111.7	99.7	90	6.86	1.98	12.05	1088.7	953	1055.8	953.8	943.1	917.6	841.7	1035.8	850.7
High	Master Protein	Solyc05g047420.3.1	Exosome complex component rrp45 (AHRD V3.3 *** W9RTK1_9ROSA)	0	5	1	2	1	1	433	47.4	6.29	2.89	1	1.182	1.054	0.133527	0.707148	0.746782	0.998179	91.6	108.2	96.6	5.06	11.59	13.72	37.6	37.4	40.9	36.7	45.8	44.4	33.9	44.7	39.6
High	Master Protein	Solyc09g014990.3.1	WRKY transcription factor 33	0	12	4	5	3	1	435	48.2	7.5	10.18	4	0.869	0.98	0.133569	0.857684	0.746782	0.998179	97.2	84.5	95.3	8.05	6.85	5.14	90.4	77	82.7	71.9	76.8	67	80.4	81.1	88.1
High	Master Protein	Solyc01g110120.3.1	V-type proton ATPase subunit a (AHRD V3.3 *** K4B3M5_SOLLC)	0	19	9	9	9	1	820	92.7	6.2	22.96	9	1.147	1.046	0.133692	0.695472	0.746782	0.9968	111.8	128.2	117	18.74	7.97	9.21	136.2	185.8	136.3	153.2	177	156.3	140.2	142.6	165.1
High	Master Protein	Solyc01g096760.3.1	Pre-rRNA-processing protein TSR2, putative (AHRD V3.3 *** A0A061F2C1_THECC)	0	32	5	9	5	1	206	23	4.41	25.19	5	0.871	0.788	0.133704	0.0390348	0.746782	0.443618	118.9	103.5	93.7	7.92	3.97	18.18	152.9	136.7	159.8	139.4	128.8	133.2	120.5	162.1	119.4
High	Master Protein	Solyc07g054160.3.1	Tetraspanin family protein (AHRD V3.3 *** AT2G20740.1)	0.002	8	1	2	1	1	222	25.1	6.18	2.41	1	0.826	1.002	0.133779	0.968963	0.746782	0.99882	141.5	116.8	141.7	9.33	12.69	13.3	13.9	15.7	16.8	11.8	15.1	12.9	13.6	15.7	17.8
High	Master Protein	Solyc08g042130.2.1	Phox (PX) domain-containing protein (AHRD V3.3 *** AT4G32160.1)	0	2	1	1	1	1	626	71.1	6.33	3.56	1	0.832	0.815	0.134616	0.137574	0.746782	0.689103	151.1	125.7	123.1	10.65	7.18	6.22	18.7	15.4	18.7	17.5	15.5	15.5	16.5	15.2	14.6
High	Master Protein	Solyc04g055160.3.1	N-lysine methyltransferase (AHRD V3.3 *** AT1G78150.2)	0	69	14	93	9	1	310	33	8.03	210.05	14	0.893	0.77	0.13469	0.086785	0.746782	0.59501	120.6	107.6	92.8	14.01	1.53	18.56	1079.2	843.5	1095.1	963.4	940.1	967.1	800.2	1107.7	830.7
High	Master Protein	Solyc09g063130.3.1	Photosystem I reaction center subunit IV (AHRD V3.3 *** A0A0K9P6J8_ZOSMR)	0	46	4	10	4	1	140	14.9	9.77	27.02	4	1.145	1.022	0.134709	0.844873	0.746782	0.998179	99	113.3	101.1	15.69	8.01	10.95	123.5	154.3	115.3	160.1	141.4	138.4	135.6	108.9	126.2
High	Master Protein	Solyc09g065270.3.1	Ribosome recycling factor family protein (AHRD V3.3 *** B9GSN2_POPTR)	0	34	9	48	9	1	267	30	9.26	105.05	9	1.13	0.867	0.134739	0.368309	0.746782	0.910597	96.1	108.6	83.3	9.41	1.26	10.75	1176.4	1144.5	1358.4	1329.6	1303.8	1334.9	1019.6	1204.8	993.1
High	Master Protein	Solyc08g079250.3.1	Protease inhibitor/seed storage/lipid transfer protein family protein (AHRD V3.3 *** C0KHK1_9CARY)	0.002	15	2	6	1	1	123	12.8	8.06	12.11	2	1.187	0.602	0.134775	0.000177996	0.746782	0.0132077	143.4	170.2	86.4	30.1	8.7	22.48	17.4	31.8	23.2	27.5	31.6	27	13.9	13.6	19.9
High	Master Protein	Solyc07g053720.3.1	S-alkyl-thiohydroximate lyase-like	0.005	4	1	1	1	1	422	46.9	5.34	2.76	1	1.217	1.035	0.134811	0.846738	0.746782	0.998179	123	149.7	127.3	28.02	10.32	20.91	15.9	21.6	12.4	19.3	18.2	22.2	22.5	15.5	16.4
Medium	Master Protein	Solyc10g012080.3.1	PLAC8 family protein (AHRD V3.3 *** AT4G23470.3)	0.012	7	1	1	1	1	178	20.2	5.24	2.27	1	1.18	1.048	0.134886	0.734133	0.746782	0.998179	86.4	102	90.6	5.6	11.5	7.64	39.7	42	37.6	47.7	46.8	38.5	37.8	41.6	44.1
High	Master Protein	Solyc07g005560.3.1	Eukaryotic translation initiation factor 5A (AHRD V3.3 *** A0A0V0HTA2_SOLCH)	0	79	15	600	9	1	160	17.5	6.2	1361.44	15	1.126	0.851	0.135205	0.307249	0.746782	0.886228	96.5	108.7	82.2	10.66	4.19	10.8	16894.7	15417.1	19047.6	17732.7	19131.1	19030.4	13963	16975.5	14385.4
High	Master Protein	Solyc08g023440.3.1	Early-responsive to dehydration stress family protein (AHRD V3.3 *** B9GJG0_POPTR)	0	9	5	5	5	1	723	81.9	9.22	13.96	5	1.185	0.944	0.135571	0.627463	0.746782	0.98507	127.8	151.5	120.7	14.61	6.63	13.41	27.3	30.3	36.3	36.1	36	32.1	28.2	35.6	28.7
High	Master Protein	Solyc12g099470.2.1	eukaryotic translation initiation factor 2 gamma subunit (AHRD V3.3 *** AT1G04170.2)	0	8	3	3	3	1	464	50.7	8.63	6.09	3	1.154	1.127	0.1356	0.297554	0.746782	0.876694	86.3	99.6	97.3	15.96	6.75	3.86	155.6	203.9	157.1	188.5	181.2	165	167.4	177	180.4
High	Master Protein	Solyc06g069570.3.1	Soluble N-ethylmaleimide-sensitive factor adaptor protein (AHRD V3.3 *** A0A072UQP3_MEDTR)	0	61	15	51	14	1	306	34	7.72	128.51	15	0.891	0.97	0.13561	0.897436	0.746782	0.99882	103.4	92.1	100.3	6.1	8.77	10.09	1194.4	1056.9	1127.8	960.1	1004.8	1134.5	1032.7	1252.8	1093.8
High	Master Protein	Solyc07g042620.3.1	Prefoldin subunit 1 (AHRD V3.3 *** W9RLK5_9ROSA)	0	63	9	30	9	1	129	14.8	5.66	87.64	9	1.126	0.761	0.135828	0.0733676	0.746782	0.578741	112.5	126.7	85.6	19.26	14.96	39.81	1875	1484.1	1288.9	1947.4	1671.4	1443.2	948.6	1951.8	1129.5
High	Master Protein	Solyc06g084005.1.1	RNA-binding KH domain-containing protein (AHRD V3.3 *-* AT3G04610.2)	0	21	3	9	3	1	204	22.7	5	20.88	3	0.879	1.02	0.135829	0.809229	0.746782	0.998179	104	91.5	106.2	9.69	3.69	6.86	522.8	583.2	481.3	458.9	489.3	459.7	533.4	492.9	565.5
High	Master Protein	Solyc01g109140.3.1	divinyl ether synthase	0	13	5	8	5	1	478	54.2	8.51	11.24	5	0.84	1.036	0.135909	0.825432	0.746782	0.998179	139.1	116.8	144.1	9.49	14.57	10.54	37.2	31.1	36.4	33.1	24.7	30.6	38.7	31.7	37.7
High	Master Protein	Solyc03g120740.1.1	LOW QUALITY:At1g15230/F9L1_18 (AHRD V3.3 *** Q9XI45_ARATH)	0	39	4	13	4	1	166	17.5	4.31	34.57	4	0.884	0.68	0.136184	0.00581847	0.746782	0.147653	125.2	110.7	85.1	12.43	14.41	24.69	415	338.4	429.6	366.9	359.1	461.6	271.1	414.3	282.2
High	Master Protein	Solyc01g009100.3.1	60S ribosomal protein L30 (AHRD V3.3 *** RL30_LUPLU)	0	53	5	27	1	1	112	12.4	9.55	69.02	5	1.115	1.021	0.136191	0.797465	0.746782	0.998179	81.1	90.4	82.8	15.33	4.39	13.83	548.1	651.8	747	764.2	726.5	700.5	731.9	553.9	665.5
High	Master Protein	Solyc01g073740.3.1	Citrate synthase (AHRD V3.3 *** M1CTV7_SOLTU)	0	44	15	35	15	1	470	52.6	8.24	93.54	15	0.893	0.92	0.13625	0.625388	0.746782	0.984202	111.6	99.6	102.7	14.51	14.91	4.53	927.1	1234.5	1162.1	958.5	1270.8	1037.6	1069.5	1051.7	1144.7
High	Master Protein	Solyc06g082680.3.1	Cytochrome b-c1 complex subunit 8 (AHRD V3.3 *** QCR8_SOLTU)	0	17	2	4	2	1	112	12.2	9.76	13.36	2	0.867	0.913	0.136303	0.429756	0.746782	0.949219	117.4	101.8	107.1	39.56	24.86	10.38	255.6	167	115.3	206.6	131.6	144.8	152.4	175.1	143.5
High	Master Protein	Solyc09g015840.3.1	Receptor-like kinase (AHRD V3.3 *-* C6ZRN8_SOYBN)	0	14	2	4	2	1	189	20.7	4.92	11.68	2	1.16	1.029	0.136414	0.814552	0.746782	0.998179	108.3	125.7	111.4	13.77	7.38	7.43	90.4	114.2	91	105.6	111.9	96.5	93.3	93.6	106
High	Master Protein	Solyc05g052470.3.1	Ferritin (AHRD V3.3 *** K4C1S8_SOLLC)	0	50	11	61	8	1	258	29	5.78	168.94	11	1.109	1.221	0.136439	0.147522	0.746782	0.701417	74.3	82.4	90.7	20.29	19.52	7.8	817.1	1027.2	688	906.3	776.9	1139.3	997.4	902.8	1055.1
High	Master Protein	Solyc02g063350.1.1	Calcium binding protein (AHRD V3.3 *** Q93YA8_SESRO)	0	11	1	2	1	1	145	16.1	5.1	5.86	1	0.836	0.523	0.136864	4.61904e-06	0.747571	0.000712547	169.6	141.7	88.6	18.22	4.35	45.83	20.7	14.5	19.9	16.6	16.9	15.6	10.4	21.5	10.3
High	Master Protein	Solyc05g056020.3.1	V-type proton ATPase subunit G (AHRD V3.3 *** A0A199UG74_ANACO)	0	64	6	41	4	1	111	12.5	6.57	105.78	6	0.867	0.851	0.136965	0.160782	0.747571	0.725879	103.8	90	88.3	15.9	17.93	23.1	153.1	149.7	113.3	160.2	129.9	112.7	92	147.9	127.4
High	Master Protein	Solyc04g005480.1.1	LOW QUALITY:Nodulin-related protein 1, putative (AHRD V3.3 *** A0A061EHK7_THECC)	0	55	8	26	8	1	170	17.9	9.22	63.76	8	1.117	0.77	0.137503	0.0800724	0.749374	0.591247	97.5	108.9	75.1	7.36	3.59	21.85	932.8	805.5	862.5	929.2	963.3	998.3	648.4	940.1	664.2
High	Master Protein	Solyc11g018560.2.1	50S ribosomal protein L25, putative (AHRD V3.3 *** B9RCJ6_RICCO)	0	48	12	20	12	1	252	28	9.79	44.32	12	0.897	0.949	0.137622	0.778721	0.749374	0.998179	115.2	103.3	109.3	6.62	6.6	13.63	898.1	788.6	866.4	777	718.8	820.4	948.1	722.2	822
High	Master Protein	Solyc08g006890.3.1	Tubulin alpha chain (AHRD V3.3 *** TBA_PRUDU)	0	52	18	34	2	1	451	49.7	4.98	101.65	18	0.834	0.95	0.137679	0.679796	0.749374	0.992518	143.7	119.9	136.5	24.84	3.63	21.48	19.1	15.3	25.1	16.2	15.1	15.9	16.8	24.8	18.1
High	Master Protein	Solyc03g117490.3.1	Glycerol kinase (AHRD V3.3 *** GLPK_ARATH)	0	14	5	5	5	1	522	56.5	6.33	10.33	5	0.87	1.06	0.137861	0.640908	0.749666	0.989205	136.5	118.7	144.8	2.12	7.72	7.01	73.9	76.1	73	64.3	70.6	60.7	78.4	70.5	80.7
High	Master Protein	Solyc06g048410.3.1	iron superoxide dismutase	0	21	6	8	4	1	278	31.1	7.09	23.96	6	0.886	1.047	0.138679	0.692819	0.752878	0.995437	103.8	92	108.6	6.87	13.11	12.71	288.3	269.6	251.3	238.9	295.4	235.5	258.2	282.2	330.7
High	Master Protein	Solyc05g050570.3.1	Molybdopterin biosynthesis CNX3-like protein (AHRD V3.3 *** A0A0B0MZX3_GOSAR)	0	18	3	4	3	1	236	25.2	6.93	6.61	3	0.872	0.943	0.138708	0.60351	0.752878	0.981957	113.8	99.2	107.4	10.35	2.78	11.26	154.8	154.5	128.5	130.3	137.8	134.7	145.7	122.5	152.7
High	Master Protein	Solyc11g071640.2.1	Beta-glucosidase (AHRD V3.3 *** A0A0B4PJM3_SOYBN)	0	6	3	3	3	1	629	68.5	8.88	8.85	3	1.173	1.146	0.138951	0.267044	0.753245	0.85577	89.4	104.8	102.4	14.95	6.6	6.78	72.8	93.9	73.5	86.2	88.7	78.1	84.3	76.6	87.5
High	Master Protein	Solyc01g109070.2.1	LOW QUALITY:CSL zinc finger domain-containing protein (AHRD V3.3 *** AT2G15910.3)	0.009	9	1	2	1	1	81	9.3	4.16	5.91	1	0.882	0.643	0.139033	0.001678	0.753245	0.0687862	104.1	91.8	66.9	21.5	5.29	41.97	516.4	344.3	513.4	427.5	452.9	475.2	329.9	623.2	307
High	Master Protein	Solyc11g066160.1.1	histone H4 (AHRD V3.3 *** AT2G28740.1)	0	63	11	414	1	1	103	11.4	11.47	1017.38	11	1.125	1.136	0.139352	0.338898	0.754275	0.899927	97	109.1	110.2	13.85	2.28	11.21	9589.2	12574.5	10636.5	11965.9	11510.7	11987.2	12588.5	10127.2	12085
High	Master Protein	Solyc08g061980.3.1	Mechanosensitive ion channel family protein (AHRD V3.3 *** G7J8E6_MEDTR)	0.002	5	3	3	3	1	775	88.4	9.1	2.19	3	0.852	0.937	0.13952	0.58047	0.754417	0.981288	110.5	94.1	103.5	3.59	14.32	11.93	55.1	56	52.2	53.1	47	39.7	61	48.7	51.6
High	Master Protein	Solyc09g063070.3.1	Tetraspanin family protein, putative (AHRD V3.3 *** A0A061DNH5_THECC)	0	9	2	3	2	1	259	28.9	6.51	9.72	2	1.148	1.223	0.139635	0.0823976	0.754417	0.59501	99.5	114.2	121.7	22.75	19.79	17.97	88.8	141.3	115.7	143.4	132.8	96.5	102.7	144.4	141.6
High	Master Protein	Solyc11g044910.2.1	Beta-D-xylosidase family protein (AHRD V3.3 *** B9HWX2_POPTR)	0.002	3	3	3	3	1	771	83.8	8.1	6.68	3	1.124	1.12	0.139784	0.337647	0.754525	0.899927	86.9	97.7	97.4	6.99	12.79	3.85	204.1	231.4	207.2	274.3	214.2	232.9	220.4	232.1	237.8
High	Master Protein	Solyc01g101050.3.1	Peroxidase (AHRD V3.3 *** K4B1D5_SOLLC)	0.001	11	2	3	1	1	321	35.2	8.43	5.45	2	1.239	1.254	0.139996	0.131601	0.754752	0.67745	114.5	141.8	143.6	19.55	10.43	24.94	11.6	15.5	11	14.9	12.2	14.3	19.9	12.4	14.5
High	Master Protein	Solyc03g034080.3.1	Acidic leucine-rich nuclear phosphoprotein 32-related protein (AHRD V3.3 *** W9RLR5_9ROSA)	0	15	5	5	5	1	463	51.7	3.9	15.61	5	0.884	1.031	0.140442	0.784487	0.755296	0.998179	109.7	96.9	113.1	19.88	13.86	15.11	318.7	259.2	214	270.2	229.1	205.9	295.5	217.8	267.3
High	Master Protein	Solyc01g080410.3.1	Methionine sulfoxide reductase, putative (AHRD V3.3 *** B9RX37_RICCO)	0	62	6	18	5	1	135	14.8	6.16	33.51	6	1.137	0.791	0.141126	0.108002	0.758279	0.641447	86.5	98.3	68.4	5.56	8.92	17.84	469	424.9	468.4	456.2	536.9	532.4	353	485.2	370.3
High	Master Protein	Solyc01g010200.3.1	Retrovirus-related Pol polyprotein from transposon TNT 1-94 (AHRD V3.3 *-* A0A151RZV3_CAJCA)	0	55	5	17	5	1	161	17.7	4.91	36.44	5	1.133	0.959	0.141423	0.837609	0.759169	0.998179	116.8	132.3	112	6.87	4.7	7.2	353.8	383.6	334.9	412	375.6	400.9	339.4	379.3	332.6
High	Master Protein	Solyc08g066640.3.1	Transcriptional regulatory plant protein, putative (AHRD V3.3 *** A0A072VD14_MEDTR)	0	33	10	16	10	1	325	35.7	6.21	39.01	10	1.122	0.941	0.141551	0.73449	0.759169	0.998179	88	98.7	82.9	7.45	6.77	5.02	505.4	586.7	552.2	594.9	619.3	678	519.7	513.1	562.2
High	Master Protein	Solyc03g080160.3.1	Nascent polypeptide associated complex alpha subunit, putative (AHRD V3.3 *** B9S5M4_RICCO)	0	59	9	137	9	1	224	24.5	4.67	266.03	9	0.888	0.642	0.141813	0.00310069	0.759465	0.0990638	133.4	118.4	85.6	16.65	7.07	26.36	2019.1	1441.2	1808.6	1757.2	1605.1	1531.1	1137.5	1767.7	1161
High	Master Protein	Solyc02g014310.3.1	glycine rich protein X55695	0	49	29	96	29	1	635	66.2	5.43	257.87	29	1.124	0.855	0.141865	0.320636	0.759465	0.896322	92.2	103.7	78.8	33.96	16.27	22.33	4742.4	5645.3	8891.9	4739.2	6346.1	6419.1	4826.4	6769.6	4569.3
High	Master Protein	Solyc08g013930.3.1	Peroxidase (AHRD V3.3 *** K4CJ27_SOLLC)	0	7	2	3	2	1	345	38.9	8.22	5.38	2	0.838	1.119	0.142231	0.402102	0.760549	0.932634	135.3	113.4	151.4	12.62	4.31	18.04	25.8	33.2	29.5	24.8	26.6	24.7	34.9	24.5	33.1
High	Master Protein	Solyc09g090540.3.1	Low affinity potassium transport system protein (AHRD V3.3 --* AT1G22790.2)	0	27	1	2	1	1	97	10.7	4.91	7.99	1	0.836	0.873	0.142457	0.309504	0.760549	0.890079	147.6	123.4	128.9	6.76	1.48	15.05	20.2	20.3	22.7	17.4	16.9	16.9	21.8	17.7	16.4
High	Master Protein	Solyc09g005310.3.1	LMBR1-like membrane protein (AHRD V3.3 *** AT5G01460.1)	0	3	2	3	2	1	509	56.3	8.79	9.12	2	1.164	1.123	0.143394	0.341097	0.764419	0.899927	86.3	100.5	96.9	25.25	3.86	11.56	69.2	113.7	85	93.2	100.2	98.9	98.6	79	95.5
High	Master Protein	Solyc04g011360.3.1	GTP-binding protein	0	44	7	25	2	1	216	23.9	7.83	68.91	7	0.845	1.011	0.143443	0.939754	0.764419	0.99882	95.5	80.7	96.6	20.91	19.56	5.77	38	57.8	46.7	34.5	39.5	50.4	46	47.2	51.3
High	Master Protein	Solyc01g007070.3.1	BEL1-like homeodomain protein 1 (AHRD V3.3 *** A0A151SQ36_CAJCA)	0.001	2	1	1	1	1	700	76.7	6.7	3.38	1	1.179	1.086	0.143683	0.530453	0.765002	0.973041	122.5	144.5	133	11.74	6.61	19.52	23.2	27.6	22.2	25.8	27.4	29.4	30.8	20.8	25.3
High	Master Protein	Solyc10g079830.2.1	7,8-dihydroneopterin aldolase (AHRD V3.3 *** A0A068UQN4_COFCA)	0	44	6	16	6	1	197	22.3	8	52.1	6	0.885	0.967	0.144431	0.842959	0.768287	0.998179	99.3	87.8	96	8.46	4.5	7.38	297.1	303.9	258.9	272.7	249.3	262.9	287.3	276.5	318.3
High	Master Protein	Solyc05g051810.1.1	Armadillo/beta-catenin repeat family protein / kinesin motor family protein (AHRD V3.3 --* AT3G54870.3)	0	35	2	3	2	1	72	8.2	8.94	5.38	2	1.137	0.928	0.145165	0.524131	0.769979	0.970146	88.3	100.4	81.9	4.87	3.42	5.12	158.2	172	172.6	187.1	195.6	200.3	159.6	164.6	148.8
High	Master Protein	Solyc04g008810.3.1	40S ribosomal S26-like protein (AHRD V3.3 *** I3S2G2_MEDTR)	0	19	2	12	2	1	128	14.6	10.92	30.96	2	1.112	0.927	0.145228	0.649756	0.769979	0.991265	89.4	99.4	82.9	16.8	17.51	13.88	537.8	718.8	742.6	724.2	1009.5	799.2	760.1	574.9	666.2
High	Master Protein	Solyc01g079960.2.1	Eukaryotic aspartyl protease family protein (AHRD V3.3 *** AT1G03220.1)	0	35	11	29	2	1	441	47.6	9.06	64.72	11	0.897	0.995	0.145415	0.961704	0.769979	0.99882	111.2	99.8	110.7	6.79	6.44	8.55	767.8	767.5	680.7	752	688.5	664.5	775.4	661.5	763.9
High	Master Protein	Solyc12g100060.1.1	Zinc finger A20 and AN1 domain-containing stress-associated protein (AHRD V3.3 *-* A0A0K9NMC5_ZOSMR)	0.002	6	1	1	1	1	160	17.6	8.9	2.99	1	0.873	0.766	0.145516	0.0267695	0.769979	0.36409	151.6	132.3	116.1	25.29	8.51	26.09	78.1	52.4	88	68.2	77.4	66.1	55.5	88	59.8
High	Master Protein	Solyc04g080610.3.1	ornithine carbamoyltransferase	0	22	7	13	7	1	374	41.3	6.74	21.19	7	1.118	1.248	0.145669	0.080588	0.769979	0.591247	95.3	106.5	118.9	7.63	5.6	5.6	278.9	316.7	277.7	311.7	296	330.9	349.1	315.8	348
High	Master Protein	Solyc06g076940.3.1	NudC domain-containing protein 2 (AHRD V3.3 *** A0A0B2PF32_GLYSO)	0	57	6	10	6	1	158	18.2	5.8	31.53	6	0.884	0.881	0.145682	0.305735	0.769979	0.884918	114.3	101	100.7	14.51	2.19	9.82	240.4	197.1	264	212.6	219.9	211.1	191.6	233.3	211.9
High	Master Protein	Solyc06g053460.2.1	Prefoldin subunit 2 family protein (AHRD V3.3 *** B9HJZ0_POPTR)	0	84	10	30	10	1	143	16	5.72	78.99	10	0.889	0.77	0.146216	0.0877108	0.769979	0.596857	112.6	100.1	86.7	13.56	8.08	21.33	1261.5	1116	959.8	1132.7	992.3	983.6	859.7	1214	848.7
High	Master Protein	Solyc07g049550.3.1	1-aminocyclopropane-1-carboxylate oxidase 1 (AHRD V3.3 *** ACCO1_SOLLC)	0	62	12	36	7	1	316	36	5.24	85.79	12	0.894	1.206	0.146306	0.171591	0.769979	0.734383	101.7	90.9	122.7	12.99	12.66	13.79	1193.3	1118.5	922.1	961.8	999.9	1210.4	1420.4	1084.2	1349.3
High	Master Protein	Solyc07g065740.3.1	UPF0414 transmembrane protein C20orf30 (AHRD V3.3 *** A0A1D1Y0B4_9ARAE)	0.01	13	1	1	1	1	118	13.5	7.17	2.1	1	0.844	0.85	0.146494	0.190703	0.769979	0.764567	103.5	87.4	88	7.44	6.49	11.41	36.3	37.6	32.5	30.7	32.7	28.7	33	30.9	26.3
High	Master Protein	Solyc03g120280.1.1	Ran-binding protein 1 domain-containing (AHRD V3.3 *** B9GEK5_POPTR)	0	69	23	71	23	1	449	47.7	4.91	174.58	23	1.123	1.024	0.146537	0.805625	0.769979	0.998179	100.2	112.5	102.7	5.64	6.24	9.06	2200.8	2452.8	2397.4	2814.8	2691.3	2486	2796.7	2359	2455.8
High	Master Protein	Solyc06g067940.3.1	Cytochrome c oxidase subunit 5b (AHRD V3.3 *** Q1EMP4_PLAMJ)	0	55	10	152	8	1	165	18.2	5.94	448.7	10	1.123	0.953	0.146701	0.802769	0.769979	0.998179	95.9	107.6	91.3	11.04	4.37	7.44	4660	4657.5	5610.3	4991	5231.1	5447	4340.2	4974.8	4440.3
High	Master Protein	Solyc06g074430.3.1	60s acidic ribosomal protein-like protein (AHRD V3.3 *** Q3HVP0_SOLTU)	0	44	4	106	3	1	95	10.3	5.9	289.09	4	1.11	0.671	0.146714	0.00562211	0.769979	0.145876	107.2	119	71.9	19.69	2.32	35.7	818.5	644.4	962.4	872.9	909	908.7	525.6	955.4	549.3
High	Master Protein	Solyc12g011160.2.1	3-hydroxyisobutyryl-CoA hydrolase-like protein (AHRD V3.3 *** A0A072V5U1_MEDTR)	0	11	3	3	3	1	384	42.7	5.45	5.17	3	0.836	1.027	0.146764	0.885805	0.769979	0.99882	139.7	116.8	143.5	6.5	20.7	15.21	16	16.2	18	13.5	18.5	12.8	14.2	16.6	19.3
High	Master Protein	Solyc08g076480.3.1	Plastid-lipid associated protein PAP / fibrillin family protein (AHRD V3.3 *** AT2G35490.1)	0	35	8	15	7	1	344	37.5	4.74	33.97	8	1.122	1.162	0.146802	0.231155	0.769979	0.81727	95.9	107.7	111.4	11.97	4.19	8.58	535.2	634.5	507.1	601	558.3	600.7	633.1	539.1	621.7
High	Master Protein	Solyc06g073120.3.1	Ribosomal RNA processing protein 36 like (AHRD V3.3 *** A0A0B2PAC6_GLYSO)	0	30	7	11	7	1	242	28.5	9.55	31.06	7	0.888	0.669	0.14692	0.00310948	0.769979	0.0990638	121.7	108.1	81.5	17.38	6.26	30.82	394.8	287	395.4	350.6	378.7	334.9	261	433.2	264.3
High	Master Protein	Solyc06g072380.3.1	3,4-dihydroxy-2-butanone kinase	0	26	10	17	10	1	594	61.8	5.3	49.23	10	1.118	1.188	0.146982	0.175944	0.769979	0.744146	98	109.6	116.4	16.07	3.24	9.21	286.8	338	245	320.8	337.2	317.6	340.7	295.6	353.4
High	Master Protein	Solyc02g078040.3.1	Pollen Ole e 1 allergen and extensin family protein (AHRD V3.3 *** AT2G34700.1)	0	18	4	14	4	1	257	27.3	9.73	37.49	4	1.116	0.903	0.147383	0.444807	0.770179	0.949738	110.1	122.8	99.4	20.88	5.49	5.36	226.6	250.3	334.1	258.6	288.1	279.3	226	209.6	232.8
High	Master Protein	Solyc09g008800.3.1	60S ribosomal protein L24 (AHRD V3.3 *** RL24_PRUAV)	0	29	5	28	2	1	162	18.4	10.77	94.42	5	1.122	1.185	0.147452	0.21266	0.770179	0.798598	82	92.1	97.2	13.13	10.67	15.27	1359.5	1758.3	1670	1874.2	2200	1809.6	2263.6	1662.8	1979.4
High	Master Protein	Solyc08g077950.1.1	SNF2 domain-containing protein / helicase domain-containing protein / zinc finger protein-like protein (AHRD V3.3 --* AT1G11100.4)	0	31	7	10	7	1	365	39.9	4.41	25.54	7	0.884	0.794	0.147463	0.114585	0.770179	0.652021	110.6	97.8	87.9	14.08	3.8	17.08	484.8	381.7	499.1	447.2	428.5	414.6	369.9	500.7	385.1
High	Master Protein	Solyc01g080220.3.1	Endo-1,3-1,4-beta-d-glucanase, putative (AHRD V3.3 *** B9RSS3_RICCO)	0	72	11	45	11	1	238	25.6	5.44	138.79	11	0.897	1.287	0.147773	0.0701785	0.770187	0.570578	98.8	88.6	127.2	2.89	9.38	19.57	1005.2	1058.9	1055.2	874.3	946.1	1052.8	1467.4	992	1358
High	Master Protein	Solyc05g013490.3.1	Cyclin-related family protein (AHRD V3.3 *** B9HLR1_POPTR)	0	13	11	14	11	1	973	107.5	9.01	35.42	11	0.886	0.888	0.14781	0.467298	0.770187	0.952552	104.4	92.6	92.8	10.57	6.17	10.51	496.2	428.3	528.6	439.8	469.2	414.7	440.7	504.7	411.7
High	Master Protein	Solyc01g095530.2.1	LOW QUALITY:cytoplasmic tRNA 2-thiolation protein (AHRD V3.3 *** AT3G55570.1)	0.001	23	1	2	1	1	83	9.3	6.51	6.75	1	0.829	0.874	0.148792	0.324521	0.772176	0.896322	148	122.6	129.4	22.75	14.25	14.63	18.1	15.3	11.3	14.2	12.7	10.6	13.4	14	10.5
High	Master Protein	Solyc11g020960.2.1	Proteinase inhibitor II (AHRD V3.3 *-* B3F0C1_TOBAC)	0	18	3	3	3	1	146	15.6	8.18	8.73	3	0.886	0.867	0.149066	0.237432	0.772176	0.82083	121.2	107.5	105.1	12.67	8.92	22.47	265.8	221.5	210	196.3	211.6	176.9	189.6	276.1	191.9
High	Master Protein	Solyc03g098740.1.1	Kunitz trypsin inhibitor (AHRD V3.3 *** B8Y888_TOBAC)	0	17	3	3	3	1	199	21.6	8.15	6.36	3	1.153	1.405	0.149184	0.00263305	0.772176	0.0876984	112.4	129.6	158	19.62	6.65	11.94	94	128.1	91.4	113.7	99.6	108.3	141	111.2	132
High	Master Protein	Solyc09g092530.3.1	Protein TIC 22-like, chloroplastic (AHRD V3.3 *** A0A0B0MXE6_GOSAR)	0	33	6	9	6	1	263	29.5	9.31	24.25	6	0.889	0.877	0.149245	0.27089	0.772176	0.858156	128.4	114.2	112.6	9.98	9.52	4.23	207.7	206.2	173.1	183.3	159.6	192.6	180.8	188.9	173.6
High	Master Protein	Solyc01g091360.3.1	DUF1499 family protein (AHRD V3.3 *** AT3G60810.1)	0	36	4	15	4	1	217	24.7	9.17	27.32	4	1.14	0.995	0.150668	0.959386	0.778453	0.99882	100.1	114.1	99.6	11.47	7.49	4.16	129.6	144.5	163	164.8	161.3	184.9	154.2	143.5	143.8
High	Master Protein	Solyc01g108260.3.1	TP53RK-binding protein (AHRD V3.3 *** A0A151S6M7_CAJCA)	0	23	3	4	3	1	171	18.7	5.86	9.72	3	0.875	1.033	0.150734	0.761992	0.778453	0.998179	114.9	100.6	118.7	1.84	4.43	3.14	178.9	176.8	172.6	145.3	158.5	154.8	179.6	190.8	182.7
High	Master Protein	Solyc01g067590.3.1	Sucrose nonfermenting 4-like protein (AHRD V3.3 *** A0A0B2SMB8_GLYSO)	0.002	4	2	2	2	1	487	53.7	5.96	4.61	2	1.141	1.154	0.151077	0.208168	0.778453	0.792423	79.7	90.9	91.9	11.66	7.69	2.73	139.6	149.7	174.7	149.2	171.1	170.8	177.7	168.2	172.8
High	Master Protein	Solyc02g079230.3.1	Vesicle-associated 4-2-like protein (AHRD V3.3 *** A0A0B0MUH3_GOSAR)	0	41	8	15	6	1	267	30.1	9.57	36.81	8	0.89	0.887	0.151181	0.445418	0.778453	0.949738	101.4	90.2	90	7.56	3.78	1.57	373	403.3	434	380.5	358.8	355	356.5	366.9	357.8
High	Master Protein	Solyc12g057120.3.1	Subunit VIb of cytochrome c oxidase (AHRD V1 *-*- C4R7U6_PICPG)	0	47	8	81	4	1	178	19.7	4.45	184	8	1.121	0.916	0.151181	0.600893	0.778453	0.981505	98.7	110.6	90.3	6.89	2.5	8.41	3049.9	3209.7	3492	3598.5	3457.8	3622.7	2887.6	3357.1	2938.9
High	Master Protein	Solyc02g068230.3.1	Membrane-anchored ubiquitin-fold protein (AHRD V3.3 *** F4YBD3_SOLNI)	0	31	3	3	3	1	118	12.8	8.57	8.74	3	1.121	1.087	0.151255	0.480067	0.778453	0.95951	89.9	100.7	97.7	13.73	6.72	15.52	534	672	534.1	644.5	598.8	563.8	442.6	593.4	580.5
High	Master Protein	Solyc03g115360.3.1	40S ribosomal protein S19-like (AHRD V3.3 *** Q2VCJ6_SOLTU)	0	60	10	40	7	1	143	16.1	10.2	109.48	10	1.121	1.38	0.151623	0.0221738	0.77905	0.327412	80.5	90.2	111.1	17.48	4.94	33.37	1093.3	1435.5	1550	1609.1	1551.3	1709.7	2373.1	1168.8	1980.5
High	Master Protein	Solyc03g113020.3.1	Vacuolar protein sorting-associated protein 29 (AHRD V3.3 *** K4BKF5_SOLLC)	0	19	3	4	3	1	189	21	6.35	9.28	3	1.152	1.46	0.151637	0.000909893	0.77905	0.0440809	93.3	107.5	136.2	17.87	11.31	19	92.4	129.5	101.6	96	118.1	117.1	148.4	104.9	149.8
High	Master Protein	Solyc11g009030.1.1	LOW QUALITY:glycine-rich protein (AHRD V3.3 *** AT4G10330.1)	0.002	28	2	2	2	1	132	13.7	9.1	2.67	2	1.168	1.11	0.152078	0.407808	0.779755	0.937479	87.8	102.6	97.5	6.91	18.78	7.14	48.7	54.7	48.6	71.6	56.9	49.7	54.1	48.9	56.3
High	Master Protein	Solyc06g069440.3.1	Zinc finger transcription factor 45	0	4	4	4	4	1	1348	147.8	7.05	10.81	4	0.865	0.854	0.152173	0.188883	0.779755	0.763555	120.1	103.9	102.6	11.16	6.94	6.76	117.8	100.9	126	96	110.2	101.9	99.4	112.1	100.6
High	Master Protein	Solyc03g007670.3.1	defense signal transduction Sgt1-2	0	57	16	76	16	1	378	42.1	5.26	208.86	16	0.89	1.129	0.152459	0.362891	0.780537	0.910255	106.1	94.5	119.8	9.23	1.59	11.27	3200	2664.1	2884.7	2511.2	2568.1	2590.2	3435.9	2751.5	3255.4
High	Master Protein	Solyc01g111450.3.1	LEY14339 proteasome, alpha subunit	0	55	14	63	14	1	249	27.1	7.49	199.43	14	0.89	1.077	0.153229	0.554767	0.782041	0.980958	100.7	89.7	108.5	12.4	6.87	14.27	2902.9	2916.6	2326.5	2584.8	2348.5	2689.4	3430.6	2573.7	3126.8
High	Master Protein	Solyc09g064850.3.1	Glutathione peroxidase (AHRD V3.3 *** K4CUB2_SOLLC)	0	17	4	7	4	1	170	19.1	9.28	17.02	4	1.131	1.245	0.153399	0.0718502	0.782041	0.57535	87.3	98.7	108.7	20.63	11.91	12.28	194.6	277.6	200.6	245.4	226.8	193.3	249.7	210.4	268.9
High	Master Protein	Solyc08g043170.3.1	delta 1-pyrroline-5-carboxylate synthetase	0	12	6	8	6	1	720	78	6.6	22.57	6	0.869	0.981	0.153843	0.877779	0.782041	0.99882	140.4	122	137.7	12.67	1.28	5.15	131.3	131.7	104.6	114.1	114.6	111.9	128.8	118	129.5
High	Master Protein	Solyc01g109650.3.1	Lrr receptor protein kinase, putative (AHRD V3.3 *** B9RBF5_RICCO)	0	4	3	4	3	1	881	95.8	8.02	10.92	3	1.168	0.946	0.153853	0.644469	0.782041	0.990177	100.3	117.2	94.9	37.46	11.76	23.61	34.4	70.9	45	52.6	63	51	35.3	42.6	56.1
High	Master Protein	Solyc11g011880.2.1	Protein kinase (AHRD V3.3 *** A9CM11_IPONI)	0	13	5	7	5	1	642	71.1	8.07	13.53	5	1.147	1.805	0.153901	1.96786e-07	0.782041	4.27244e-05	84.1	96.4	151.7	37.98	10.02	31.71	88.7	170.9	97.3	111.6	114.3	94.6	177.2	94.5	175.5
High	Master Protein	Solyc04g077970.3.1	Adenine phosphoribosyltransferase-like (AHRD V3.3 *** Q2V997_SOLTU)	0	71	15	69	12	1	266	28.9	7.37	189.67	15	0.899	1.053	0.154245	0.664231	0.782041	0.99209	106.1	95.3	111.7	4.43	3.97	3.92	1469	1390.2	1518.4	1320.4	1296.6	1398.3	1625.7	1505.3	1546.7
High	Master Protein	Solyc11g006900.1.1	LOW QUALITY:Calcium/calmodulin protein kinase (AHRD V3.3 *-* Q84ZT8_TOBAC)	0	34	5	7	5	1	198	22.3	10.18	14.12	5	1.125	0.889	0.154755	0.334829	0.782041	0.899828	80.7	90.8	71.8	6.34	5.47	6.45	229	203.2	209	235.1	246.4	220.9	185.8	206.2	183.8
High	Master Protein	Solyc06g071870.3.1	Ribosomal protein (AHRD V3.3 *** Q947H2_PETHY)	0	50	10	65	7	1	175	20	10.07	208.91	10	1.12	1.121	0.154951	0.38772	0.782041	0.92645	65.4	73.2	73.3	12.12	6.5	21.97	1437.9	1641	1834.8	1671.1	1837.9	1897	2182.2	1391.8	1839.5
High	Master Protein	Solyc06g069470.3.1	Glycerophosphoryl diester phosphodiesterase family protein (AHRD V3.3 *** A0A072URQ0_MEDTR)	0	9	3	6	3	1	391	45.3	5.83	15.48	3	1.169	1.699	0.155019	2.06115e-05	0.782041	0.00241649	103.4	120.9	175.7	33.91	13.68	23.64	33.7	60.7	36.6	37.8	49.7	42.8	62.3	43.7	71
High	Master Protein	Solyc08g006900.3.1	60S ribosomal protein L32, putative (AHRD V3.3 *** B9T5H6_RICCO)	0	48	6	62	1	1	133	15.6	10.56	183.1	6	1.175	0.936	0.155479	0.579032	0.782041	0.981288	89	104.6	83.3	25.7	14.36	6.53	33.1	30.7	48.5	30.7	40.5	38.9	31.5	31	27.9
High	Master Protein	Solyc08g015990.3.1	Golgi to ER traffic 4 (AHRD V3.3 *** A0A0B0NU26_GOSAR)	0	8	2	2	2	1	328	37.5	6.05	6.84	2	1.144	1.041	0.155688	0.71792	0.782041	0.998179	77	88.1	80.2	16.23	10.24	1.07	121.3	164.9	161.2	158.8	184.5	194.4	169.1	167.8	165.6
High	Master Protein	Solyc12g049230.2.1	dentin sialophosphoprotein, putative (DUF1296) (AHRD V3.3 *** AT3G13990.2)	0	16	9	12	9	1	789	85.3	8.35	21.49	9	0.887	0.914	0.155969	0.58615	0.782744	0.981288	106.1	94.1	97	18.4	1.64	10.3	591.1	406.8	506.3	455.6	449	440.9	462.9	504.4	410
High	Master Protein	Solyc12g007170.2.1	Fatty acid beta-oxidation multifunctional protein (AHRD V3.3 *** A0A077DAS1_9ERIC)	0	9	5	5	5	1	724	78.6	9.09	13.18	5	0.872	1.088	0.156136	0.451708	0.782744	0.949738	115.4	100.5	125.5	18.23	9.8	13.67	109.6	114.4	80.2	88.4	107.2	95.5	126.7	96.7	119.2
High	Master Protein	Solyc12g056220.2.1	plasma membrane intrinsic protein 1.3	0	45	11	33	1	1	288	30.8	7.83	88.06	11	1.117	1.082	0.156228	0.507035	0.782744	0.967305	80.6	90	87.2	31.29	11.42	3.18	536	590.8	932.4	570.4	659.7	717.6	654.6	614.5	639.1
High	Master Protein	Solyc03g116120.2.1	Glutathione s-transferase, putative (AHRD V3.3 *** B9R999_RICCO)	0	21	4	7	4	1	235	27.3	6.96	8.86	4	1.139	1.03	0.156782	0.789341	0.78401	0.998179	75.5	85.9	77.7	13.03	14.28	6.12	144.2	179.3	144.1	157.9	164.3	204.2	148.6	145.8	163.2
High	Master Protein	Solyc06g050590.3.1	Biotin carboxyl carrier protein (AHRD V3.3 *** A0A0H5BV69_PEA)	0	67	12	188	12	1	290	30.1	8.98	378.74	12	1.119	0.838	0.156806	0.257863	0.78401	0.843023	99.9	111.9	83.7	11.59	9.33	14.32	2919.9	2586.5	3263.9	2814.7	3268.4	3364.9	2446.4	3079.7	2403.9
High	Master Protein	Solyc03g096810.3.1	TMPIT-like protein (AHRD V3.3 *** AT4G10430.3)	0	17	5	9	5	1	371	41.9	9.61	19.49	5	1.14	1.067	0.156939	0.556163	0.78401	0.980958	107.3	122.3	114.5	2.65	15.98	9.77	110.5	116.5	113	106.5	128.8	147.1	114.1	137.6	120.6
High	Master Protein	Solyc04g016510.3.1	Transducin/WD40 repeat-like superfamily protein (AHRD V3.3 *** A0A0K9PSA6_ZOSMR)	0	3	2	2	2	1	580	64	5.5	4.98	2	0.874	1.073	0.157016	0.56998	0.78401	0.981288	95.3	83.3	102.3	7.96	10.65	17.05	86.3	94.5	80.7	75.4	88.3	72.6	87.3	119	92.6
High	Master Protein	Solyc06g062660.3.1	Beta-galactosidase (AHRD V3.3 *** K4C6Z7_SOLLC)	0.001	5	2	3	2	1	490	54.9	6.15	4.92	2	0.859	0.958	0.157247	0.709947	0.784324	0.998179	106.8	91.8	102.3	9.14	14.88	15.44	48.9	58.6	52.8	44.7	45.4	57.7	49.1	50.6	64.4
High	Master Protein	Solyc02g089065.1.1	SPIRAL1-like1 (AHRD V3.3 *** AT1G26355.1)	0	74	5	55	5	1	110	11.2	9.31	143.13	5	0.904	0.769	0.157682	0.0854641	0.784324	0.59501	118.8	107.4	91.4	16.46	5.44	18.28	1018.8	806.1	1123.6	861.5	960.3	920.8	770.9	1052	783.4
High	Master Protein	Solyc11g007200.2.1	Heavy metal transport/detoxification superfamily protein (AHRD V3.3 *-* AT5G27690.1)	0	42	4	109	4	1	113	12.2	4.61	228.08	4	1.119	0.788	0.157778	0.121615	0.784324	0.660334	109	122	86	15.81	4.63	17.1	2034.4	1690.2	2327.5	2257.8	2453.3	2276.6	1604.1	2013.6	1455.4
High	Master Protein	Solyc09g005910.3.1	Phosphatidate phosphatase LPIN2-like protein (AHRD V3.3 *** A0A0B2PEL3_GLYSO)	0	5	4	4	4	1	896	99.7	4.82	7.94	4	1.178	1.114	0.157843	0.411675	0.784324	0.940583	121.5	143.2	135.4	29.94	21.28	9.77	35.4	23.4	20.4	32.4	27.6	21	26.1	22.2	26.7
High	Master Protein	Solyc02g014870.3.1	Thioredoxin-like protein 4A (AHRD V3.3 *** A0A151RDS9_CAJCA)	0	15	2	4	2	1	142	16.6	5.33	8.12	2	0.847	0.8	0.158175	0.0768898	0.784324	0.585361	151.1	128	120.9	24.01	7.3	2.69	48.9	30.7	47.9	38.2	44.1	40.5	37.8	39.8	38.3
High	Master Protein	Solyc08g069030.3.1	aminolevulinic acid dehydratase	0.001	6	2	2	2	1	454	49.5	6.47	2.55	2	0.83	0.858	0.158202	0.26818	0.784324	0.855876	71.9	59.7	61.7	19.46	27.05	21.43	15	14.8	10.4	17.2	12.3	10.2	16.7	12.7	11.1
High	Master Protein	Solyc08g082120.2.1	Methanol inducible protein (AHRD V3.3 *** D1MAX5_NICBE)	0	11	3	4	3	1	249	26.1	8.91	11.22	3	1.11	0.816	0.158484	0.100024	0.784324	0.631152	100	111	81.5	20.25	6.81	12.04	190.5	249.5	288	246.8	276.9	279.6	203.5	216.9	170.8
High	Master Protein	Solyc01g009520.3.1	Ribosomal protein (AHRD V3.3 *** K4ATE8_SOLLC)	0	58	16	50	7	1	222	25.3	9.8	128.65	16	1.119	0.849	0.158539	0.299397	0.784324	0.876694	107.3	120	91.1	6.85	18.96	29.45	2044	2335.1	2264.3	2949.2	2533.4	2004.8	1707	2911.4	1923.3
High	Master Protein	Solyc04g073990.3.1	annexin p34	0	61	20	91	20	1	314	35.8	5.54	255.74	20	0.892	1.451	0.158551	0.00852033	0.784324	0.187801	94.2	84	136.6	11.3	9.02	25	2812.7	2917.7	2346.3	2463.2	2508.2	2893.6	4649.7	2778.7	4079.9
High	Master Protein	Solyc05g010300.3.1	DNA-directed RNA polymerase family protein (AHRD V3.3 *** AT2G15430.1)	0	29	6	11	6	1	362	40.3	4.88	26.91	6	0.873	1.307	0.158687	0.0202733	0.784337	0.310293	125.8	109.8	164.4	17.66	11.02	19.11	198.2	164.5	139.3	165.2	133.4	143.7	218.2	152.1	215
High	Master Protein	Solyc06g068140.3.1	Methyl-CpG binding domain containing protein, expressed (AHRD V3.3 *** Q2QM23_ORYSJ)	0	84	33	280	31	1	353	38.4	4.96	585.15	33	1.119	1.02	0.159233	0.829451	0.78621	0.998179	93.7	104.8	95.5	8.33	3.95	2.97	7469	8369.1	8811.7	8744.7	9361.8	9380.5	8110	8534.6	8548.2
High	Master Protein	Solyc01g105165.1.1	Cation-transporting P-type ATPase (AHRD V3.3 *-* A0A103Y3F8_CYNCS)	0	49	6	29	6	1	237	24.7	8.6	65.58	6	1.115	0.951	0.15944	0.790523	0.78621	0.998179	83.8	93.4	79.6	9.87	5.82	15.67	945.2	972.5	1130.9	991.2	1084.4	1108	864.9	1156.2	924.5
High	Master Protein	Solyc09g014770.3.1	AMP deaminase (AHRD V3.3 *** W9RW60_9ROSA)	0.002	2	1	1	1	1	832	94.6	6.62	2.5	1	1.171	1.148	0.159468	0.301376	0.78621	0.878065	120.5	141.1	138.3	3.42	5.23	17.71	35.2	36.2	33.8	41.2	38	42	32.2	46.1	40.4
High	Master Protein	Solyc08g078900.1.1	Bifunctional inhibitor/lipid-transfer protein/seed storage 2S albumin superfamily protein (AHRD V3.3 *** AT4G12490.1)	0.001	7	2	4	2	1	138	14.3	9.39	10.88	2	1.134	0.962	0.159761	0.748331	0.786924	0.998179	112.2	127.3	108	25.52	45.23	24.22	188.9	244.4	146.1	382.9	214.2	163.9	128.1	211	181.8
High	Master Protein	Solyc11g027880.2.1	Sec14p-like phosphatidylinositol transfer family protein (AHRD V3.3 *** AT1G72160.1)	0	26	10	20	9	1	490	56.1	5.14	46.44	10	0.888	1.238	0.160062	0.10152	0.786924	0.632235	100.4	89.1	124.2	19.57	4.89	5.35	590.2	570.9	404.4	518.1	506.9	471.4	706.7	662.6	737.3
High	Master Protein	Solyc11g027870.2.1	Mitochondrial inner membrane organizing system protein 1 (AHRD V3.3 *** A0A1D1ZLH1_9ARAE)	0	60	4	16	4	1	99	10.5	5.36	54.41	4	1.121	1.034	0.160303	0.727395	0.786924	0.998179	87.1	97.6	90.1	13.41	3.34	6.47	280.7	364.6	309.4	365.3	343.6	346.7	319.9	286.2	321.7
High	Master Protein	Solyc08g005000.3.1	Glucan endo-1,3-beta-glucosidase, putative (AHRD V3.3 *** B9T103_RICCO)	0	9	3	5	3	1	500	53.8	5.73	10.76	3	1.165	1.089	0.160382	0.494917	0.786924	0.965311	103.7	120.7	112.9	12.9	10.3	8.34	68.9	88.7	75.8	93.7	88.2	76.4	72.6	82.5	85.4
High	Master Protein	Solyc03g058920.3.1	Mitochondrial outer membrane porin (AHRD V3.3 *** VDAC1_WHEAT)	0	37	13	119	7	1	338	36.4	8.82	314.86	13	1.118	1.327	0.160396	0.0434355	0.786924	0.464633	95.2	106.4	126.3	16.97	7.33	22.89	2290.4	2857.4	2065.6	2715	2561.3	2344.2	3588.6	2242.6	3039
High	Master Protein	Solyc10g074800.2.1	heat-inducible transcription repressor (AHRD V3.3 *-* AT5G01970.2)	0	8	2	3	1	1	252	28.3	5.54	7.91	2	1.173	1.035	0.160419	0.825804	0.786924	0.998179	124.7	146.3	129	8.74	3.3	16.32	29.7	29.5	34.3	35.6	34.8	33.3	26.6	36.8	30.7
High	Master Protein	Solyc10g006340.3.1	Kinase family protein (AHRD V3.3 *** U5GUL9_POPTR)	0.005	4	2	3	1	1	406	45.5	7.46	6.79	2	0.891	1.029	0.161173	0.793996	0.788645	0.998179	103.8	92.5	106.8	13.18	9.45	5.83	280	293.6	227	276.4	249.5	229	307.3	273.7	288.1
High	Master Protein	Solyc09g065830.3.1	NADH-ubiquinone oxidoreductase 24 kDa subunit (AHRD V3.3 *** AT4G02580.1)	0	43	10	95	10	1	255	28.3	8.13	174.05	10	1.118	0.997	0.161337	0.949769	0.788787	0.99882	100.1	111.9	99.8	15.58	12.37	3.77	1483.9	1660.6	2010.1	1508.5	1856.5	1908.2	1762	1648	1656.2
High	Master Protein	Solyc10g079740.2.1	HAUS augmin-like complex subunit (AHRD V3.3 *** AT2G41350.1)	0	18	4	4	4	1	305	33.9	6.04	9.92	4	0.848	1.078	0.161672	0.585075	0.789769	0.981288	136.7	115.9	147.4	7.25	9.97	6.88	39.8	38.2	34.5	32.4	34.7	28.4	41.2	37.3	42.7
High	Master Protein	Solyc04g014390.3.1	60S ribosomal protein L51, mitochondrial (AHRD V3.3 *** A0A0B2SGQ7_GLYSO)	0	30	4	4	4	1	175	19.7	9.8	10.9	4	1.115	1.061	0.162201	0.602193	0.790233	0.981505	90.5	100.9	96	9.04	5.32	7.84	213	213	248.2	237.5	218.6	241.9	256.4	226	223.1
High	Master Protein	Solyc10g086020.2.1	interactor of constitutive active ROPs 3	0	40	7	49	7	1	173	19	10.24	95.12	7	1.118	1.122	0.162509	0.38289	0.790233	0.922577	87.6	97.8	98.3	7.19	8.27	7.2	1314.7	1452	1265.6	1469.1	1611.9	1367.7	1495.6	1308.5	1475.5
High	Master Protein	Solyc12g096390.2.1	Peptidyl-tRNA hydrolase II (PTH2) family protein (AHRD V3.3 *** AT5G10700.1)	0	16	2	2	2	1	200	21.4	8.56	6.55	2	1.158	1.047	0.162588	0.721946	0.790233	0.998179	124.8	144.5	130.7	4.52	9.4	10.42	72.3	79.1	75.8	87.7	100.1	83.8	88.9	79.3	72.2
High	Master Protein	Solyc01g095970.3.1	dynamin-like protein (AHRD V3.3 *** AT5G42080.4)	0	16	9	11	2	1	610	68.2	7.97	21.96	9	1.204	1.447	0.16282	0.00644429	0.790233	0.160751	109.6	131.9	158.5	2.12	14.3	29.16	15.5	16	15.5	18.6	14.7	19.5	13.8	22.4	25.4
High	Master Protein	Solyc02g062000.3.1	Zinc finger, FYVE/PHD-type (AHRD V3.3 *** A0A103XCA5_CYNCS)	0	14	5	7	4	1	470	52.9	6.48	13.68	5	1.149	1.158	0.162963	0.195701	0.790233	0.775218	92.1	105.8	106.6	7.72	12.67	3.38	97.7	108.4	93.5	114.6	112.3	90.3	108.7	113.2	116.3
High	Master Protein	Solyc05g055290.3.1	alpha/beta-Hydrolases superfamily protein (AHRD V3.3 *** AT2G36290.1)	0	7	2	4	2	1	347	39.8	8.38	7.65	2	1.136	1.076	0.163161	0.506304	0.790233	0.967305	72.1	82	77.6	14.05	0.33	9.51	115	137.5	104.8	131.1	130.3	130.6	126.2	105.6	123.8
High	Master Protein	Solyc11g020330.1.1	leer-sHSP small heat shock protein	0.003	6	1	1	1	1	190	21.4	6	3.07	1	0.878	1.153	0.163201	0.24679	0.790233	0.832893	99.5	87.4	114.8	24.23	10.71	24.99	86.2	92.8	57	89	75.7	73.2	99.4	64.4	106.4
High	Master Protein	Solyc09g011670.3.1	Adenine nucleotide alpha hydrolases-like superfamily protein (AHRD V3.3 *** AT3G53990.1)	0	34	7	24	6	1	223	25.7	9.09	66.1	7	0.892	1.111	0.16325	0.393321	0.790233	0.930914	98.6	88	109.6	6.76	4.93	8.27	639	558	600.1	535.5	506.3	558.8	593.2	698.4	666.9
High	Master Protein	Solyc12g096960.2.1	Major allergen d 1 (AHRD V3.3 *** Q8L6K9_MALDO)	0	44	5	7	5	1	158	18.2	5.14	18	5	0.875	1.185	0.163921	0.132106	0.79213	0.67745	100.3	87.8	118.9	8.48	1.01	25.48	110	92.8	102.3	88.7	90.5	89.5	153.3	91.2	121.3
High	Master Protein	Solyc09g011570.3.1	Glutathione S-transferase-like protein (AHRD V3.3 *** A8DUB0_SOLLC)	0	7	2	3	2	1	360	41.9	5.78	2.3	2	0.86	1.044	0.16412	0.736617	0.79213	0.998179	137.8	118.4	143.8	15.21	4.52	10.35	41.1	50.9	55.8	44.4	43.7	40.8	54	44.5	53.1
High	Master Protein	Solyc12g077590.2.1	Peptidyl-tRNA hydrolase 2 (AHRD V3.3 *** B4FSD3_MAIZE)	0.001	5	1	2	1	1	173	19	9.52	2.27	1	0.847	1.102	0.164183	0.474572	0.79213	0.958874	135.6	114.9	149.4	2.92	9.04	14.79	29.1	30.8	30.1	26.9	22.5	25.5	33.2	25.4	33.3
Medium	Master Protein	Solyc07g047900.3.1	CRS1/YhbY (CRM) domain protein (AHRD V3.3 *** A0A072U6I9_MEDTR)	0.011	3	1	1	1	1	573	65.9	8.92	2.52	1	1.181	1.006	0.164443	0.975129	0.792517	0.99882	125.5	148.2	126.3	11.34	28.85	12.85	22.8	21.3	18.2	25.1	27.3	15.1	25.2	19.7	21.4
High	Master Protein	Solyc03g116600.3.1	Coatomer subunit zeta-3 (AHRD V3.3 *** A0A1D1YYD5_9ARAE)	0	35	3	3	1	1	147	16.6	6.01	6.73	3	1.147	1.183	0.164533	0.138736	0.792517	0.690817	93.5	107.3	110.6	11.17	5.8	15.88	100.2	117.3	95	104.6	116.7	115	138.9	101	118.6
Medium	Master Protein	Solyc07g006230.1.1	LOW QUALITY:NAC domain-containing protein 78 (AHRD V3.3 --* M7YSE5_TRIUA)	0.013	18	1	2	1	1	131	11.5	9.82	0	1	0.844	0.866	0.164784	0.287594	0.793074	0.87213	147.6	124.5	127.9	20.44	8.15	34.07	21.4	15	22.5	16.5	19.4	18.1	11.6	23.9	18.6
High	Master Protein	Solyc03g097380.3.1	Heavy metal transport/detoxification superfamily protein (AHRD V3.3 *** AT5G50740.5)	0	28	3	4	3	1	157	17.7	9.33	12.5	3	0.866	0.959	0.165293	0.721846	0.794871	0.998179	112.6	97.5	107.9	3.76	6.29	2.52	55	58.4	59	47.9	54.3	50.6	56	55.7	58.3
High	Master Protein	Solyc07g064600.3.1	inducible plastid-lipid associated protein	0	33	3	5	3	1	174	18.1	6.09	7.83	3	1.165	1.191	0.165802	0.147411	0.795568	0.701417	96.4	112.3	114.7	17.08	18.98	7.24	65.9	68.9	49.4	83.3	56.9	76.7	85.5	78.4	74.2
High	Master Protein	Solyc05g054240.3.1	Protein arginine n-methyltransferase, putative (AHRD V3.3 *** B9RT51_RICCO)	0.002	3	1	1	1	1	527	58.7	5.53	3.39	1	0.831	0.909	0.165845	0.480337	0.795568	0.95951	146	121.3	132.8	14.68	25.51	20.73	15.6	16.8	12.5	13	15.5	9.2	14.2	10.9	16.6
High	Master Protein	Solyc12g056250.2.1	Glutathione S-transferase (AHRD V3.3 *** Q9M558_EUPES)	0	56	9	19	9	1	236	26.5	6.54	48.83	9	1.127	1.063	0.166237	0.569053	0.796357	0.981288	84.9	95.7	90.3	12.21	8.78	3.75	323	412.9	378.8	378	450	426.7	384.8	402.8	414.7
High	Master Protein	Solyc11g068910.2.1	Methyl-CpG binding domain containing protein, expressed (AHRD V3.3 *-* Q2QM23_ORYSJ)	0	77	28	103	28	1	435	47.5	4.56	235.34	28	1.116	0.911	0.166385	0.575201	0.796357	0.981288	99.4	110.9	90.5	5.48	1.1	11.88	2515.6	2675.6	2807.1	2938.2	3000.5	2987.2	2271	2852	2436.5
High	Master Protein	Solyc03g097190.3.1	weak chloroplast movement under blue light protein (DUF827) (AHRD V3.3 *** AT5G16730.1)	0	63	65	232	63	1	969	109.9	4.86	672.7	65	0.894	0.8	0.166421	0.14647	0.796357	0.700905	115.7	103.4	92.5	11.64	2.78	13.27	8666.7	6889.3	8199.6	7327.3	7574.4	7167.9	6507.1	8156.8	6556.2
High	Master Protein	Solyc04g074740.3.1	Blue copper protein, putative (AHRD V3.3 *** B9RJR1_RICCO)	0	18	1	3	1	1	180	18.2	6.1	9.52	1	1.186	1.015	0.166625	0.931372	0.796357	0.99882	125	148.2	126.9	9.01	35.69	18.71	22.6	19	19.9	32.3	23.5	15.3	17.3	25	20.2
Medium	Master Protein	Solyc03g117910.3.1	FRIGIDA-like protein, putative (AHRD V3.3 *-* A0A061G6R8_THECC)	0.011	2	1	3	1	1	345	39.6	7.44	4.52	1	0.871	0.972	0.166695	0.815441	0.796357	0.998179	140.7	122.5	136.8	7.39	6.73	1.96	127.9	115.4	133.5	124.5	110.7	111.4	121.9	124.4	126.7
High	Master Protein	Solyc12g042065.1.1	Chloroplast ATP-dependent Clp protease chaperone protein (AHRD V3.3 *** A0A088F8F4_NICBE)	0	37	12	14	5	1	430	48.4	5.17	34.77	12	0.895	1.435	0.16683	0.00312897	0.796357	0.0991459	75	67	107.5	17.22	2.65	28.29	206.9	205.3	150.2	191.6	182.5	183.7	341.6	189.5	294.5
High	Master Protein	Solyc03g098410.1.1	LOW QUALITY:ubiquitin-specific protease 13 (AHRD V3.3 --* AT3G11910.4)	0	49	4	11	4	1	117	13	9.19	24.16	4	1.107	0.848	0.16762	0.221377	0.796357	0.808039	110.9	122.8	94.1	14.35	5.86	18.46	296.1	258.9	344.7	306.2	327.8	344.3	251.2	339.2	248.5
Medium	Master Protein	Solyc07g009130.3.1	Heavy metal ATPase (AHRD V3.3 *** T2K0N9_TOBAC)	0.019	1	1	1	1	1	1310	141.4	7.4	0	1	1.174	0.855	0.168011	0.225371	0.796357	0.813004	132.1	155.1	112.9	22.16	4.89	8.8	26	36.1	24.2	30.6	32	29	22.2	21	24.9
High	Master Protein	Solyc05g049990.3.1	Heavy metal transport/detoxification superfamily protein (AHRD V3.3 *** A0A072TW71_MEDTR)	0	18	2	6	2	1	176	20.4	8.35	9.4	2	0.848	1.085	0.168146	0.552627	0.796357	0.980958	83.8	71.1	91	6.16	13.38	21.9	32.6	28.9	30.3	23.1	30	25.6	28.2	43.1	32.8
High	Master Protein	Solyc06g071310.3.1	Pollen-specific protein SF3, putative (AHRD V3.3 *** Q53J16_SOLLC)	0	11	2	5	2	1	214	24.2	8.29	15.69	2	1.105	1.144	0.1682	0.281862	0.796357	0.865065	74.8	82.7	85.6	13.63	4.37	5.18	261.9	331.9	266.7	294.9	303.5	278.4	305.3	298.2	329
High	Master Protein	Solyc08g014000.3.1	lipoxygenase A	0	26	12	16	12	1	860	96.7	5.83	28.59	12	0.89	0.958	0.168324	0.775839	0.796357	0.998179	95.4	84.9	91.3	22.8	3.58	20.6	314.9	284.4	198.1	253.2	250.3	267.5	266.1	378.1	272.3
High	Master Protein	Solyc08g080250.3.1	APO protein 1 (AHRD V3.3 *** F4I896_ARATH)	0	8	4	18	4	1	522	58.9	8.91	32.6	4	1.121	0.776	0.168429	0.0966784	0.796357	0.624839	96.5	108.1	74.8	14.03	11.46	32.02	1443	1191.5	1106.7	1525.8	1335.2	1217	769.4	1403.4	924.1
High	Master Protein	Solyc05g053960.3.1	Extensin-like protein (AHRD V3.3 *** O49946_SOLTU)	0	52	9	60	9	1	206	22.5	8.79	153.72	9	1.116	0.818	0.16849	0.194187	0.796357	0.773953	94.2	105.1	77	15.68	12.26	10.63	2707.8	2144.3	2037.6	2620.3	2392.8	2047.2	1657.2	2028.6	1753.4
Medium	Master Protein	Solyc05g051305.1.1	LOW QUALITY:TRICHOME BIREFRINGENCE-LIKE 11 (AHRD V3.3 *-* AT5G19160.2)	0.013	8	1	2	1	1	127	15.2	8.13	0	1	0.89	0.679	0.168672	0.00117584	0.796357	0.0526164	136.3	121.3	92.6	19.94	8.63	20.86	282.2	187.9	241.5	240	214.9	202.9	164	231.3	163.9
High	Master Protein	Solyc07g049200.3.1	Coiled-coil domain-containing protein 21, putative isoform 2 (AHRD V3.3 *** A0A061DLJ7_THECC)	0	14	3	3	3	1	259	28.4	9.63	9.35	3	1.162	1.204	0.168681	0.15564	0.796357	0.718009	118.8	138.1	143	12.98	23.39	10.74	38	39.8	48.2	31.2	50.1	46.3	54.1	43.7	47.9
High	Master Protein	Solyc09g005720.3.1	60S ribosomal protein L23A (AHRD V3.3 *** A0A0B2RCV3_GLYSO)	0	52	13	365	11	1	153	17.2	10.26	895.7	13	0.894	0.816	0.168861	0.190166	0.796357	0.763555	110.2	98.6	90	7.88	6	9.11	11224	9757	11219.2	9886.8	10032.2	11023.5	9158.4	10077.4	8401.7
High	Master Protein	Solyc06g061070.3.1	Glycine cleavage system protein H (AHRD V3.3 *** A9PG07_POPTR)	0	33	4	22	4	1	163	17.5	4.82	60.1	4	1.106	1.023	0.168909	0.810458	0.796357	0.998179	97.2	107.4	99.4	11.33	6.87	4.44	740.1	805.1	924	792.4	890.2	898.7	763.2	823.9	826.1
High	Master Protein	Solyc03g083280.3.1	Pentatricopeptide repeat-containing protein, putative (AHRD V3.3 *** A0A061G122_THECC)	0	5	3	3	3	1	652	73.2	5.77	8.83	3	0.87	0.786	0.168943	0.0504316	0.796357	0.489519	150.6	131	118.4	11.42	7.73	19.63	65.4	59.8	52	52	55.8	47.7	47	61.9	43
High	Master Protein	Solyc01g079980.3.1	Eukaryotic aspartyl protease family protein (AHRD V3.3 *** AT1G03220.1)	0	21	6	15	3	1	443	47.7	8.69	33.21	6	0.874	0.944	0.169202	0.619667	0.796357	0.984202	95.5	83.5	90.2	15.03	4.43	6.9	76.7	74	57.4	64.8	64.7	59.9	71.7	62.8	69.9
High	Master Protein	Solyc03g005270.3.1	Transmembrane emp24 domain-containing protein p24beta3 (AHRD V3.3 *** P24B3_ARATH)	0	11	2	4	2	1	216	24.2	6.16	13.31	2	0.893	1.064	0.169594	0.568903	0.796357	0.981288	107.9	96.3	114.8	13.94	8.2	5.76	431.7	436	336.9	427.5	385.3	364.2	459.4	428.4	480.6
Medium	Master Protein	Solyc08g079160.3.1	Vacuolar-processing enzyme (AHRD V3.3 *** VPE_SOYBN)	0.019	3	1	1	1	1	498	55.3	5.73	0	1	0.857	0.896	0.169641	0.396109	0.796357	0.930914	82.2	70.5	73.6	19.14	9.75	38.36	24.8	20.1	29.7	21.2	19.5	23.7	16.1	34.4	22.2
High	Master Protein	Solyc09g075890.3.1	Haloacid dehalogenase-like hydrolase (AHRD V3.3 *** B7FKK9_MEDTR)	0.002	8	2	2	2	1	256	28.5	5.3	2.63	2	1.163	1.183	0.169676	0.167291	0.796357	0.73201	60.9	70.9	72.1	12.7	11.43	10.65	73.2	56.8	64.1	82.1	74.5	65.3	87.3	75.8	71.1
High	Master Protein	Solyc09g007140.3.1	Heat shock family protein (AHRD V3.3 *** B9MYM7_POPTR)	0	58	10	51	10	1	260	29.7	7.8	134.27	10	1.116	0.957	0.16969	0.823163	0.796357	0.998179	98.1	109.5	93.9	11.37	1.75	3.7	1981.1	2490.7	2261	2522.2	2457.1	2540.2	2162.7	2152.8	2298.9
High	Master Protein	Solyc05g008180.3.1	quinolinate phoshoribosyltransferase	0	7	2	2	2	1	353	38.2	6.87	6.19	2	1.167	1.492	0.169783	0.00259258	0.796357	0.0868441	73.6	85.9	109.8	11.76	13.11	19.77	23.9	28.5	22.9	25.3	27.9	32.7	35.7	25.5	37.6
High	Master Protein	Solyc01g008310.3.1	Phenylalanyl-tRNA synthetase beta chain family protein (AHRD V3.3 *** B9N5I6_POPTR)	0	11	5	8	5	1	619	69.1	5.57	17.1	5	0.89	1.066	0.169826	0.574147	0.796357	0.981288	118.8	105.7	126.7	10.92	3.66	2.92	342.9	364.7	293.6	305.1	320.9	299.1	348.6	367.9	365.7
High	Master Protein	Solyc11g007930.1.1	Histone H2B (AHRD V3.3 *** K4D554_SOLLC)	0	60	12	636	2	1	138	15	10.05	1345.28	12	1.109	0.97	0.169923	0.90087	0.796357	0.99882	96.3	106.8	93.5	17.4	14.47	12.78	715.2	1017.8	877.4	1035.1	972.9	777.6	698.2	897.2	851.5
High	Master Protein	Solyc01g081200.3.1	Protein OS-9 (AHRD V3.3 *** A0A1D1ZFI5_9ARAE)	0	35	4	7	4	1	124	14.1	5.29	28.66	4	1.119	0.826	0.169991	0.202899	0.796357	0.785798	93.7	104.8	77.4	11.08	2.9	31.03	488.8	488.1	588.6	546.9	534.6	566.2	344.1	612.1	403.9
High	Master Protein	Solyc04g080570.3.1	Gamma carbonic anhydrase-like protein (AHRD V3.3 *** I3SYK2_MEDTR)	0	82	17	75	16	1	273	29.4	7.3	210.11	17	1.118	1.214	0.170085	0.158543	0.796357	0.720128	94.5	105.7	114.7	12.53	9.25	13.58	1381.5	1619.4	1270.3	1620.8	1544.4	1350.7	1744.1	1341.8	1677
High	Master Protein	Solyc07g065280.3.1	NADH-ubiquinone oxidoreductase subunit (AHRD V3.3 *** A0A1D1ZJA2_9ARAE)	0	13	1	4	1	1	102	11	9.52	10.41	1	1.155	1.016	0.170085	0.907178	0.796357	0.99882	126.1	145.7	128.2	22.2	17.43	10.4	48.6	56.8	36	61.5	56.1	43.3	41.5	50.5	49.4
Medium	Master Protein	Solyc02g080500.3.1	GPI-anchored protein (AHRD V3.3 *** AT2G30700.2)	0.016	2	1	1	1	1	457	48.9	6.62	2.25	1	0.874	1.043	0.170351	0.742674	0.796683	0.998179	101.1	88.4	105.4	17.95	11.83	14.67	51.4	73.2	59.8	52.3	63.5	51.9	62.4	47.9	62.7
High	Master Protein	Solyc01g081500.3.1	heterochromatin protein 1-like protein	0.003	9	2	2	2	1	443	49.5	9.13	0	2	0.857	0.787	0.170426	0.0709914	0.796683	0.574263	151.3	129.6	119.1	2.92	6.4	19.89	24.8	23.9	23.4	20.5	21.9	19.2	18.8	24.1	16.4
High	Master Protein	Solyc06g084530.3.1	ATPase family AAA domain-containing protein 1 (AHRD V3.3 *** A0A0B0NTB1_GOSAR)	0	6	5	5	3	1	1251	136.5	7.43	15.19	5	0.872	0.899	0.171085	0.358057	0.79876	0.907759	106.7	93	95.9	12.13	1.49	11.03	127	134.2	105.7	110.7	109.8	113	97.9	114.1	122
High	Master Protein	Solyc01g009215.1.1	Heat shock family protein (AHRD V3.3 *** B9HQH9_POPTR)	0	12	2	2	2	1	222	24.6	8.7	6.04	2	1.162	0.999	0.171143	0.96283	0.79876	0.99882	94.9	110.3	94.8	11.48	1.55	7.26	74.5	88.9	72.3	86.6	86.8	84.4	69.9	80.7	74.4
High	Master Protein	Solyc12g049290.2.1	ELF4-like protein (AHRD V3.3 *** C6ZKI0_SOLLC)	0	35	3	4	3	1	114	12.9	5.21	6.82	3	0.854	1.015	0.17138	0.917311	0.799227	0.99882	139.4	119.1	141.5	5.1	17.03	16.5	21.7	20.9	19.6	17.8	23	16.9	24.2	21.2	17.3
High	Master Protein	Solyc09g092090.3.1	50S ribosomal protein L13, putative (AHRD V3.3 *** B9RBL9_RICCO)	0	46	8	23	8	1	195	22.7	10.2	51.32	8	0.895	0.915	0.172152	0.594735	0.802058	0.981288	112.9	101.1	103.3	5.73	6.02	3.54	589.2	557.1	624.7	509.7	527.5	572.4	539.2	564.5	526.7
High	Master Protein	Solyc03g033540.3.1	calcium-dependent protein kinase2	0	9	3	4	3	1	565	63.8	8.94	12.49	3	0.879	1.019	0.172589	0.880464	0.802058	0.99882	138.1	121.3	140.6	11.41	11.26	9.57	106.9	105.7	86.6	98.6	92.9	78.9	107.7	119	98.3
High	Master Protein	Solyc08g069040.3.1	Peroxidase (AHRD V3.3 *** K4CMC4_SOLLC)	0	36	9	14	9	1	336	37.1	8.98	44.62	9	0.9	1.135	0.172706	0.334755	0.802058	0.899828	100.1	90.1	113.6	23.26	5.36	24.03	534.9	853.7	673.4	606.1	654.9	591.7	764.1	508.5	825.2
High	Master Protein	Solyc05g054150.3.1	RAB GTPase homolog A5A (AHRD V3.3 *** AT5G47520.1)	0	42	8	9	6	1	226	25	6.11	18.83	8	0.889	1.029	0.172782	0.738397	0.802058	0.998179	108.2	96.2	111.4	7.03	5.36	1.79	437.7	456.9	397.6	414.2	372.4	389.2	455.4	450.6	439.7
High	Master Protein	Solyc10g085430.2.1	LURP-one-like protein (AHRD V3.3 *-* G7KW17_MEDTR)	0	28	9	22	9	1	487	54.3	5.88	68.09	9	1.112	0.847	0.173243	0.167686	0.802058	0.73201	115.3	128.2	97.6	18.82	11.25	23.98	288.5	217.9	205.8	279.4	224.6	242.3	179.2	269.3	184.5
High	Master Protein	Solyc01g095140.3.1	Late embryogenesis abundant protein (AHRD V3.3 *** B5TV69_CAMSI)	0	79	13	21	13	1	160	17.6	4.86	53.64	13	1.128	0.852	0.173257	0.294488	0.802058	0.876093	103.6	117	88.3	12.68	8.57	10.88	510.8	461.7	395.6	483.5	521	573.2	393.6	471	390.8
High	Master Protein	Solyc05g054590.3.1	UDP-glucuronate decarboxylase 1 (AHRD V3.3 *** Q6IVK5_TOBAC)	0	40	9	17	4	1	350	39.6	8.63	36.46	9	0.871	0.966	0.173316	0.780105	0.802058	0.998179	141	122.8	136.2	4.77	2.21	9.36	102.9	112.7	110.7	99.5	96.5	95.4	97	107	117
High	Master Protein	Solyc08g075090.3.1	bHLH transcription factor144	0	62	14	75	5	1	245	28.3	9.99	171.02	14	0.892	1.081	0.173418	0.521176	0.802058	0.96886	123.9	110.5	133.9	7.12	11.64	28.29	268.8	239.1	273.2	239.7	236.5	289.5	376.3	210.8	290.6
Medium	Master Protein	Solyc08g066200.3.1	Poly(A) polymerase (AHRD V3.3 *** A0A0B2Q923_GLYSO)	0.013	2	1	1	1	1	788	88.5	5.47	2.42	1	1.168	0.861	0.173467	0.250317	0.802058	0.833133	132	154.3	113.7	5.37	14.46	12.06	28.3	25.5	26.2	34.2	30.7	25.5	19.4	22.6	24.7
High	Master Protein	Solyc03g114340.3.1	1-deoxy-D-xylulose-5-phosphate reductoisomerase	0	19	4	4	4	1	475	51.5	6.35	14.42	4	1.203	1.301	0.173629	0.0741444	0.802058	0.578741	53.9	64.8	70.1	8.14	7.14	15.12	13.2	15.5	14.2	17.3	15.1	17.1	18.4	15.1	20.5
High	Master Protein	Solyc10g038120.2.1	Coatomer subunit delta (AHRD V3.3 *** W9SBM6_9ROSA)	0	6	3	4	2	1	526	57.9	5.85	11.05	3	0.855	0.907	0.173826	0.417375	0.802224	0.94356	100.4	85.8	91.1	14.16	13.08	7.76	44.7	33.6	40.2	33.6	42.3	34.4	32.6	38	36.5
High	Master Protein	Solyc04g080980.2.1	Coatomer subunit alpha (AHRD V3.3 *** K4BVH7_SOLLC)	0.002	2	2	2	2	1	1218	137.1	7.09	4.7	2	1.153	1.282	0.173938	0.0405835	0.802224	0.451424	116.5	134.2	149.3	12.95	11.86	12.43	62.5	79.8	66.8	85.9	77	67.7	68.8	86.6	85.6
High	Master Protein	Solyc01g107780.3.1	Glycosyltransferase (AHRD V3.3 *** K4B2Z4_SOLLC)	0	9	5	5	5	1	638	71.5	6.3	16.63	5	0.877	0.899	0.174111	0.364629	0.80239	0.910451	144.1	126.3	129.5	14.17	7.01	5.15	52.6	67.5	68.5	59.2	63	54.7	59.3	60.7	65.3
High	Master Protein	Solyc01g008100.3.1	Transferase, transferring glycosyl groups, putative (AHRD V3.3 *** B9RG20_RICCO)	0	18	3	5	3	1	217	24.9	5.39	13.38	3	0.877	1.012	0.174396	0.924634	0.802545	0.99882	138.4	121.4	140.1	23.4	11.74	14.62	60.4	91.9	95.6	72.4	91.5	80.6	93	71.6	93.8
High	Master Protein	Solyc08g081730.3.1	Reticulon-like protein (AHRD V3.3 *** K4CPG9_SOLLC)	0	40	9	17	8	1	270	30	7.97	59.97	9	1.114	1.013	0.174419	0.841578	0.802545	0.998179	93.6	104.3	94.8	13.21	3.33	8.43	479.5	536.4	622.7	577.9	597.6	617.7	543.6	600.7	508.7
High	Master Protein	Solyc04g007950.3.1	Cysteine-rich repeat secretory 12-like protein (AHRD V3.3 *** A0A0B0NFR5_GOSAR)	0	12	2	3	2	1	282	30.5	6.98	4.64	2	0.85	0.804	0.174569	0.0867066	0.802605	0.59501	150.7	128.2	121.2	18.17	18.26	12.99	34.1	31	23.6	34.1	24.3	26.3	24.9	29.3	22.8
High	Master Protein	Solyc01g100780.3.1	Agenet-like domain-containing protein (AHRD V3.3 *** A0A103XFM3_CYNCS)	0	30	7	11	7	1	327	38	4.97	33.13	7	0.888	0.956	0.174785	0.760385	0.80297	0.998179	121.2	107.6	115.9	11.67	6.33	6.73	261	258.4	210.6	240.9	229.5	212.3	247.2	230.5	263.7
High	Master Protein	Solyc08g063050.3.1	ATP-dependent zinc metalloprotease FTSH protein (AHRD V3.3 *** G7J7N5_MEDTR)	0	21	8	9	3	1	716	77.2	8.79	20.61	8	1.216	1.078	0.174925	0.638619	0.802983	0.987729	121.4	147.6	130.9	23.45	29.6	16.72	9.7	15.5	12.1	14.7	15.4	8.5	16.9	13	12.7
Medium	Master Protein	Solyc11g008620.2.1	Phosphoglycolate phosphatase (AHRD V3.3 *** A0A0V0I1W8_SOLCH)	0.017	3	1	1	1	1	360	39.6	8.15	2.66	1	1.165	1.211	0.17515	0.14871	0.803386	0.703582	118.5	138.1	143.5	19.15	9.69	14.17	33.4	45.4	32.7	33	38.9	39.4	40.5	31.7	41.4
Medium	Master Protein	Solyc05g006780.3.1	Actin cross-linking protein, putative (AHRD V3.3 *** A0A061E7B5_THECC)	0.013	3	1	1	1	1	501	56.3	6.86	2.63	1	1.163	1.015	0.175829	0.919213	0.803522	0.99882	103.9	120.8	105.4	11.61	8.92	22.08	68.1	78.3	62.4	83.5	79.2	70	54.9	85.7	69.1
High	Master Protein	Solyc01g109500.3.1	Dehydration-responsive protein RD22, putative (AHRD V3.3 *** B9RBD8_RICCO)	0	13	4	6	4	1	405	45.9	6.57	11.53	4	1.152	1.076	0.176002	0.564078	0.803522	0.981288	123.9	142.8	133.3	21.11	4.3	25.89	58.2	39.8	42.7	50.9	49.2	46.7	30.8	45.9	52.5
High	Master Protein	Solyc11g066520.2.1	Carboxypeptidase (AHRD V3.3 *** K4D9Q9_SOLLC)	0	16	7	11	7	1	463	51.5	6.43	35.31	7	1.129	1.117	0.17672	0.362434	0.805529	0.909824	98	110.7	109.4	18.82	14.53	18	438.3	569.9	401.8	606.6	494.9	462.2	489.5	391.7	564.7
High	Master Protein	Solyc10g008070.3.1	Transcription factor GTE4 (AHRD V3.3 *** A0A0B2R809_GLYSO)	0	5	2	4	2	1	485	54.7	7.9	10.35	2	0.841	0.893	0.176824	0.393728	0.805529	0.930914	146.3	123.1	130.6	22.88	23.26	8.56	12	19	17.4	20	14.6	12.9	14.1	16.7	15.5
High	Master Protein	Solyc00g009080.3.1	Late embryogenesis abundant protein, putative (AHRD V3.3 *** A0A072VQC9_MEDTR)	0	22	3	15	3	1	157	18	7.97	38.77	3	1.123	0.793	0.176892	0.108902	0.805529	0.64224	103.6	116.4	82.1	9.54	10.32	20.04	408.6	383.3	461.4	459	434.6	528.9	323.8	448	319.7
High	Master Protein	Solyc06g060250.3.1	Aldehyde dehydrogenase (AHRD V3.3 *** K4C6K6_SOLLC)	0	18	6	6	6	1	474	51.9	8.59	14.1	6	0.878	1.142	0.17709	0.246363	0.805529	0.832893	103.3	90.7	118	9.45	2.87	13.03	146	146.9	123.7	128.2	134	127.1	166.8	144.7	188.1
High	Master Protein	Solyc05g054640.3.1	2-oxoglutarate dehydrogenase E1 component family protein (AHRD V3.3 *** B9HM58_POPTR)	0	6	4	4	2	1	846	95.8	6.96	5.83	4	0.882	0.922	0.177128	0.470549	0.805529	0.955441	102	90	94.1	16.84	0.65	4.82	84.9	76.2	60.4	66.7	67.3	67.6	76.1	70.3	69.9
High	Master Protein	Solyc09g072570.3.1	Pre-mRNA-splicing factor SLU7 (AHRD V3.3 *** SLU7_ORYSI)	0	16	8	11	8	1	536	62.2	6.43	29.17	8	0.894	0.874	0.177293	0.384949	0.805651	0.92315	110.6	98.8	96.7	7.22	8.03	4.16	496.5	481.6	431.7	492.9	430	430.4	420.9	402.8	437.8
High	Master Protein	Solyc01g096420.3.1	NADPH:quinone oxidoreductase (AHRD V3.3 *** AT3G27890.1)	0	34	5	9	3	1	193	21.4	6.11	19.78	5	0.877	0.993	0.177917	0.932099	0.807236	0.99882	65.7	57.6	65.2	2.56	6.59	5.56	69.7	73.4	72.1	61.8	63.3	69.8	71.2	78.5	71.6
High	Master Protein	Solyc02g087770.3.1	Aldose 1-epimerase (AHRD V3.3 *** K4BBT3_SOLLC)	0	13	5	6	5	1	353	39	9.45	15.23	5	0.894	1.165	0.178581	0.210189	0.809622	0.794073	105.6	94.5	123.1	10.84	5.83	25.29	303.9	377.9	346.4	309.9	341.8	309	403.7	255	420
High	Master Protein	Solyc05g054710.3.1	Beta-hexosaminidase (AHRD V3.3 *** E6Y3A5_SOLLC)	0	6	3	3	3	1	552	62.6	6.1	8.09	3	1.137	1.211	0.178956	0.0937246	0.810289	0.616432	70.9	80.6	85.9	16.16	3.93	10.89	158.3	192	139.9	180	185.8	171.8	191.7	163.9	203.4
High	Master Protein	Solyc01g010760.3.1	Mitochondrial outer membrane porin (AHRD V3.3 *** VDAC1_WHEAT)	0	53	14	90	11	1	276	29.4	8.07	268.31	14	1.113	1.605	0.179005	0.000883335	0.810289	0.0431509	80.4	89.5	129.1	20.22	7.33	32.48	2890.3	3891.9	2702.8	3233.8	3216.6	2832.6	5642.4	2839.1	4639.6
High	Master Protein	Solyc01g008530.3.1	phenylacetaldehyde reductase	0	7	2	3	1	1	328	35.9	6.55	9.71	2	1.153	1.086	0.179425	0.515796	0.811544	0.967305	86.4	99.6	93.8	21.51	14.29	10.33	56	44.6	36.4	57.2	51.5	42.8	54.9	44.8	48.5
High	Master Protein	Solyc03g096460.3.1	wound/stress protein AY568721	0	32	4	13	4	1	184	20.3	6.51	32.88	4	1.117	1.458	0.179559	0.00464708	0.811544	0.1316	90.4	101	131.9	19.22	10.86	21.71	458.7	643.1	478.3	491.5	608.5	534.3	717.4	471.6	697.5
High	Master Protein	Solyc02g069855.1.1	Nuclear transcription factor (AHRD V3.3 *-* A0A059Q085_9POAL)	0.002	8	1	1	1	1	133	15.2	9.33	2.58	1	1.151	1.145	0.180299	0.283077	0.813554	0.867357	121.4	139.7	139	21.13	8.23	0.91	37	55.1	41.5	46.5	54.1	47.7	47	47.5	47.9
High	Master Protein	Solyc03g032100.2.1	Phosphoenolpyruvate carboxylase 1 (AHRD V3.3 --* CAPP1_MAIZE)	0.003	3	1	1	1	1	297	33	9.42	1.82	1	1.197	0.821	0.180375	0.157153	0.813554	0.718822	132.5	158.6	108.8	23.99	9.14	25.42	16.7	22.5	14.2	20	22	18.3	13.7	19.3	12
High	Master Protein	Solyc04g077520.3.1	RNA-binding family protein, putative (AHRD V3.3 *** A0A061FF68_THECC)	0	30	6	13	6	1	341	37.1	7.61	34.3	6	0.893	0.904	0.18042	0.43552	0.813554	0.949738	119.9	107.1	108.4	0.49	4.14	7.27	244.9	242.6	243.1	230.7	217.1	213.3	207.3	239.3	219.7
Medium	Master Protein	Solyc06g065840.3.1	Trafficking particle complex subunit 9 (AHRD V3.3 *** A0A0B0PZ32_GOSAR)	0.014	1	1	1	1	1	1185	130.3	6.68	2.42	1	0.843	1.053	0.180797	0.750884	0.814292	0.998179	138.1	116.4	145.4	26.13	13.17	16.11	18	16	25.9	14.7	15.1	18.5	18.9	19.1	14.2
High	Master Protein	Solyc01g110530.3.1	Peptidyl-prolyl cis-trans isomerase (AHRD V3.3 *** K4B3R6_SOLLC)	0	74	8	33	7	1	118	12.9	8.5	102.66	8	0.904	0.646	0.180981	0.00351566	0.814292	0.109041	109.4	98.9	70.6	15.73	1.63	28.86	1583.8	1159.9	1484.9	1363.5	1319.8	1341.9	953.5	1529.6	958.6
High	Master Protein	Solyc06g073580.3.1	1-aminocyclopropane-1-carboxylate oxidase1	0	23	4	4	4	1	353	39.8	5.62	11.23	4	0.875	0.999	0.181082	0.98733	0.814292	0.99882	103.7	90.7	103.7	27.23	8.66	15.5	74.5	59.9	42.4	53.4	45.4	52.4	55.8	74.5	59.9
High	Master Protein	Solyc08g016670.3.1	Calcyclin-binding protein, putative (AHRD V3.3 *** B9S113_RICCO)	0	50	11	29	11	1	219	24.8	8.68	88.98	11	0.899	0.919	0.181278	0.617934	0.814292	0.983829	100.8	90.6	92.6	8.7	9.36	8.79	1335.7	1212.4	1443.9	1105.8	1201	1331.9	1414.6	1211.6	1227.3
High	Master Protein	Solyc04g011750.3.1	Protein TIC 214 (AHRD V3.3 --* TI214_VITVI)	0	57	8	197	8	1	108	12.2	4.41	333.54	8	0.897	1.051	0.181592	0.670661	0.814456	0.99209	103.6	92.9	108.9	7.47	6.09	2.17	4204.4	4470.4	4874.8	4350.6	3867.2	4010.3	4587.5	4790.4	4700.6
High	Master Protein	Solyc01g108340.3.1	peptidyl-prolyl cis-trans isomerase CYP40-like	0	21	6	24	5	1	362	40.3	6.47	50.22	6	0.875	0.94	0.182276	0.59263	0.815665	0.981288	118.1	103.3	111	10.65	14.77	21.38	131.6	142.9	115.3	147	114.7	115.1	170	116.1	123.7
High	Master Protein	Solyc07g065490.3.1	Protein DEK (AHRD V3.3 *** A0A0B2PUB3_GLYSO)	0	37	27	74	26	1	689	78.1	5.12	190.57	27	0.897	0.898	0.18241	0.514078	0.815665	0.967305	113.5	101.9	102	18.91	9.11	7.68	5295.6	3677.8	4174.9	4150.4	3746	3464.5	3361.3	3909.7	3751.1
High	Master Protein	Solyc01g079940.3.1	Eukaryotic aspartyl protease family protein (AHRD V3.3 *** AT1G03220.1)	0	12	4	5	4	1	430	47.4	8.46	14.55	4	0.884	0.993	0.182535	0.92097	0.815665	0.99882	139.1	122.9	138	13.6	6.37	5.18	57.8	74.5	73.3	64.8	64.3	71.9	72.7	68.7	76.2
High	Master Protein	Solyc03g083290.3.1	40S ribosomal protein S12 (AHRD V3.3 *** K4BIA5_SOLLC)	0	74	9	89	1	1	120	13	7.06	287.02	9	0.882	0.792	0.183179	0.0387505	0.815665	0.44316	110.4	97.4	87.4	15.82	9.82	25.53	171.2	126.3	165.5	162.5	133.6	146	131	192.1	122.6
High	Master Protein	Solyc09g098140.3.1	centrosomal protein (AHRD V3.3 *** AT1G79390.1)	0	13	2	2	2	1	183	21.7	9.94	6.97	2	1.134	1.109	0.183301	0.36415	0.815665	0.910451	79.2	89.8	87.8	12.57	9.64	6.44	114	136.4	107.9	130.9	129.4	109.6	126.5	114.5	129.5
High	Master Protein	Solyc01g097140.3.1	Arsenate reductase (AHRD V3.3 *** J7EI21_IPOBA)	0.001	6	1	2	1	1	144	16.1	8.09	6.28	1	0.892	0.959	0.183305	0.745271	0.815665	0.998179	90.6	80.9	86.9	6.28	7.63	4.92	190.6	198.4	175.2	186.2	170.1	160.2	182.7	175.3	193.3
High	Master Protein	Solyc06g082270.2.1	Mitochondrial import inner membrane translocase subunit Tim17-like protein (AHRD V3.3 *** A0A0B0N743_GOSAR)	0	35	6	11	4	1	236	24.5	5.6	32.38	6	1.107	1.007	0.183312	0.917973	0.815665	0.99882	86.5	95.7	87.1	8.49	1.36	3.33	239.5	278.2	242.6	264.7	268.5	272.1	236.9	244.3	253.2
High	Master Protein	Solyc08g006120.3.1	mitochondrial import inner membrane translocase subunit tim16-like	0.002	23	2	3	2	1	114	12.9	9.14	7.03	2	1.119	0.904	0.183532	0.407144	0.815665	0.936476	90.4	101.1	81.7	3.45	4.82	18.68	187	199	198.2	226.8	206.6	221.8	153.4	221.8	179.1
High	Master Protein	Solyc01g005330.3.1	Microtubule-associated protein 70-2 (AHRD V3.3 *** A0A0B2QPG9_GLYSO)	0	36	19	55	9	1	622	69.4	8.54	134.39	19	0.898	0.861	0.183843	0.34505	0.816428	0.899927	109.6	98.4	94.4	7.29	2.02	5.96	2538.5	2212.7	2490.4	2235.3	2276.1	2186.2	2144.4	2335	2085.7
High	Master Protein	Solyc08g065150.1.1	cotton fiber (DUF761) (AHRD V3.3 -** AT1G61260.1)	0	16	4	7	4	1	343	40.1	5.88	23.04	4	0.896	0.907	0.183994	0.465886	0.81648	0.952552	142.7	127.9	129.5	5.76	2.64	7.8	260.2	251.2	232.2	224.2	235	225.1	204.5	238.6	228
High	Master Protein	Solyc10g044480.2.1	Transmembrane 9 superfamily member (AHRD V3.3 *** K4CZH3_SOLLC)	0	3	2	3	1	1	588	66.9	6.98	2.87	2	1.161	0.959	0.184677	0.7181	0.818266	0.998179	128.2	148.9	122.9	11.05	7.9	35.59	33.4	38.1	30.6	43.6	38.8	37.7	28	53	32
High	Master Protein	Solyc06g065740.3.1	Golgi SNAP receptor complex member 1 (AHRD V3.3 *** K4C7K3_SOLLC)	0	14	2	2	2	1	221	25.4	8.63	7.55	2	1.15	1.309	0.185073	0.0249048	0.818266	0.353459	73.3	84.4	96	17.88	3.17	19.66	54.3	74	55.8	65.4	64.2	61.5	97.3	68.1	73
High	Master Protein	Solyc03g081330.1.1	LOW QUALITY:Avr9/Cf-9 rapidly elicited protein 65 (AHRD V3.3 *** Q9FQZ0_TOBAC)	0.009	18	1	1	1	1	92	10	8.88	2.8	1	0.855	1.039	0.18515	0.806633	0.818266	0.998179	58.2	49.7	60.5	18.04	5.67	12.76	22.8	16.2	18.1	15.5	15.7	14.1	18.8	22.9	18.2
High	Master Protein	Solyc11g008770.2.1	LETM1 and EF-hand domain-containing protein 1 (AHRD V3.3 *** A0A061EI71_THECC)	0	25	12	22	12	1	761	86.6	5.77	47.24	12	0.897	1.068	0.185211	0.561641	0.818266	0.980958	117.4	105.3	125.3	15.34	1.02	4.49	650.2	655.7	493.7	593.1	583.4	582.2	715.9	655	694.3
High	Master Protein	Solyc07g017410.3.1	Basic-leucine zipper (bZIP) transcription factor family protein (AHRD V3.3 --* AT2G41070.4)	0	38	6	21	6	1	188	21.8	9.72	50.52	6	1.1	0.826	0.185364	0.206782	0.818266	0.792423	100.3	110.3	82.9	3.38	5.67	19.03	779.1	833.1	813.8	895.1	810.4	896.1	639.5	896.9	672.4
High	Master Protein	Solyc01g094370.3.1	remorin 2	0	58	14	107	12	1	174	19.2	8.97	312.19	14	1.111	0.874	0.185373	0.398595	0.818266	0.932408	98.2	109.1	85.8	8.77	12.91	28.69	5205.7	5431.4	4573.7	5784.3	5997.7	4678.3	3490.6	6191.1	4548.4
High	Master Protein	Solyc01g110020.3.1	PHD finger family protein / bromo-adjacent homology (BAH) domain-containing protein (AHRD V3.3 *** AT4G39100.1)	0	22	3	3	3	1	141	16.1	9.29	8.5	3	1.147	1.201	0.185676	0.125929	0.818987	0.665488	98.4	112.9	118.2	16.21	8.54	19.99	82.3	110.4	86.9	99.6	105.9	89.3	104.3	75.3	112.2
High	Master Protein	Solyc04g009820.3.1	GRF1-interacting factor-like protein (AHRD V3.3 *** G7I6V2_MEDTR)	0.002	11	2	2	2	1	208	22.7	6.61	4.29	2	1.149	0.823	0.185892	0.0924601	0.81932	0.612557	134.6	154.7	110.7	20.38	12.57	24.69	87.3	72.3	108.5	100.3	102.8	81.1	71.8	91.6	55.6
High	Master Protein	Solyc01g022750.3.1	NADH dehydrogenase [ubiquinone] 1 alpha subcomplex subunit 6 (AHRD V3.3 *** A0A1D1XVP9_9ARAE)	0	22	2	3	2	1	132	15.1	9.51	7.55	2	1.142	1.514	0.186737	0.000327965	0.819678	0.0204525	85.4	97.5	129.3	23.71	10.43	29.93	101.6	136.3	86.3	116.9	116	96.6	157.4	86.9	153.9
Medium	Master Protein	Solyc10g078510.2.1	Glucan endo-1,3-beta-glucosidase, putative (AHRD V3.3 *** B9SHH6_RICCO)	0.026	2	1	1	1	1	687	77.5	5.24	0	1	0.858	0.874	0.186742	0.269356	0.819678	0.858132	146.5	125.6	127.9	9.71	5.81	3.19	44.3	39.7	36.5	36.5	34	32.5	34.5	36.5	34.7
High	Master Protein	Solyc10g007060.3.1	Phenylalanyl-tRNA synthetase alpha chain, putative (AHRD V3.3 *-* G7JG63_MEDTR)	0	31	7	11	1	1	236	27	8.34	26.92	7	1.217	1.348	0.18732	0.0463955	0.819678	0.475473	112.2	136.5	151.3	30.37	16.36	2.04	9.7	16.3	10.2	15.9	11.9	12.4	13.8	13.3	13.7
High	Master Protein	Solyc11g040380.2.1	Homoserine dehydrogenase (AHRD V3.3 *-* S8BUI7_9LAMI)	0.001	10	1	3	1	1	115	12.4	8.15	7.9	1	0.883	0.988	0.1874	0.913621	0.819678	0.99882	116.8	103.2	115.3	4.18	6.58	7.67	92.7	85.3	88.5	82.9	72.7	78.2	77.2	89.3	87.4
High	Master Protein	Solyc09g008970.1.1	LOW QUALITY:AT3g10020/T22K18_16 (AHRD V3.3 *** Q9SR67_ARATH)	0	30	3	5	3	1	136	15.3	5.48	11.07	3	1.12	0.763	0.187447	0.0197389	0.819678	0.305301	89	99.7	67.9	8.04	2.73	26.17	209.2	182.4	182.7	210	198.8	204.6	139.4	213.2	138.6
High	Master Protein	Solyc03g118390.3.1	coiled-coil protein (AHRD V3.3 *** AT3G48860.2)	0	33	11	16	10	1	567	63.1	5.69	35.65	11	0.895	1.012	0.187485	0.83442	0.819678	0.998179	122.6	109.7	124.1	7.48	4.69	1.53	402.6	395.1	349.7	381.1	353.7	350.1	390.7	400	402.1
High	Master Protein	Solyc07g065820.3.1	Calcineurin B (AHRD V3.3 *** Q8L7F6_PEA)	0	69	13	38	3	1	219	25.2	4.87	106.49	13	0.882	0.766	0.187566	0.0265933	0.819678	0.363942	129	113.8	98.9	8	12.73	19.48	101.4	89.5	104.5	89.4	82.3	105.2	70.2	101.2	77.7
High	Master Protein	Solyc02g091100.3.1	Thiamine pyrophosphate dependent pyruvate decarboxylase family protein (AHRD V3.3 *** AT5G17380.1)	0	20	8	11	8	1	574	61.6	6.48	28.12	8	1.106	1.006	0.187603	0.922477	0.819678	0.99882	97.4	107.7	98	28.12	9.15	17.99	243.1	344.8	201	268.8	301	251.7	239.9	244.6	326.4
High	Master Protein	Solyc08g080670.1.1	Pathogenesis-related 5-like protein	0	46	6	25	2	1	250	27.5	6.15	48.73	6	0.882	0.975	0.187828	0.832334	0.819678	0.998179	140	123.5	136.5	6.64	12.19	11.31	101.9	102	90.6	89.9	90.9	72.6	99.4	93.5	116
High	Master Protein	Solyc02g070640.3.1	60S ribosomal protein L18a (AHRD V3.3 *** Q3HRW8_SOLTU)	0	43	8	15	1	1	178	21.4	10.24	35.93	8	1.107	1.277	0.187845	0.0793177	0.819678	0.588557	76.9	85.1	98.2	12.69	8.27	17.92	897.1	952	1138.2	992.5	1053.8	1167.1	1386.5	963.1	1215.2
Low	Master Protein	Solyc10g008730.3.1	Transmembrane protein, putative (AHRD V3.3 *** G7IKA1_MEDTR)	0.061	10	1	1	1	1	79	8.6	4.91	2.32	1	1.152	0.949	0.187952	0.660839	0.819678	0.99209	81.5	93.9	77.4	20.06	7.49	24.84	48.9	71.3	54.4	66.9	62.6	57.6	51.1	51.6	77.1
High	Master Protein	Solyc03g097150.3.1	Inositol-tetrakisphosphate 1-kinase (AHRD V3.3 *** K4BJD2_SOLLC)	0	58	12	37	11	1	336	38.2	6.2	107.85	12	0.895	1.089	0.188006	0.454675	0.819678	0.949738	128.6	115.1	140.1	1.68	4.57	8.5	389.4	380.4	393.1	340.4	348.6	371.6	424.1	381.3	452.1
High	Master Protein	Solyc03g120230.3.1	MAR-binding filament-like protein 1 (AHRD V3.3 *** MFP1_SOLLC)	0	48	31	67	31	1	717	81.4	5.14	171.94	31	1.11	1.009	0.188024	0.884101	0.819678	0.99882	95.4	106	96.3	4.01	3.61	3.85	2328.4	2472.4	2293.6	2585.6	2472.9	2656.9	2298.8	2350.5	2476.6
Medium	Master Protein	Solyc08g022080.3.1	BZIP transcription factor (AHRD V3.3 *-* Q93YM7_TOBAC)	0.012	6	1	1	1	1	140	15.8	8.19	2.75	1	1.161	1.008	0.18807	0.989412	0.819678	0.99882	83.7	97.1	84.4	22.7	6.46	15.22	34.5	30	46.2	36	40.6	40.1	34.8	35.4	26.6
High	Master Protein	Solyc11g011130.2.1	RNA-binding family protein (AHRD V3.3 *** A0A061ET42_THECC)	0	44	10	34	9	1	272	29.2	10.67	82.95	10	0.905	0.83	0.188558	0.222292	0.821193	0.809866	107.5	97.3	89.2	22.76	5.35	10.19	888.2	828.7	563.3	777.9	750.3	699.5	688	779.5	638.6
High	Master Protein	Solyc01g010440.3.1	glycine-rich protein (AHRD V3.3 *** AT1G27090.1)	0	35	10	29	10	1	439	48.4	5.34	82.81	10	0.899	0.943	0.188804	0.731843	0.821655	0.998179	110.7	99.5	104.3	12.29	5.28	7.51	660.7	547.6	697.3	573.1	593.7	635.4	622.9	672.1	578.3
High	Master Protein	Solyc06g053450.3.1	SUN-like protein 17	0	11	3	7	3	1	250	27.1	10.35	15.56	3	0.896	0.873	0.188993	0.380643	0.821865	0.922037	96.7	86.7	84.4	17.89	10.95	26.34	504.5	363.4	389.9	337.9	349.5	412.6	340.4	506.8	319.9
High	Master Protein	Solyc07g052740.3.1	DNA-binding storekeeper protein-related transcriptional regulator (AHRD V3.3 --* AT4G00390.1)	0.001	20	3	4	2	1	182	20.7	9.48	9.91	3	1.159	1.039	0.189712	0.802036	0.823159	0.998179	125.1	145	130	7.37	10.06	6.5	40.5	34.9	37.9	44.8	44	37.1	39.4	35.3	39.7
High	Master Protein	Solyc09g063030.3.1	CLIP-associating family protein (AHRD V3.3 *** B9GR98_POPTR)	0.008	1	1	1	1	1	1431	157.9	7.21	2.63	1	1.154	1.049	0.189841	0.708534	0.823159	0.998179	92.2	106.4	96.7	3.39	3.57	11.14	48	49	51.3	53.6	57.4	56.6	43	53.3	51.4
High	Master Protein	Solyc01g112080.3.1	LysM domain GPI-anchored protein (AHRD V3.3 *** G8A1U1_MEDTR)	0	17	5	26	5	1	345	37.2	5.66	59.57	5	1.107	0.884	0.189865	0.432661	0.823159	0.949738	99.4	110.1	87.9	24.04	9.33	18.42	385.8	633.1	542.7	601	678.6	566.4	479.8	406.2	586
High	Master Protein	Solyc03g046380.1.1	LOW QUALITY:Seed maturation protein PM41 (AHRD V3.3 *** Q9SWB2_SOYBN)	0	55	4	8	4	1	80	8.5	4.79	22.74	4	1.102	0.931	0.189891	0.671648	0.823159	0.99209	83.3	91.8	77.6	7.21	7.16	11.51	645.4	621.3	560.2	684.6	681.6	771.4	531.3	665.7	578.7
High	Master Protein	Solyc08g078850.3.1	lactate dehydrogenase	0	22	4	4	2	1	350	37.7	6.81	11.6	4	1.162	1.085	0.189992	0.558788	0.823159	0.980958	123.2	143.1	133.6	4.5	5.37	6.11	27.8	30.3	28.5	33.9	30.5	33.1	30.9	27.8	31
High	Master Protein	Solyc10g049710.2.1	ATP-dependent Clp protease proteolytic subunit (AHRD V3.3 *** K4D0C8_SOLLC)	0	24	8	17	8	1	384	42.5	6.92	45.92	8	0.898	1.112	0.190184	0.386152	0.823382	0.924684	101.4	91.1	112.8	11.14	4.56	7.7	658.6	670.9	544.7	591.5	571	624.8	732.5	642.5	740.2
High	Master Protein	Solyc03g096360.3.1	60S ribosomal protein L35a (AHRD V3.3 *** B6VC50_VERFO)	0	30	3	18	1	1	112	12.9	10.4	37.61	3	1.128	1.031	0.190666	0.78263	0.823998	0.998179	103.1	116.4	106.4	6.29	7.17	9.13	150.5	164	170.4	185.1	208.9	184.8	185	154.1	169.2
High	Master Protein	Solyc09g075430.3.1	Ribosomal protein L19 (AHRD V3.3 *** K4CVC0_SOLLC)	0	39	8	167	2	1	218	25.2	11.5	346.28	8	1.11	0.915	0.191051	0.596827	0.823998	0.981288	106.5	118.1	97.4	14.87	11.14	13.85	4546.1	3594.2	3504.3	3988.3	4025	3281.1	3288.1	4005.8	3095.9
High	Master Protein	Solyc02g086940.3.1	ARM repeat superfamily protein (AHRD V3.3 *** AT5G14790.1)	0	19	4	5	4	1	341	37.5	5.24	7.26	4	1.195	1.102	0.19129	0.523957	0.823998	0.970146	121.3	145	133.7	12.54	9.73	6.79	13.4	16.9	14.2	16.1	19.4	16.9	14.2	16.2	15.6
High	Master Protein	Solyc03g078520.3.1	Receptor-like protein kinase (AHRD V3.3 *** A0A0K9P3X9_ZOSMR)	0	6	2	4	1	1	633	70.6	7.49	7.3	2	0.86	1.016	0.191558	0.93059	0.823998	0.99882	92.7	79.7	94.2	14.15	3.82	8.32	48.6	38.7	38.1	35.3	33.2	33	35.2	41.5	39.3
High	Master Protein	Solyc02g080610.3.1	CDP-diacylglycerol--glycerol-3-phosphate 3-phosphatidyltransferase, putative (AHRD V3.3 -** A0A061FTS5_THECC)	0	34	4	13	4	1	90	9.5	9.6	36.22	4	1.112	0.913	0.191601	0.586224	0.823998	0.981288	87.8	97.7	80.1	12.72	3.67	13.36	1136.4	1297.1	1467.2	1398.7	1442.9	1504.6	1104.1	1421.6	1183.9
High	Master Protein	Solyc06g068320.3.1	tRNA synthetase-related family protein (AHRD V3.3 *** B9GTA1_POPTR)	0	19	6	8	6	1	515	58.5	6.68	22.86	6	0.882	1.122	0.191811	0.342696	0.823998	0.899927	113.1	99.8	126.9	12.67	2.32	7.5	98.4	102.3	80.1	87	86.8	83.5	110.4	121	104.4
High	Master Protein	Solyc07g065120.3.1	Glycerophosphoryl diester phosphodiesterase, putative (AHRD V3.3 *** B9SSQ8_RICCO)	0	14	7	12	7	1	753	82.1	5.47	33.4	7	1.116	1.088	0.192157	0.467501	0.823998	0.952552	89.7	100.1	97.6	18.78	8.3	14.84	425.2	567	406.9	474.5	491.3	418.2	462.6	389.6	525.8
High	Master Protein	Solyc07g006150.3.1	Transmembrane protein (AHRD V3.3 *** G7JED5_MEDTR)	0	10	2	4	2	1	173	19.7	9.42	10.04	2	1.121	0.993	0.192206	0.938312	0.823998	0.99882	100.6	112.8	99.9	15.46	7.62	12.09	136.6	135.8	176.2	166.6	153.2	143.1	135.6	163.2	131.2
High	Master Protein	Solyc02g070550.3.1	RNA-binding protein (AHRD V3.3 *** AT5G46250.1)	0	37	11	29	11	1	374	41.5	8.34	85.91	11	0.91	1.036	0.192538	0.748453	0.823998	0.998179	107.5	97.8	111.4	9.87	2.13	8.27	967.7	811.4	828.2	737.1	769.1	753.4	942.6	800	857.7
High	Master Protein	Solyc04g058100.3.1	Metallothionein-like protein type 2 (AHRD V3.3 *** MT2X_SOLLC)	0	25	1	1	1	1	72	7.1	5.16	4.95	1	1.151	1.036	0.192821	0.784419	0.823998	0.998179	82.9	95.4	85.9	2.61	16.62	3.79	80.6	76.7	79.9	85.3	92	116.2	85.7	79.4	82.8
High	Master Protein	Solyc02g080640.3.1	adenylyl-sulfate reductase	0	16	4	5	4	1	432	48.2	6.47	14.58	4	1.195	0.849	0.193007	0.237483	0.823998	0.82083	131.4	157.1	111.5	13.48	4.61	2.62	13.8	12.8	16.5	16.5	17.2	15.7	12.2	11.7	11.7
High	Master Protein	Solyc09g007230.3.1	Zinc finger transcription factor 53	0	63	27	73	27	1	374	42.9	5.52	174.67	27	1.109	0.854	0.193053	0.315412	0.823998	0.894507	99.8	110.7	85.2	11.51	4.04	10.37	2732.5	2397	3021.6	2827.9	3030.6	3040.1	2332.4	2641.9	2155
High	Master Protein	Solyc06g060920.3.1	5-methyltetrahydropteroyltriglutamate--homocysteine methyltransferase 2 (AHRD V3.3 --* METE2_ARATH)	0	21	3	3	1	1	145	17.2	9.06	6.99	3	0.86	0.968	0.193088	0.770743	0.823998	0.998179	141.5	121.7	136.9	17.77	3.24	18.81	30.8	39.7	44.1	35.6	33.4	34.1	28.7	41.9	38.4
High	Master Protein	Solyc03g033650.3.1	altered inheritance of mitochondria protein (AHRD V3.3 *** AT3G51100.1)	0	22	3	3	3	1	222	24.2	9.22	5.09	3	1.152	1.07	0.193096	0.61769	0.823998	0.983829	83.4	96.1	89.3	17.13	6.14	7.74	39.5	50.2	36.5	45.6	44.4	49.8	38.5	42.3	45
High	Master Protein	Solyc12g019460.2.1	mitogen-activated protein kinase 1	0	18	5	8	5	1	396	45.5	5.78	19.81	5	0.887	1.135	0.193379	0.29633	0.823998	0.876694	94.2	83.6	107	19.34	4.58	6.03	83	88.9	60.5	70.2	77	73.6	96.6	86	94.2
High	Master Protein	Solyc07g015860.3.1	peptide deformylase AF271258	0	16	3	4	3	1	277	31	9.28	7.04	3	1.148	1.145	0.193445	0.260301	0.823998	0.844896	98.6	113.2	112.9	9.92	9.62	5.49	64.3	75.1	62.9	84.8	70.8	73.9	73.7	69.7	77.8
High	Master Protein	Solyc04g072640.3.1	Membrane-anchored ubiquitin-fold protein (AHRD V3.3 *** A0A0K9NMY0_ZOSMR)	0	35	4	6	2	1	118	12.7	9.1	18.21	4	0.896	0.896	0.193559	0.493984	0.823998	0.965208	114.3	102.4	102.4	8.83	8.91	10.97	433.7	415.4	364.7	388.9	372.3	326.6	312.5	386.4	372.1
Medium	Master Protein	Solyc01g090810.4.1	beta-expansin precursor	0.016	8	1	1	1	1	275	29	7.15	2.63	1	1.195	1.082	0.194219	0.615627	0.826206	0.983829	122.1	145.8	132.1	18.02	6.83	24.44	15.5	12.9	10.8	15.5	15	17.1	11.3	14	18.3
High	Master Protein	Solyc04g005620.3.1	CASP-like protein (AHRD V3.3 *** K4BNG8_SOLLC)	0	6	1	2	1	1	185	19.7	8.79	6.12	1	1.137	0.958	0.194655	0.72631	0.826674	0.998179	101.6	115.6	97.4	12.66	14.77	7.84	82.4	106.3	97.3	117.1	110.6	87.6	84.6	99	93.2
High	Master Protein	Solyc09g018750.3.1	CBS domain-containing protein (AHRD V3.3 *** A0T1V6_PLESU)	0	63	11	67	11	1	204	22.6	9.55	175.57	11	0.9	1.093	0.194798	0.491579	0.826674	0.965208	97.8	88	106.9	9.62	10.06	6.62	2990.3	3209.2	2646.4	2902.2	2371.7	2691	3408	3267	2989.1
High	Master Protein	Solyc01g008770.3.1	Rho GTPase-activating protein (AHRD V3.3 *** A0A0K9NLF4_ZOSMR)	0.002	3	2	2	2	1	867	95.8	5.6	4.36	2	1.177	1.061	0.195011	0.6874	0.826674	0.993199	123.5	145.4	131	12.26	3.66	13.7	17	21.6	18.8	20.8	22.1	22.2	17.9	23.4	19.9
High	Master Protein	Solyc01g094030.3.1	CLB1	0	13	4	4	4	1	505	54.6	8.37	10.54	4	1.157	1.279	0.195056	0.0595723	0.826674	0.527512	116.4	134.7	148.9	7.71	15.16	8.38	38.4	33	35.3	42.3	40.9	31.6	40.7	45.2	48.1
High	Master Protein	Solyc02g079210.3.1	DAG protein (AHRD V3.3 *** B6SJX7_MAIZE)	0	43	13	73	13	1	460	51.5	7.87	170.37	13	1.109	0.979	0.195412	0.95028	0.826674	0.99882	85.7	95	83.9	3.86	2.78	6.16	1543.1	1499.8	1618.3	1722.5	1635.9	1710.5	1511.1	1634.9	1449.7
High	Master Protein	Solyc11g042930.2.1	SKP1 (AHRD V3.3 *** Q68GS0_TOBAC)	0	72	11	146	5	1	155	17.5	4.65	358.79	11	0.904	0.878	0.195491	0.416574	0.826674	0.942841	108.2	97.9	95	16.82	8.6	14.61	1586.1	1346.4	1885.6	1434	1421.6	1651.5	1392.3	1758.8	1365
High	Master Protein	Solyc02g084920.3.1	fruit-specific protein TOM2A11	0	57	7	21	7	1	223	24.6	6.33	54.92	7	1.113	1.175	0.195566	0.195626	0.826674	0.775218	99.4	110.6	116.8	11.68	3.86	6.92	351.5	421.8	342.5	409.2	391.2	379	412.9	372.8	426.6
High	Master Protein	Solyc10g079130.2.1	MAP kinase kinase kinase 76	0	19	6	15	6	1	525	59.6	6.32	27.07	6	0.896	1.078	0.195739	0.497687	0.826674	0.967305	97.9	87.7	105.5	6.82	5.9	11.98	185.3	201.6	176.3	166	182.1	163.6	199.7	164.3	206.9
High	Master Protein	Solyc04g008490.2.1	putative NADH dehydrogenase [ubiquinone] 1 beta subcomplex subunit 7	0	43	4	14	4	1	100	11.8	7.81	34.94	4	1.109	0.878	0.195794	0.341103	0.826674	0.899927	118.6	131.5	104.1	25.04	8.99	36.95	440.2	295.7	288.7	374.5	327.9	316.9	210	419.6	259.6
High	Master Protein	Solyc04g045580.3.1	phosphoribosylformylglycinamidine synthase (AHRD V3.3 *** AT1G27385.1)	0	34	4	12	4	1	200	22.1	8.92	26.92	4	1.098	1.017	0.195875	0.859246	0.826674	0.998179	90.7	99.6	92.3	4.58	3.56	3.48	245.9	269.5	258.1	296.2	283.4	276.2	272.6	262.6	254.3
High	Master Protein	Solyc07g008060.1.1	ENTH/ANTH/VHS superfamily protein (AHRD V3.3 *** AT4G32285.2)	0	11	4	4	3	1	614	67.2	5.72	11.71	4	0.857	1.056	0.19588	0.696693	0.826674	0.997318	137.3	117.6	145.1	7.48	14.09	10.42	21.4	22.1	19.1	22.3	18.4	17.1	24.8	20.1	22.6
High	Master Protein	Solyc01g107550.3.1	Methylthioribose kinase (AHRD V3.3 *** MTK_ARATH)	0	11	4	7	4	1	420	47.8	6.06	11.64	4	1.12	1.352	0.196145	0.00836388	0.827196	0.187124	101.5	113.7	137.3	13.41	4.08	9.47	139.9	153.6	117.2	162.4	156.6	149.7	189.2	160.8	191.5
Medium	Master Protein	Solyc09g005390.3.1	Thioesterase family protein (AHRD V3.3 *** D7KDD0_ARALL)	0.035	5	1	1	1	1	153	16.5	8.41	2.45	1	0.887	0.951	0.197058	0.656008	0.830451	0.99209	83.2	73.8	79.1	14.99	4.3	9.74	125.2	147.7	169.4	125.6	131	136.8	122.4	148.5	140.5
High	Master Protein	Solyc04g081570.3.1	Heat shock protein 90 (AHRD V3.3 *** G9MD87_TOBAC)	0	47	34	83	33	1	812	93.3	5	207.12	34	0.901	1.097	0.197594	0.473049	0.831523	0.957863	107.9	97.2	118.4	14.48	11.6	1.17	2525.3	2180.3	1889.3	2313.3	1963.3	1860.4	2351.1	2404	2392.4
High	Master Protein	Solyc12g055800.3.1	vacuolar H+-ATPase A1 subunit isoform	0	59	31	89	31	1	623	68.5	5.34	211.01	31	1.108	1.307	0.197597	0.0556398	0.831523	0.513639	88.9	98.5	116.2	23.86	8.95	17.56	1939.5	2598.8	1638.5	2197	2148.8	1855.3	2533.9	1910.3	2705.8
High	Master Protein	Solyc11g069690.2.1	Protein disulfide-isomerase 5-1 (AHRD V3.3 *** PDI51_ARATH)	0	54	8	28	8	1	149	16.9	4.94	81.46	8	1.108	0.826	0.197982	0.218089	0.832547	0.801565	100.7	111.5	83.1	18.74	7.74	19.48	1610.1	1363.3	1977.8	1575.5	1825.2	1783.7	1329.5	1777.7	1253.9
High	Master Protein	Solyc03g033950.3.1	pre-mRNA-splicing factor of RES complex protein (AHRD V3.3 *** AT1G31870.2)	0	25	13	29	13	1	569	65	9.61	78.14	13	0.907	0.782	0.198292	0.0988276	0.833254	0.630554	104.9	95.1	82	10.02	3.53	16.13	892.4	758.7	918.9	809.3	830.5	774.3	691	908.1	697.6
High	Master Protein	Solyc06g008340.3.1	Adaptin ear-binding coat-associated protein 1 (AHRD V3.3 *** A0A072VLL1_MEDTR)	0	39	9	18	6	1	274	29.7	6.1	54.9	9	0.899	0.978	0.198506	0.962192	0.833557	0.99882	102.5	92.1	100.2	9.62	2.49	4.41	508.6	494	423.1	446.8	444.2	426.6	483.3	448.1	485
High	Master Protein	Solyc02g085570.3.1	Splicing factor u2af large subunit, putative (AHRD V3.3 *-* B9SGJ4_RICCO)	0	30	8	17	8	1	559	62.5	7.08	39.85	8	1.126	1.039	0.198851	0.738674	0.833809	0.998179	126.4	142.4	131.3	8.71	10.22	13.48	161.8	166.4	189.8	164.4	201.8	187.4	172.8	191	145.5
High	Master Protein	Solyc06g009750.3.1	importin alpha	0	16	5	6	3	1	528	58.7	5.1	11.55	5	0.848	1.063	0.199444	0.684501	0.835699	0.993199	72.7	61.7	77.3	23.6	13.24	7.77	17.7	20.1	12.4	17.7	13.7	15	18.2	18.8	21.1
High	Master Protein	Solyc05g006520.3.1	dehydrogenase AF209924	0	46	14	54	10	1	391	43.2	7.5	134.59	14	1.111	1.259	0.200003	0.0974439	0.837107	0.628401	92.2	102.5	116.1	17.22	7.18	12.21	1309.1	1641	1181.6	1566.2	1454.5	1356.9	1647.5	1427.7	1825.9
Medium	Master Protein	Solyc04g007870.3.1	zein-binding protein (Protein of unknown function, DUF593) (AHRD V3.3 *-* AT3G54740.8)	0.02	2	1	1	1	1	832	95.3	4.53	2.43	1	0.855	0.901	0.200066	0.434286	0.837107	0.949738	145.1	124.1	130.7	12.18	7.96	21.64	17.4	21	16.9	14.2	16.6	14.9	15.7	17.8	11.4
High	Master Protein	Solyc06g063290.3.1	Pyridoxamine 5'-phosphate oxidase-related, FMN-binding (AHRD V3.3 *** A0A0K9NPW0_ZOSMR)	0	14	4	5	4	1	405	44.6	6.71	16.63	4	0.895	0.96	0.200353	0.75614	0.837114	0.998179	113.7	101.8	109.2	15.52	4.23	5.15	242	242.5	182.5	224.3	216.5	206.1	239.9	216.7	232.3
High	Master Protein	Solyc01g087850.2.1	serine protease SBT3	0	27	14	26	10	1	761	82.2	8.09	56.77	14	1.105	1.088	0.200533	0.508137	0.837268	0.967305	87.7	96.9	95.4	7.34	4.89	9.24	942	1053.2	920.2	1059.1	1040.7	964.9	1025.2	896.7	1075.9
High	Master Protein	Solyc02g061790.3.1	RNA polymerase II transcriptional coactivator (AHRD V3.3 *** G7JC59_MEDTR)	0	29	3	3	3	1	103	11.8	5.39	7.31	3	1.159	1.219	0.20119	0.138417	0.837906	0.690552	118.4	137.2	144.4	21.62	5.6	16.97	43	31.1	29.3	36	36.5	32.9	27.9	37.9	38.3
High	Master Protein	Solyc11g066430.1.1	histone H2B	0	58	12	628	2	1	140	15.4	10.08	1389.74	12	1.116	0.999	0.201209	0.909035	0.837906	0.99882	104.2	116.3	104.1	18.58	18.59	1.74	280.9	366.5	409.5	408.8	448.9	308.6	377	366.1	365.5
High	Master Protein	Solyc01g087250.3.1	carotenoid cleavage dioxygenase 1A	0.002	2	1	1	1	1	545	61.2	6.6	3.43	1	0.889	1.055	0.201273	0.677886	0.837906	0.99209	109.8	97.6	115.8	15.58	6.17	1	84.9	84.1	63.6	70.3	74.8	79.6	89.9	88.2	88.7
Medium	Master Protein	Solyc08g078390.3.1	peroxisomal acyl-CoA oxidase 1A	0.023	2	1	1	1	1	664	74.2	8.07	2.41	1	0.884	0.894	0.201385	0.338275	0.837906	0.899927	144	127.3	128.7	25.13	15.16	3.17	77.5	83.1	50.1	86.8	68.6	66.4	65.8	69.8	69.3
Medium	Master Protein	Solyc03g044140.3.1	Protein kinase superfamily protein (AHRD V3.3 *** AT2G23080.1)	0.019	3	1	1	1	1	333	39.3	8.09	0	1	1.199	1.298	0.201419	0.0682553	0.837906	0.560382	114.4	137.1	148.5	18.25	4.28	13.75	17.3	12.1	13.9	16.7	18	16.7	21.7	18.1	16.6
High	Master Protein	Solyc12g005570.2.1	1D-myo-inositol 2-amino-2-deoxy-alpha-D-glucopyranoside ligase (AHRD V3.3 *** A0A0B0PDZ2_GOSAR)	0.008	11	1	1	1	1	96	10.4	9.99	3.86	1	0.888	1.02	0.201694	0.880426	0.837906	0.99882	137.6	122.1	140.3	5.42	9.54	9.33	84.5	89.7	80.5	84.8	75	70.4	73	86.2	86.2
High	Master Protein	Solyc09g090330.3.1	harpin binding protein 1	0	50	9	16	9	1	276	30.1	6.7	43.13	9	1.115	1.316	0.201829	0.033763	0.837906	0.412331	88.5	98.6	116.4	12.95	3.8	16.5	357.2	439.4	350.4	423.8	396.1	398.2	470	352.7	483.1
High	Master Protein	Solyc12g099100.2.1	Dihydrolipoyl dehydrogenase (AHRD V3.3 *** K4DHT1_SOLLC)	0	66	23	146	13	1	504	53.4	6.77	430.01	23	1.107	1.254	0.202103	0.10293	0.838449	0.633854	92.7	102.6	116.2	11.12	7.02	22.68	3759.8	4241.1	3399.2	4310.5	4161.3	3757.5	5282.9	3325.3	4713.5
High	Master Protein	Solyc07g062410.3.1	Suppressor of gene silencing 3, putative (AHRD V3.3 --* A0A061FQZ7_THECC)	0	13	3	4	3	1	381	42.1	4.67	9.85	3	0.887	0.901	0.202283	0.367907	0.838511	0.910597	143.5	127.3	129.2	8.04	14.35	9.05	89.7	79.2	92.5	79.5	93.8	70.6	80.6	94	80.7
High	Master Protein	Solyc06g051810.3.1	XH/XS domain-containing family protein (AHRD V3.3 *** B9HTH7_POPTR)	0	31	16	22	16	1	638	73.5	5.82	52.91	16	0.905	0.987	0.202404	0.99941	0.838511	0.999989	102.4	92.6	101	8.23	2.15	9.4	715	666.9	606.2	613	603.4	587.4	770.8	656.8	658.3
High	Master Protein	Solyc01g111330.3.1	Pathogenesis-related thaumatin family protein (AHRD V3.3 *** A0A072UXB7_MEDTR)	0.001	4	2	2	2	1	560	57.9	4.97	2.77	2	1.196	1.27	0.204149	0.101486	0.842741	0.632235	115.4	138	146.6	7.4	15.3	32.78	16.6	14.3	15.2	22	18.2	16.4	19.4	10.7	21.2
High	Master Protein	Solyc09g007540.3.1	valyl-tRNA synthetase / valine-tRNA ligase (VALRS) (AHRD V3.3 *** AT1G14610.1)	0	5	5	7	5	1	1076	122.5	6.47	17.19	5	0.892	0.987	0.204199	0.935116	0.842741	0.99882	116.4	103.8	114.9	11.36	4.93	17.05	200.3	187.7	159.8	175.8	167.4	159.3	168.3	232.6	185.3
High	Master Protein	Solyc10g083860.2.1	Glycosyltransferase (AHRD V3.3 *** A0A061EUB6_THECC)	0	15	6	13	2	1	705	77.5	5.38	28.7	6	0.886	0.916	0.204302	0.452314	0.842741	0.949738	128.7	114.1	117.9	16.35	2.06	9.73	171.8	144.3	200.6	147.7	153.7	152.3	150.4	180.7	157.4
High	Master Protein	Solyc01g099670.3.1	meloidogyne-induced giant cell protein db212	0	37	6	22	2	1	182	20.1	9.76	71.87	6	0.903	0.775	0.204423	0.0962588	0.842741	0.623789	113.2	102.2	87.7	22.7	24.08	26.2	1515.4	1426.3	964.6	1724.1	1288.5	1080.2	965.8	1573.7	1105.8
High	Master Protein	Solyc04g051120.3.1	Transmembrane protein, putative (AHRD V3.3 *** G7JST7_MEDTR)	0	26	5	10	5	1	278	29.4	6.8	29.98	5	0.898	1.065	0.204429	0.591471	0.842741	0.981288	95.1	85.4	101.3	1.88	12.19	13.59	237	246	242.2	263.2	211.9	217.4	265.5	204.9	257.9
High	Master Protein	Solyc04g074150.2.1	Protein trm112, putative (AHRD V3.3 *** B9SWY6_RICCO)	0	45	4	27	4	1	122	13.8	5.95	65.2	4	0.911	0.922	0.204979	0.637001	0.842741	0.987345	105.5	96.1	97.3	7.17	5.98	12.97	1180.7	1058.3	1215.5	1075.2	1069.8	1187.4	1089.2	1273.1	987.5
High	Master Protein	Solyc11g005420.2.1	NF-180 (AHRD V3.3 --* B6TUT1_MAIZE)	0	83	20	421	20	1	201	21.4	4.59	1182.77	20	0.902	1.037	0.205117	0.742268	0.842741	0.998179	98.2	88.6	101.8	8.25	4.91	3.83	12790.2	14042.8	15094.2	12398.9	12667.3	13605.5	14559.5	14148.9	15259.5
High	Master Protein	Solyc06g016770.3.1	RING/U-box superfamily protein (AHRD V3.3 *** AT5G60580.3)	0.002	4	1	2	1	1	504	56.2	8.4	0	1	1.156	1.177	0.205243	0.228163	0.842741	0.814055	120	138.7	141.2	14.81	17.21	13.17	21.7	29.2	25.2	33.3	29.1	23.5	29.6	31.8	24.5
High	Master Protein	Solyc02g088790.3.1	RNA-binding protein (AHRD V3.3 *** Q941H9_TOBAC)	0	30	6	36	5	1	373	38.3	5.85	73.82	6	1.1	0.892	0.205397	0.472172	0.842741	0.957078	115.3	126.8	102.9	5.67	5.81	15.33	587.2	597.2	651.7	704.2	628	656.8	508.1	670.4	532.9
High	Master Protein	Solyc10g012410.3.1	ribosomal RNA small subunit methyltransferase G (AHRD V3.3 *** AT2G45990.2)	0	28	6	9	6	1	268	30.2	5.24	20.13	6	0.891	1.039	0.205403	0.744629	0.842741	0.998179	114.1	101.6	118.5	9.46	4.4	17.45	125.2	147.4	148.9	130.4	131.3	141.1	192.8	138.3	153.1
High	Master Protein	Solyc10g079580.2.1	RNA-binding region RNP-1 protein (AHRD V3.3 *** G7IZ45_MEDTR)	0	25	4	5	4	1	201	22.8	6.15	11.38	4	0.888	1.004	0.205592	0.985526	0.842741	0.99882	116.6	103.5	117.1	13.28	8.17	7.68	104.4	82.3	85.1	75.6	72.6	84.7	85.4	79.8	93
High	Master Protein	Solyc04g048900.3.1	Calreticulin (AHRD V3.3 *** G7KRL3_MEDTR)	0	38	13	28	8	1	413	48.5	6.35	70.7	13	0.886	1.056	0.205879	0.629837	0.842741	0.98507	100.1	88.6	105.6	13.85	3.39	11.46	173.9	164.2	132.4	150	145.4	140.2	173.3	150.1	189
High	Master Protein	Solyc04g054475.1.1	Formation of crista junctions protein 1 (AHRD V3.3 *** A0A1D1ZJH3_9ARAE)	0	37	6	11	6	1	263	28.9	7.11	28.99	6	0.898	1.271	0.206015	0.0587306	0.842741	0.524017	84.7	76.1	107.7	15.41	6.36	17.52	257.4	273.5	201.7	251.9	231.2	222.8	342.2	243.3	327.3
High	Master Protein	Solyc06g048730.3.1	Uroporphyrinogen decarboxylase (AHRD V3.3 *** K4C5B9_SOLLC)	0.002	4	1	1	1	1	388	42.7	8.19	3.47	1	0.851	0.947	0.206313	0.67586	0.842741	0.99209	143	121.6	135.4	8.82	18.98	20.38	14.9	17.8	16.4	14	18.9	13.6	15.6	20	13.5
High	Master Protein	Solyc02g065090.3.1	Patatin (AHRD V3.3 *** K4B6U4_SOLLC)	0	35	8	17	7	1	420	45.6	9	47.39	8	0.901	1.237	0.206631	0.0988017	0.842741	0.630554	103.2	93	127.6	6.11	5.59	9.99	265.8	284	251.5	262.6	239.6	237.9	332.9	276.8	328.6
High	Master Protein	Solyc02g084550.3.1	altered inheritance of mitochondria protein (AHRD V3.3 *** AT3G51100.1)	0	36	5	6	5	1	226	24.2	9.19	12.57	5	0.891	0.905	0.206788	0.394253	0.842741	0.930914	108.4	96.5	98.1	9.63	6.39	9.02	188.9	179.1	156.1	173.4	153.2	159.5	145.6	174.5	162
High	Master Protein	Solyc06g050720.3.1	Ca(2+)-dependent nuclease family protein (AHRD V3.3 *** AT2G40410.2)	0.007	3	1	1	1	1	330	37.5	9.2	3.22	1	1.148	1.131	0.207009	0.326082	0.842741	0.896322	87.1	100	98.5	6.6	7.37	4.29	46.1	49.9	52.6	52	60.3	57.3	57.8	53.1	56.4
High	Master Protein	Solyc01g006400.3.1	Extensin-like protein (AHRD V3.3 *** O49946_SOLTU)	0	53	3	16	3	1	131	14.4	4.28	31.95	3	0.886	0.949	0.207101	0.654466	0.842741	0.99209	107.7	95.5	102.2	11.23	6.55	2.73	70.7	56.5	63.3	56.1	60.9	53.6	58.9	60.1	62.2
Medium	Master Protein	Solyc04g014490.1.1	LOW QUALITY:B-cell receptor-associated-like protein (AHRD V3.3 *** AT5G17190.1)	0.032	5	1	2	1	1	131	14.9	8.87	4.57	1	1.099	0.782	0.20717	0.0432207	0.842741	0.464633	101.7	111.7	79.6	11.04	21.65	42.96	266.3	261.2	216.5	360.9	286.9	234.2	194.8	396.8	204.3
High	Master Protein	Solyc09g074060.3.1	LOW QUALITY:BSD domain-containing protein (AHRD V3.3 *-* AT1G03350.1)	0	70	26	107	26	1	420	46.5	4.67	291.01	26	0.902	1.052	0.207202	0.669129	0.842741	0.99209	112.2	101.3	118	4.7	7.5	7.61	3997.6	3732.7	3657.7	3368.7	3567.3	3070.5	3926.1	3629.2	4227.3
High	Master Protein	Solyc10g074460.2.1	Chitinase (AHRD V3.3 *** B9VRK7_CAPAN)	0	26	4	39	2	1	260	28.1	8.72	75.49	4	1.158	1.755	0.207692	1.65788e-05	0.842741	0.00198336	102.2	118.4	179.4	35.63	2.9	37.43	20.5	37.9	22.3	24.7	25.9	26	39.2	25.1	54.8
High	Master Protein	Solyc02g078570.3.1	Epoxide hydrolase (AHRD V3.3 *** I3SWK6_MEDTR)	0	30	5	5	5	1	315	35.6	5.53	11	5	0.882	1.393	0.207817	0.00562748	0.842741	0.145876	92.7	81.7	129.1	18.73	8.91	24.99	48.9	70.5	56.5	47.9	56.7	49.8	97.8	58.6	78.7
High	Master Protein	Solyc01g005820.3.1	Serine/arginine-rich-splicing factor SCL30A (AHRD V3.3 *-* A0A0M9UMR8_NICAT)	0	7	1	5	1	1	156	18.1	11.74	16.19	1	0.894	0.671	0.207912	0.000475191	0.842741	0.0275799	128.4	114.8	86.1	13.3	12.58	29.19	184.2	155.2	202.9	164.6	188	146.2	123.6	195.8	120
High	Master Protein	Solyc06g071530.3.1	60S ribosomal protein L44 (AHRD V3.3 *** RL44_GOSHI)	0	51	8	25	2	1	105	12.1	10.27	61.06	8	1.098	1.064	0.208011	0.578209	0.842741	0.981288	96.4	105.8	102.5	13.98	25.62	15.5	206.3	271	228.3	250.8	350.2	215.7	248.6	243	185.4
High	Master Protein	Solyc04g071890.3.1	Peroxidase (AHRD V3.3 *** K4BTH6_SOLLC)	0	57	14	96	11	1	359	39.3	6.55	292.75	14	0.903	1.451	0.208095	0.00852183	0.842741	0.187801	96	86.7	139.2	24.14	9.09	34.85	3478	4214	2566	3190.4	3139.4	2693.3	5209.9	2554.4	5044.9
High	Master Protein	Solyc04g081820.3.1	LA motif RNA-binding domain-containing protein	0	32	11	60	11	1	559	58.5	7.15	178.65	11	0.906	0.754	0.208195	0.0637035	0.842741	0.544359	130.2	117.9	98.1	11.24	4.27	16.9	1629.8	1336	1639.5	1492.1	1476.2	1377.9	1228.9	1625.9	1226.5
High	Master Protein	Solyc04g082590.3.1	Protein canopy-1 (AHRD V3.3 *** A0A199UU79_ANACO)	0	45	9	37	9	1	217	24.2	5.5	92.47	9	0.907	0.738	0.208308	0.0457826	0.842741	0.473172	122.9	111.5	90.7	14.93	0.48	23.47	1460.6	1113.6	1462.9	1333.6	1321.2	1325.1	1047.1	1561.8	1078.5
High	Master Protein	Solyc03g119420.3.1	Anamorsin homolog (AHRD V3.3 *** K4BM91_SOLLC)	0	57	9	29	5	1	264	28	5.4	85.97	9	0.911	0.952	0.208556	0.787122	0.842741	0.998179	115.7	105.5	110.2	1.95	6.64	8.56	769.7	767.2	742.9	626.3	699.2	708.4	834.2	714.4	730.3
Low	Master Protein	Solyc09g007860.3.1	Calcium-dependent lipid-binding (CaLB domain) family protein (AHRD V3.3 *** AT5G04220.2)	0.075	3	1	1	1	1	526	60	7.34	0	1	0.863	1.047	0.208601	0.764365	0.842741	0.998179	137.5	118.7	143.9	8.88	14.17	5.08	38.7	35.8	32.4	36.5	30.9	27.6	34.9	38.6	37.5
High	Master Protein	Solyc10g079500.2.1	Inosine-5'-monophosphate dehydrogenase (AHRD V3.3 *** K4D2J1_SOLLC)	0	35	14	33	14	1	497	53	6.95	94.44	14	1.108	1.33	0.20889	0.041994	0.842996	0.459018	88.5	98.1	117.7	14.91	11.14	25.88	1375.9	1693.3	1280.4	1674.4	1524.6	1338	2137.7	1251	1829.3
High	Master Protein	Solyc01g102410.3.1	Glutamyl-tRNA synthetase (AHRD V3.3 *** G7IAE3_MEDTR)	0	4	2	2	2	1	740	84.1	7.31	3.13	2	0.85	1.178	0.209389	0.27193	0.843599	0.858156	132.1	112.3	155.6	8.27	22.17	8.22	14.3	16.5	14.4	17.4	11.9	12.3	17.8	15.1	17
High	Master Protein	Solyc04g049910.3.1	Nuclear transcription factor Y subunit B (AHRD V3.3 *** G7L4J2_MEDTR)	0	42	5	14	2	1	146	16	5.57	44.97	5	1.107	1.01	0.209622	0.87267	0.84396	0.99882	96	106.3	97	14.59	3.67	9.29	324.2	309.8	403.5	373	346.7	359.1	327.5	335	281.1
High	Master Protein	Solyc01g099620.3.1	Respiratory burst oxidase, putative (AHRD V3.3 *** B9RFA3_RICCO)	0	5	3	3	2	1	865	98.7	8.78	2.43	3	0.869	1.019	0.20997	0.888132	0.844663	0.99882	103.9	90.3	105.9	6.59	8.47	9.45	52.3	47.6	46.2	47.2	41.4	40.4	48.5	47.5	56.3
High	Master Protein	Solyc08g074690.3.1	Polyphenol oxidase (AHRD V3.3 *** J7ES67_NICBE)	0	3	2	3	2	1	589	66.4	6.74	7.91	2	0.876	1.198	0.210378	0.14021	0.84526	0.690817	130.1	114	155.9	20.16	8.76	15.3	57.1	47.3	70.7	50	52.4	44.1	79.2	68.4	58.2
High	Master Protein	Solyc06g075360.3.1	Tetraspanin (AHRD V3.3 *** A0A103XGG0_CYNCS)	0	23	6	22	3	1	286	32.4	8.82	55.39	6	0.907	0.926	0.210864	0.654661	0.846633	0.99209	112.6	102.2	104.3	23.98	16.43	11.2	863.9	1415.8	1211.2	1098.6	1376.1	1010.4	1083.7	1121.3	1328.6
High	Master Protein	Solyc11g020610.3.1	cytosolic neutral/alkaline invertase D	0	12	4	9	3	1	552	62.6	6.49	17.72	4	0.899	0.897	0.211251	0.361859	0.847026	0.909805	124.3	111.7	111.4	22.01	7.36	22.99	209	193	134.3	173.5	179.8	155.7	165.8	246.9	173
High	Master Protein	Solyc03g033620.3.1	Serine carboxypeptidase S28 family protein (AHRD V3.3 *** AT4G36195.3)	0	22	8	11	8	1	477	53.5	6.92	28.5	8	0.9	1.074	0.211807	0.540395	0.84796	0.976339	110.8	99.7	119	9.42	6.76	17.27	280.7	337.3	323.8	290.5	326.4	291.3	380.4	268.8	347.7
High	Master Protein	Solyc02g077470.3.1	Optic atrophy 3 protein (OPA3) (AHRD V3.3 *** AT1G28510.1)	0.002	4	1	1	1	1	223	25.2	9.63	3.55	1	0.884	0.846	0.21197	0.164841	0.84796	0.727552	146.5	129.5	123.9	8	17.89	31.41	59.7	67	57.7	69.4	50.6	52.8	37.9	71	50.5
High	Master Protein	Solyc02g091960.3.1	Nuclear matrix constituent-like protein, putative (AHRD V3.3 *** A0A072UNX6_MEDTR)	0	39	36	69	36	1	936	108.6	5.36	175.73	36	0.903	1.145	0.212062	0.311444	0.84796	0.8903	104.4	94.3	119.6	10.36	3.75	12.81	2993.8	2985	2483.3	2812.6	2696.8	2610.5	3558	2777.2	3419.2
High	Master Protein	Solyc06g076970.3.1	Peptidyl-prolyl cis-trans isomerase (AHRD V3.3 *** K4CA55_SOLLC)	0	48	10	112	9	1	251	26.9	8.78	250.97	10	1.104	0.999	0.212923	0.940356	0.84926	0.99882	96.2	106.2	96.1	8.55	2.51	4.17	2162.5	2140.8	2486.4	2387.7	2386.2	2492	2316.7	2160.5	2153.8
High	Master Protein	Solyc02g065080.3.1	Phosphoglycerate mutase family protein (AHRD V3.3 *** AT3G50520.1)	0	13	3	3	3	1	309	34.2	8.28	7.38	3	1.15	1.321	0.212961	0.0316546	0.84926	0.393134	115.2	132.6	152.2	10.5	5.13	5.74	32.6	39.2	33.1	38.1	39.7	35.8	43.6	43.7	48.1
High	Master Protein	Solyc12g039120.2.1	40S ribosomal protein S19-like (AHRD V3.3 *** Q2VCJ6_SOLTU)	0	53	8	36	5	1	143	16	10.1	97.4	8	1.097	1.396	0.213212	0.0186581	0.849452	0.298836	89.6	98.2	125	10.98	1.91	32.9	564.5	689.2	685.7	776.8	752.2	751.1	1150.1	572.8	957.3
Low	Master Protein	Solyc11g072880.2.1	Calcium-transporting ATPase (AHRD V3.3 *** A0A103XD00_CYNCS)	0.052	1	1	1	1	1	1061	116.1	5.49	1.75	1	1.179	1.21	0.213305	0.180867	0.849452	0.752481	118	139.2	142.8	31.81	21.15	38.47	18.1	26.4	14.2	28.6	21.3	19.4	21.9	32.8	15.1
High	Master Protein	Solyc02g064640.3.1	Adenylyl-sulfate kinase (AHRD V3.3 *** K4B6Q1_SOLLC)	0	5	2	2	2	1	503	55.3	7.91	2.83	2	0.858	1.02	0.213995	0.913514	0.850185	0.99882	138.9	119.3	141.8	23.47	20.92	27.98	12.1	18.5	19.1	15.9	21.9	15.1	18.9	12.1	21.6
Medium	Master Protein	Solyc01g081010.3.1	Nucleolar GTP-binding protein 1 (AHRD V3.3 *** K4AXZ3_SOLLC)	0.011	1	1	1	1	1	680	77.6	9.33	2.12	1	0.883	0.641	0.214069	0.000308985	0.850185	0.019781	158.5	139.9	101.6	16.94	5.73	44.57	65.6	59.2	46.6	56	52.3	50	36.4	75.8	37.9
High	Master Protein	Solyc06g065200.4.1	Uncharacterized protein	0	38	3	9	3	1	117	13.7	5.8	12	3	0.891	0.913	0.214325	0.415652	0.850626	0.942768	101.2	90.2	92.4	5.89	8.53	5.97	131.8	145.4	147	149.1	128.6	129.5	132.7	128.6	144.2
High	Master Protein	Solyc08g006560.3.1	3-ketoacyl-acyl carrier protein synthase III (AHRD V3.3 *** AT1G62640.2)	0.008	3	1	1	1	1	381	40.7	6.54	2.94	1	1.156	0.846	0.2146	0.203113	0.85114	0.785798	133.2	154	112.7	34.61	12.97	11.79	16.7	32.7	21.6	25	31	25	16.9	18.3	21.3
High	Master Protein	Solyc04g017690.3.1	ERD15 (AHRD V3.3 *** A0EPI4_CAPAN)	0	15	3	30	3	1	162	18.2	4.58	63.45	3	1.104	0.735	0.215093	0.0426124	0.852142	0.461215	97.9	108.1	72	11.09	5.83	25.78	2368.4	1898.6	2214.8	2444.3	2264.1	2541.9	1624.1	2479.4	1628.3
High	Master Protein	Solyc02g091930.3.1	Homeobox-leucine zipper protein family (AHRD V3.3 *** AT4G37790.1)	0.008	5	1	1	1	1	268	29.9	8.09	1.96	1	0.85	0.926	0.215143	0.556399	0.852142	0.980958	144.1	122.5	133.4	22.9	21.36	7.01	16.4	12.2	19.5	16.1	14	10.4	15.2	14.8	16.9
High	Master Protein	Solyc03g082590.3.1	Ypt/Rab-GAP domain of gyp1p superfamily protein (AHRD V3.3 *** AT3G49350.1)	0	18	9	43	8	1	838	93.2	6.6	75.18	9	0.889	1.019	0.215843	0.86447	0.85279	0.998179	137.5	122.3	140.2	3.29	5.54	11.57	106.1	99.4	103.5	92	87.6	97.8	120.2	95.6	105.5
Medium	Master Protein	Solyc08g077480.3.1	senescence-associated family protein (DUF581) (AHRD V3.3 *** AT4G17670.1)	0.031	6	1	1	1	1	189	21.6	8.79	0	1	1.15	0.712	0.215889	0.00805957	0.85279	0.183148	87	100	61.9	17.09	5.73	39.14	35.8	32.1	44.6	41.1	45.3	41	25.5	43.7	21.5
High	Master Protein	499255550	MULTISPECIES: OmpA family protein [Pseudomonas]	0.003	6	1	2	1	1	344	37	4.89	0	1	0.852	1.594	0.216436	0.000771336	0.853626	0.0400139	116.1	98.9	185	14.93	32.11	38.51	17.5	13.2	14.4	16.9	12.3	8.8	27.9	12.1	23
High	Master Protein	Solyc09g090050.3.1	Activating signal cointegrator 1 (AHRD V3.3 *** A0A0B0NUV2_GOSAR)	0.001	8	2	2	2	1	247	27.7	8.81	2.28	2	0.88	0.938	0.21659	0.589599	0.853626	0.981288	92.1	81.1	86.3	16.24	5.16	8.48	122.2	125.1	91.9	107.6	101.4	112.4	100	114.6	117.4
High	Master Protein	Solyc05g006080.1.1	Oligosaccharyltransferase complex/magnesium transporter family protein (AHRD V3.3 *** AT4G29870.1)	0.001	14	2	2	2	1	178	19.5	9.55	5.38	2	1.139	1.038	0.216823	0.767795	0.853626	0.998179	87.6	99.8	91	12.13	6.08	15.24	82	102.1	84.9	101.9	96.6	90.2	73.6	100.1	88.1
High	Master Protein	Solyc12g007060.1.1	LOW QUALITY:serine-rich protein-like protein (AHRD V3.3 --* AT5G55980.1)	0	37	2	12	2	1	97	10.5	9.48	30.71	2	0.902	1.033	0.217039	0.724347	0.853626	0.998179	104.4	94.2	107.8	3.17	3.7	8.53	380.6	405.4	391	352.8	374.7	350.7	447.2	378.1	403.7
High	Master Protein	Solyc04g064700.3.1	Transcription elongation factor SPT5 (AHRD V3.3 *** K4BT61_SOLLC)	0	5	3	3	3	1	1046	115.3	6.16	7.96	3	0.89	0.86	0.217106	0.184817	0.853626	0.755507	96.4	85.8	82.9	15.54	8.43	11.47	176	128.6	159	155.7	131.7	141.5	136.7	165.5	136.2
High	Master Protein	Solyc04g064800.3.1	Zinc finger transcription factor 35	0	9	4	4	4	1	611	69.5	8.51	8.07	4	0.885	0.947	0.217136	0.64707	0.853626	0.990341	107	94.7	101.3	9.67	7.12	7.53	138.8	114.4	130	115.1	125.7	109.3	120.6	138.3	123.1
High	Master Protein	Solyc01g107910.3.1	Caffeoyl CoA O-methyltransferase (AHRD V3.3 *** A0A0S2UWA5_PETHY)	0	58	10	31	7	1	257	29.1	6.09	87.08	10	0.902	1.168	0.217265	0.217109	0.853626	0.800683	89.4	80.7	104.4	0.38	6.85	12.47	256.2	256.6	258	206.8	231.4	235.1	309.4	243.7	299.5
High	Master Protein	Solyc11g006980.1.1	Germin family 1 protein (AHRD V3.3 *** A0A072VRM6_MEDTR)	0	32	6	13	6	1	212	23.3	7.44	26.95	6	1.113	1.36	0.217718	0.0210816	0.854832	0.316782	79.6	88.6	108.2	18.62	2.81	14.44	458.6	608.6	437.3	510.5	492.4	520.6	623.6	498	662.2
Medium	Master Protein	Solyc06g065610.3.1	Protein phosphatase 2C (AHRD V3.3 *** A0A103PU55_CYNCS)	0.012	3	1	1	1	1	375	40.8	5.92	2.72	1	1.201	1.17	0.218202	0.303348	0.855845	0.882056	118.7	142.5	138.9	9.11	14.28	2.29	12.4	10.9	13.1	18.4	14.9	14.2	14.3	14.5	14.9
High	Master Protein	Solyc07g032250.3.1	AT4G29520-like protein (AHRD V3.3 *** A0A097PSU3_SOLLC)	0	30	3	8	3	1	115	12.7	5.11	21.53	3	1.11	0.862	0.218268	0.327777	0.855845	0.896322	93.4	103.7	80.5	15.63	7.67	15.33	478.6	351.2	401.8	446	485.5	416.8	334.1	438.7	346.3
High	Master Protein	Solyc04g055100.1.1	LOW QUALITY:Plant/F17O14-7 protein (AHRD V3.3 *** G7KY86_MEDTR)	0.007	4	1	1	1	1	316	35.5	4.98	3	1	1.184	0.913	0.218548	0.493203	0.856369	0.965208	129.2	152.9	117.9	12.93	12.33	28.73	16.4	16.4	13	19.4	16.3	20.8	15	14.4	23.4
High	Master Protein	Solyc02g065400.3.1	33kDa precursor protein of oxygen-evolving complex	0	57	13	32	4	1	329	34.9	5.96	91.21	13	1.092	0.884	0.219205	0.433582	0.8572	0.949738	98.6	107.7	87.1	10.74	7.52	8.38	883.6	720.7	761.8	832.1	830.7	944.5	673.3	766.6	658.5
High	Master Protein	Solyc08g067880.3.1	Copper ion binding protein (AHRD V3.3 *** A0A0K9PL91_ZOSMR)	0	56	17	94	12	1	305	33.4	5.24	208.21	17	1.103	0.768	0.219259	0.0837217	0.8572	0.59501	95.4	105.2	73.2	13.14	1.68	22.38	2466.6	2149.7	2799.2	2657.1	2719.7	2745.5	1880.3	2727.2	1894
Medium	Master Protein	Solyc03g123580.3.1	LL-diaminopimelate aminotransferase (AHRD V3.3 *** A0A0B0NUF6_GOSAR)	0.012	9	1	1	1	1	126	14.4	6.51	2.09	1	0.856	0.794	0.219345	0.0950527	0.8572	0.621181	151	129.2	119.8	14.51	22.82	14.48	17.1	13.3	17.5	9.7	15	14.7	11.1	14.8	13.6
Medium	Master Protein	Solyc05g023763.1.1	coiled-coil protein (AHRD V3.3 *-* AT5G23700.3)	0.038	6	1	1	1	1	143	16.4	8.28	2.21	1	0.888	0.886	0.220025	0.297382	0.858663	0.876694	98.3	87.2	87	9.42	11.52	14.08	84.2	69.9	75.6	58.7	67.1	74.1	67	75.4	56.7
High	Master Protein	Solyc12g036790.2.1	NADH dehydrogenase (Ubiquinone) 1 beta subcomplex subunit 10-B (AHRD V3.3 *** A0A199UZR1_ANACO)	0	48	8	63	8	1	121	14.3	8.79	155.38	8	1.102	0.84	0.220355	0.26537	0.858663	0.852849	95.8	105.6	80.4	6.43	2.88	19.57	1799.6	1786.7	2000.1	1983.7	1924.7	2038.9	1386.7	1991	1511.7
High	Master Protein	Solyc06g007360.3.1	40S ribosomal protein S4 (AHRD V3.3 *** RS4_SOLTU)	0	46	12	26	4	1	264	29.9	10.29	63.66	12	1.111	1.195	0.220584	0.12508	0.858663	0.664698	94.7	105.2	113.2	6.2	4.38	13.39	190.6	196	214.3	203.3	220.8	217.8	251.3	192.5	234.3
High	Master Protein	Solyc06g084000.3.1	Poly(RC)-binding protein, putative (AHRD V3.3 *** B9S7H6_RICCO)	0	38	8	10	8	1	346	36.5	6.84	33.51	8	0.903	1.05	0.220587	0.659767	0.858663	0.99209	83.6	75.5	87.8	8.25	8.92	1.33	239.6	212.5	205.3	204.4	171	191.9	226.9	221	223.1
High	Master Protein	Solyc09g092430.3.1	Selenium binding family protein (AHRD V3.3 *** B9GFI5_POPTR)	0	68	23	46	23	1	489	53.9	5.76	130.64	23	1.102	1.039	0.220847	0.731811	0.858663	0.998179	94.9	104.6	98.6	2.83	8.82	8.6	1894.6	1993	1987.9	2006.7	2191.1	2394.2	2220.2	1868.4	2065.2
High	Master Protein	Solyc03g112820.3.1	U3 small nucleolar ribonucleoprotein protein MPP10 (AHRD V3.3 *** K4BKD5_SOLLC)	0	24	7	12	7	1	475	53.2	5.26	18.36	7	0.903	0.959	0.220978	0.751463	0.858663	0.998179	119.3	107.7	114.3	23.04	7.79	6.82	288.9	226.1	182.4	232.6	203.5	204.2	207.2	236.6	216.7
High	Master Protein	Solyc08g006110.3.1	BZIP transcription factor (AHRD V3.3 *** G7I545_MEDTR)	0.001	23	2	4	2	1	219	23.7	5.44	2.25	2	0.858	0.941	0.221235	0.630613	0.858663	0.98507	142.9	122.6	134.4	18.2	18.33	6.59	16.8	11.9	16.5	11.8	17.1	14.2	15.6	14.3	16.3
High	Master Protein	Solyc01g005980.3.1	transmembrane protein, putative (Protein of unknown function, DUF538) (AHRD V3.3 *** AT5G19860.1)	0	12	2	3	2	1	252	29.2	9.09	5.35	2	1.189	0.846	0.221261	0.229939	0.858663	0.815429	60	71.4	50.8	3.41	8.24	3.62	14.3	14.4	15.2	17.2	19.3	16.5	11.5	12.2	12.3
High	Master Protein	Solyc10g081730.2.1	TPX2 (targeting protein for Xklp2) protein family (AHRD V3.3 *** AT2G35880.3)	0	41	18	59	18	1	441	47.5	9.67	132.35	18	1.102	0.886	0.221318	0.453002	0.858663	0.949738	103.6	114.2	91.8	9.16	5.88	12.61	2432.6	2057.1	2116.9	2333.1	2345.2	2109.1	1875.1	2279.6	1819.5
High	Master Protein	Solyc01g111120.3.1	triosephosphate isomerase (AHRD V3.3 *** AT2G21170.3)	0	56	13	77	7	1	317	33.7	6.9	240.71	13	1.102	1.281	0.221538	0.0750501	0.858663	0.580063	89.5	98.6	114.7	11.53	3.41	22.49	2242	2687	2189	2470.9	2577.2	2409.6	3200.2	2024.2	2872.6
High	Master Protein	Solyc03g122090.3.1	25. vesicle transport protein (AHRD V3.3 *** A0A1D1XNZ8_9ARAE)	0	27	5	5	2	1	218	25.4	9.16	11.73	5	1.139	1.372	0.221585	0.00960692	0.858663	0.196377	113.9	129.7	156.3	20.61	7.02	11.3	46.6	69.8	54.6	55.1	62.6	62.2	74.9	63.2	78.9
High	Master Protein	Solyc08g076120.3.1	MIP18 family protein (AHRD V3.3 *** A0A0B2S844_GLYSO)	0	54	5	5	4	1	158	17.9	5.29	11.18	5	1.124	0.952	0.221623	0.658634	0.858663	0.99209	91	102.4	86.6	14.27	2.25	18.34	154	144.6	188.6	173.4	166.6	173.1	146.5	194.5	140.9
High	Master Protein	Solyc08g079255.1.1	Lipid transfer protein (AHRD V3.3 *** I3SGW1_MEDTR)	0	34	4	14	3	1	151	15.6	7.87	36.85	4	1.106	0.994	0.221904	0.968041	0.859182	0.99882	87.2	96.5	86.7	17.1	7.68	6.07	1061.8	1182.2	1474	1147.4	1308	1320.8	1175.1	1057.5	1178.9
High	Master Protein	Solyc05g050680.3.1	Casein kinase II subunit beta (AHRD V3.3 *** M1A9X4_SOLTU)	0	9	2	3	2	1	290	32.2	5.54	5.61	2	1.127	0.889	0.222498	0.315359	0.860318	0.894507	79.5	89.7	70.7	10.59	11.72	24.67	100.8	93.5	115	113.6	100.2	126.9	89.6	130.8	85.3
High	Master Protein	Solyc03g005730.3.1	Aconitate hydratase (AHRD V3.3 *** A0A059LL79_9CHLO)	0	48	17	34	17	1	499	54.3	7.06	74.92	17	0.906	1.035	0.222563	0.751644	0.860318	0.998179	103.4	93.6	107	13.95	5.94	12.73	1215.5	1211.6	942.2	1125.1	1097.6	1003.4	1253.9	1001.4	1266
High	Master Protein	Solyc04g080080.3.1	Glycosyltransferase (AHRD V3.3 *** K4BV87_SOLLC)	0	11	3	3	3	1	428	48.2	8.16	5.3	3	1.137	1.125	0.223154	0.349008	0.860318	0.903258	94.5	107.5	106.3	9.29	11.85	1.91	47.2	54.3	45.9	55.7	53.7	44.3	53.7	53.1	51.8
High	Master Protein	Solyc03g082920.3.1	Heat shock protein 70 (AHRD V3.3 *** Q9M4E8_CUCSA)	0	67	39	248	14	1	668	73.4	5.19	615.11	39	0.906	1.093	0.223431	0.48871	0.860318	0.963842	102.6	92.9	112.1	13.17	5.07	10.53	9296.4	8564	7138.3	8346.3	7756	7583.2	10306	8339.9	9362.6
High	Master Protein	Solyc01g066860.3.1	LOW QUALITY:BnaCnng45880D protein (AHRD V3.3 *** A0A078JHJ1_BRANA)	0	74	9	80	9	1	155	17	5.76	165.75	9	1.102	0.973	0.223434	0.914227	0.860318	0.99882	94.3	103.8	91.7	8.98	4.36	9.51	2403.9	2561	2864.9	2688	2933.2	2821.3	2324.9	2800.8	2491.4
High	Master Protein	Solyc06g083440.3.1	Cytochrome b5 (AHRD V3.3 *** CYB5_TOBAC)	0	65	6	21	4	1	133	14.7	5.26	61.15	6	0.903	0.789	0.223438	0.0853976	0.860318	0.59501	115.4	104.3	91.1	19.23	6.62	21.07	351.7	302.9	441.4	299.1	317.7	341.2	248.7	369.1	277.6
Medium	Master Protein	Solyc03g115400.2.1	Pre-mrna-splicing factor atp-dependent rna helicase dhx16 (AHRD V3.3 *-* A0A0M8KRL3_NICAT)	0.014	6	1	2	1	1	143	16.1	5.12	4.54	1	1.14	1.234	0.223564	0.08304	0.860318	0.59501	82.8	94.5	102.3	7.46	1	6.34	78.7	69.8	68.9	79.5	79.8	78.3	86.1	91.3	80.4
High	Master Protein	Solyc03g020080.3.1	Pin-II type proteinase inhibitor 69 (AHRD V3.3 *** A0A097J9C9_CAPAN)	0	41	6	32	1	1	205	22.6	6.79	74.25	6	1.097	2.437	0.223674	6.13147e-10	0.860318	3.26752e-07	77.4	84.9	188.6	25.49	6.96	43.55	727.1	957.3	575.9	797.4	737.3	847.7	2424.3	937.6	1772
High	Master Protein	Solyc12g008750.2.1	Splicing factor U2af large subunit B (AHRD V3.3 *** A0A0M9UMX0_NICAT)	0	28	10	14	9	1	651	72.2	7.44	36.76	10	1.123	0.996	0.224127	0.979742	0.860318	0.99882	90.4	101.4	90	11.94	3.76	3.79	157.6	153.2	189.7	174.1	186.9	176.9	157.8	147.3	157
High	Master Protein	Solyc07g065650.2.1	Transmembrane emp24 domain-containing protein (AHRD V3.3 *** A0A151S058_CAJCA)	0	34	5	6	5	1	212	24.7	6.57	7.57	5	0.903	1.122	0.224261	0.351857	0.860318	0.903258	104.8	94.6	117.6	9.58	7.95	1.65	319	301.3	263.7	302.8	272	259.9	329.1	338.1	339.3
High	Master Protein	Solyc11g068670.2.1	Nicalin (AHRD V3.3 *** B9HQ38_POPTR)	0	12	7	9	6	1	564	61.6	6.35	22.18	7	1.098	1.084	0.224411	0.492025	0.860318	0.965208	90.9	99.8	98.6	5.23	8.21	1.07	209.5	230.4	212.3	267	233.1	231.6	227.5	230.1	232.4
Medium	Master Protein	Solyc07g041720.1.1	Germin-like protein (AHRD V3.3 *** G3F4I5_CAMSI)	0.014	8	1	1	1	1	211	22	6.77	2.42	1	0.867	1.017	0.224424	0.916944	0.860318	0.99882	138.7	120.2	141	11.74	19.24	14.17	22.8	25	19.7	17.2	19.8	25	25.2	19	23.2
High	Master Protein	Solyc00g019740.1.1	ATPase subunit 8 (AHRD V3.3 *** A0A0K1ZF72_SOLCA)	0	13	2	5	2	1	156	18	8.82	8.26	2	1.127	0.993	0.224472	0.952649	0.860318	0.99882	86.7	97.7	86.1	16.32	3.44	4.97	88	120.8	98.6	112.4	105.3	111.1	97.9	105.7	96.5
High	Master Protein	Solyc09g073000.3.1	Elongation factor Tu (AHRD V3.3 *** K4CUX6_SOLLC)	0	69	26	152	12	1	450	49	7.01	417	26	0.906	1.087	0.224692	0.512333	0.860318	0.967305	95	86	103.3	16.21	3.45	23.01	6068.3	5918.3	4459.5	5665.5	5361.4	5321.5	7487.2	4666	6435.3
High	Master Protein	Solyc06g067960.3.1	Glutaredoxin (AHRD V3.3 *** A0A103XX44_CYNCS)	0	39	9	42	9	1	170	19	6.95	95.63	9	1.101	0.824	0.225242	0.213507	0.860357	0.799715	100.3	110.5	82.7	9.63	2.27	19.02	1617	1529.1	1839.6	1780.7	1768	1844.3	1332.8	1785.2	1277.1
High	Master Protein	Solyc07g063140.1.1	Glutamyl-tRNA(Gln) amidotransferase subunit C, chloroplastic/mitochondrial (AHRD V3.3 *** K4CGZ7_SOLLC)	0	46	5	14	5	1	140	15.8	6.16	27.9	5	1.094	0.867	0.225414	0.24338	0.860357	0.830923	100.1	109.6	86.8	2.39	16.42	22.05	231	234.2	223.5	325.8	243.7	252.7	200.1	276.2	185.6
High	Master Protein	Solyc03g097800.3.1	V-type proton ATPase subunit C (AHRD V3.3 *** VATC_ARATH)	0	14	4	7	4	1	376	42.8	5.95	20.31	4	1.094	1.172	0.225524	0.209197	0.860357	0.792423	93.4	102.2	109.4	9.24	3.69	9.1	244.3	291.6	257.3	265.7	281.5	284.8	301.5	262.9	314
Low	Master Protein	Solyc02g062370.3.1	Zinc finger CCCH domain-containing protein 44 (AHRD V3.3 *-* W9SN42_9ROSA)	0.052	2	1	1	1	1	660	75	8.05	0	1	0.858	1.108	0.225725	0.502024	0.860357	0.967305	134.8	115.7	149.4	34.94	6.62	23.31	16.1	16.7	8.2	13.9	12.9	14.8	11.5	17.9	17.9
High	Master Protein	Solyc01g091190.3.1	5-enolpyruvylshikimate-3-phosphate synthase	0	22	9	31	8	1	520	55.7	7.88	92.32	9	1.09	1.234	0.226116	0.101378	0.860357	0.632235	79.2	86.4	97.7	12.61	0.52	17.36	259.8	316.5	253	283.1	285.6	282.9	320.5	235.8	327.8
High	Master Protein	Solyc10g007010.1.1	Cytochrome c oxidase copper chaperone, putative (AHRD V3.3 *** B9T0E6_RICCO)	0	44	3	5	1	1	79	8.7	8.47	12.93	3	0.886	0.83	0.226464	0.126423	0.860357	0.665488	105	93	87.1	10.94	3.99	6.48	62.8	52.2	64.2	59.1	55.6	54.8	47.6	54.1	52.1
High	Master Protein	Solyc02g020940.3.1	Glyceraldehyde-3-phosphate dehydrogenase (AHRD V3.3 *** K4B4U4_SOLLC)	0	4	1	3	1	1	409	43.5	8.05	10.55	1	0.866	0.967	0.226599	0.752259	0.860357	0.998179	26.1	22.6	25.2	13.3	25.13	39.22	36.6	43.4	33.6	31.7	26.3	42.8	22.2	35.4	50.5
High	Master Protein	Solyc08g081410.3.1	Golgin candidate 6 (AHRD V3.3 *** W9SQ07_9ROSA)	0	11	6	9	6	1	839	93	4.89	21.79	6	0.905	0.949	0.22666	0.782954	0.860357	0.998179	100.1	90.6	95	16.17	8.11	18.53	454.8	358.3	339	370.2	324.3	321.2	287.2	415.3	340.1
High	Master Protein	Solyc00g174340.2.1	Pathogenesis-related protein 1 (AHRD V3.3 *** Q75QH2_CAPCH)	0	15	2	3	2	1	228	24.7	8.54	8.94	2	0.892	0.944	0.226869	0.625901	0.860357	0.984202	103.2	92.1	97.5	17.96	3.01	11.14	196.3	160.5	137.6	137.3	145.5	143.2	144.9	151.6	178.2
High	Master Protein	Solyc04g079200.3.1	26S proteasome non-ATPase regulatory subunit, putative (AHRD V3.3 *** B9R7G0_RICCO)	0	29	6	13	6	1	312	34.7	6.67	36.18	6	0.914	1.051	0.226891	0.667897	0.860357	0.99209	95.6	87.4	100.5	10.99	0.42	3.06	797.3	743.7	640.1	679.9	677.8	683.5	822.8	781.6	779.9
High	Master Protein	Solyc01g087730.3.1	Ribosomal protein (AHRD V3.3 *** K4AYG3_SOLLC)	0	23	6	6	6	1	338	37	9.32	18.24	6	0.904	0.884	0.226949	0.431156	0.860357	0.949738	101.5	91.8	89.8	13.74	11.41	8.83	408.2	397.6	314.5	434.8	359.5	358.4	406.3	348.3	351.6
High	Master Protein	Solyc05g053780.3.1	RNA binding protein-like protein (AHRD V3.3 *** Q3HVL3_SOLTU)	0	39	4	35	4	1	111	11.8	4.72	101.01	4	0.913	0.702	0.227019	0.019093	0.860357	0.301766	123.4	112.7	86.6	26.77	15.98	32.23	1076.7	820.4	1408.9	832.9	1148.7	983.1	755.9	1249.5	727.2
High	Master Protein	Solyc05g056160.3.1	Proteasome subunit beta type (AHRD V3.3 *** K4C2U0_SOLLC)	0	54	11	25	11	1	273	29.5	7.18	77.76	11	1.107	0.985	0.227647	0.98048	0.860415	0.99882	93.2	103.1	91.7	10.2	5.43	11.27	964.4	1179	1044.9	1084	1208.3	1156.2	988	1028.9	1215.8
High	Master Protein	Solyc09g059030.3.1	Oxidoreductase, zinc-binding dehydrogenase family protein (AHRD V3.3 *** A0A061DLX9_THECC)	0	19	5	7	2	1	378	40	8.05	20.82	5	1.146	0.979	0.227692	0.828408	0.860415	0.998179	128	146.7	125.3	12.48	12.32	10.01	26.7	33.9	32.9	30.5	37.6	38.4	32.2	29.1	35.6
High	Master Protein	Solyc12g096590.2.1	6,7-dimethyl-8-ribityllumazine synthase (AHRD V3.3 *** K4DHD2_SOLLC)	0	36	5	16	5	1	242	26	7.74	41.1	5	0.903	1.009	0.227733	0.87428	0.860415	0.99882	102.2	92.3	103.2	8.24	9.85	13.52	456.1	513.5	536.3	463.5	462.6	546.7	589.3	449	518.2
High	Master Protein	Solyc11g012150.2.1	Transcription initiation factor IIF alpha subunit family protein (AHRD V3.3 *** B9HCF8_POPTR)	0	25	10	15	10	1	537	59.2	5.07	37.57	10	1.095	0.982	0.2278	0.96654	0.860415	0.99882	93.9	102.8	92.2	8.73	6.2	9.02	766	692.9	644.3	758.7	692.2	780.8	636.1	759.4	680.4
High	Master Protein	Solyc12g015870.2.1	calcineurin B-like protein	0	77	16	45	6	1	224	25.7	4.88	123.38	16	1.108	1.001	0.228513	0.931262	0.861149	0.99882	90.2	100	90.3	11.65	6.06	10.09	1090.9	1065.5	1310.3	1162.7	1209.2	1308.2	1091.7	1294	1091.2
High	Master Protein	Solyc02g062770.2.1	late embryogenesis abundant protein (AHRD V3.3 *** AT5G66780.1)	0	19	1	2	1	1	126	14	5.15	8.46	1	0.878	0.852	0.228562	0.192801	0.861149	0.770599	146.5	128.7	124.8	8.32	17.32	17.24	48.7	57.6	53.2	50.9	46.7	36	45.3	37.4	53
High	Master Protein	Solyc09g015450.3.1	DNA-directed RNA polymerase subunit beta' (AHRD V3.3 --* RPOC1_BARVE)	0	57	4	5	4	1	154	16.9	4.36	5.1	4	1.1	0.697	0.228701	0.00655721	0.861149	0.162874	93.4	102.7	65.1	14.94	10.28	30.56	332.6	254.7	335.9	311.6	380.3	365.8	219.6	370.3	231.8
High	Master Protein	Solyc06g067860.3.1	2-oxoglutarate-dependent dioxygenase (AHRD V3.3 *** A0A061G9S7_THECC)	0	14	3	4	3	1	318	36.7	5.66	10.82	3	0.887	1.016	0.22871	0.875503	0.861149	0.99882	117	103.9	119	8.93	4.84	1.24	108.3	114.8	96.1	96.1	93.1	102.4	110.1	108.4	111.1
High	Master Protein	Solyc07g065090.2.1	polygalacturonase inhibitor protein	0	45	9	14	9	1	327	36.5	8.35	28.85	9	1.111	0.927	0.228729	0.657146	0.861149	0.99209	91.2	101.3	84.6	24.5	10.39	10.87	342.5	561.5	439.8	488.5	511.6	417.4	396.9	407.6	482.5
High	Master Protein	Solyc08g080410.3.1	UBX domain-containing protein	0	66	25	77	25	1	599	66.4	4.73	216.51	25	0.907	0.78	0.229049	0.105277	0.861394	0.63932	114.4	103.8	89.3	14.71	2.03	15.63	2068.4	1705.1	2295	1875.5	1905.5	1830	1613.9	2076.7	1588
High	Master Protein	Solyc04g078840.3.1	AREB	0	28	8	13	8	1	447	47.9	9.41	23.98	8	1.118	0.971	0.229088	0.807828	0.861394	0.998179	110	123	106.7	4.57	5.98	3.42	156.9	171.4	161	167.1	188.3	180	151.6	162.3	156.3
High	Master Protein	Solyc06g082710.3.1	KH domain-containing protein (AHRD V3.3 *** A0A0B2S8I8_GLYSO)	0	8	1	1	1	1	252	28.1	9.1	5.34	1	1.167	1.295	0.229304	0.0531681	0.861655	0.501818	115.5	134.8	149.7	10.23	8.79	12.25	16.7	18.2	20.4	21.9	18.5	21.2	23.5	22.1	27.9
High	Master Protein	Solyc01g060070.3.1	Mitochondrial import inner membrane translocase subunit Tim17/Tim22/Tim23 family protein (AHRD V3.3 *** B9HWY0_POPTR)	0	16	2	2	2	1	173	18.1	7.44	7.01	2	0.892	1.15	0.230213	0.225579	0.863107	0.813004	103.8	92.6	119.4	6.9	11.63	8.07	100.9	105.1	91.7	109.3	90	89.8	116.1	101.5	118
High	Master Protein	Solyc08g077770.3.1	Calcineurin B-like protein (AHRD V3.3 *** A1XCM9_POPEU)	0	79	13	44	12	1	213	24.3	5	122.44	13	1.097	1.014	0.230249	0.860021	0.863107	0.998179	101.9	111.8	103.4	12.46	4.55	4.3	894.1	957.4	1133.3	983.6	1050.5	1074.7	947.7	1029.7	970.8
High	Master Protein	Solyc03g006050.3.1	Leucine-rich repeat receptor-like protein kinase (AHRD V3.3 *** A0A142CCY8_9LAMI)	0.002	4	2	2	2	1	425	45.3	7.75	4.42	2	1.115	1.105	0.230828	0.382525	0.864279	0.922577	109.5	122.1	121	14.3	11.69	6.11	120.8	145.3	110.3	134.8	141.9	112.8	121.6	133.5	136.8
High	Master Protein	Solyc04g015180.3.1	DNA-directed RNA polymerase II subunit rpb4 (AHRD V3.3 *** A0A151T6X0_CAJCA)	0	60	10	28	10	1	220	23.6	9.16	66.39	10	0.918	0.826	0.230887	0.208345	0.864279	0.792423	110.7	101.7	91.4	10.64	5.06	15.5	918.8	813.3	1007.3	785.3	843.6	866.9	758.9	972.6	744
High	Master Protein	Solyc01g081250.3.1	Glutathione s-transferase, putative (AHRD V3.3 *** B9SPC9_RICCO)	0	27	5	7	2	1	223	26	6.25	8.59	5	0.871	1.212	0.231147	0.134622	0.86442	0.684185	129.8	113	157.2	12.02	5.58	14.88	37.7	41.3	47.7	33	36	36.6	50	38.3	50.4
High	Master Protein	Solyc02g068150.3.1	Nuclear transport factor 2 (AHRD V3.3 *** NTF2_ARATH)	0	27	3	10	3	1	161	18.2	8.79	25.2	3	0.905	1.074	0.231286	0.521793	0.86442	0.96886	106.3	96.1	114.2	9.44	3.67	5.78	412.6	445.8	368.9	388.4	373.3	360.9	443.7	400.6	443.3
High	Master Protein	Solyc08g077180.3.1	Pyruvate kinase (AHRD V3.3 *** K4CN78_SOLLC)	0	19	8	8	7	1	580	63.6	7.17	17.58	8	0.902	0.949	0.231367	0.670281	0.86442	0.99209	125.9	113.6	119.5	15.55	5.63	2.97	197.7	191.1	146.7	172.5	187.4	168.7	174	181.3	184.4
High	Master Protein	Solyc01g104840.3.1	Glycine-rich RNA-binding protein (AHRD V3.3 *-* A0A0B0N033_GOSAR)	0	32	7	59	6	1	223	24.7	5	141.7	7	1.1	1.026	0.231927	0.798547	0.865242	0.998179	90.2	99.2	92.5	9.46	9.71	13.96	2326.9	2338.6	2736.7	2193.7	2571.7	2638	2398.7	2801.4	2123.7
High	Master Protein	Solyc03g118670.3.1	Protein sel-1 (AHRD V3.3 *** A0A0B0MWE3_GOSAR)	0	6	2	4	2	1	676	75.7	6.73	5.63	2	1.166	1.102	0.231983	0.484117	0.865242	0.960164	73.4	85.6	80.9	23.94	9	12.75	28.5	19.5	19	20.1	22.8	24	21.4	26.6	21.5
High	Master Protein	Solyc05g049950.3.1	Small nuclear ribonucleoprotein-associated protein (AHRD V3.3 *** K4C128_SOLLC)	0	10	2	7	1	1	281	29.7	11.03	16.88	2	0.89	0.901	0.232066	0.372745	0.865242	0.912211	143.3	127.6	129.1	22.13	21.64	15.4	80.2	91.3	58	94	71.4	62.1	66.1	88.6	72.2
High	Master Protein	Solyc03g007610.3.1	DnaJ domain-containing protein (AHRD V3.3 *** A0A124SIC1_CYNCS)	0	8	3	4	2	1	664	73.4	8.62	4.36	3	1.179	1.27	0.232306	0.0941913	0.865242	0.616927	116	136.8	147.3	24.13	21.97	13.86	20.7	15.8	12.9	20.3	18.6	13.1	20.1	24.9	19.5
High	Master Protein	Solyc01g099780.3.1	Translationally-controlled tumor protein homolog (AHRD V3.3 *** TCTP_SOLTU)	0	75	12	143	6	1	168	18.9	4.68	373.36	12	0.914	1.127	0.232325	0.366715	0.865242	0.910597	90.5	82.7	102	5.86	4.94	18.78	660.9	738.2	725.8	623.3	663.2	687.8	900	616.1	818.1
High	Master Protein	Solyc02g082430.3.1	MLO-like protein (AHRD V3.3 *** K4BAB3_SOLLC)	0	5	2	2	2	1	553	62.8	9.29	5.8	2	0.897	0.868	0.232832	0.21657	0.866147	0.800683	111.3	99.8	96.6	5.08	3.1	7.36	84.6	76.7	82.7	73.7	78	74.2	68.4	78.9	71.8
High	Master Protein	Solyc01g104880.3.1	Phosphatidylserine decarboxylase proenzyme 2 (AHRD V3.3 *** K4B260_SOLLC)	0	4	2	7	2	1	648	72.4	6.02	19.44	2	0.901	0.863	0.233116	0.283348	0.866147	0.867357	111.9	100.9	96.6	7.87	1.22	11.54	282.2	311.4	330.3	278.5	280.7	285.2	268.7	311.2	248.8
High	Master Protein	Solyc03g063200.3.1	Zinc finger transcription factor 25	0	31	7	11	4	1	280	29.9	9.39	29.41	7	1.119	1.059	0.233159	0.60941	0.866147	0.982597	86	96.3	91.1	0.91	5.66	3.24	106.8	106.7	105.1	129.9	116.8	119.4	113	114.8	107.8
High	Master Protein	Solyc12g011270.2.1	ethylene-responsive elongation factor EF-Ts precursor	0	57	17	53	17	1	391	42.7	8.63	134.1	17	0.908	1.06	0.233788	0.629973	0.867465	0.98507	113.2	102.8	120	11.6	6.29	9.28	1700.1	1556.6	1346.3	1412.8	1303	1476.8	1820.2	1512.4	1650.3
High	Master Protein	Solyc02g089080.2.1	Rapid alkalinization factor 5 (AHRD V3.3 *** Q6DN46_SOLCH)	0	11	2	2	2	1	212	23.4	7.72	7.54	2	0.891	1.062	0.234	0.625815	0.867465	0.984202	135.5	120.7	143.8	2.84	7.64	5.28	71	67.5	67.7	59.9	68.4	60.3	67.3	74.8	71.9
High	Master Protein	Solyc10g054330.2.1	Zinc knuckle family protein (AHRD V3.3 *** B9H4I7_POPTR)	0	20	3	3	3	1	222	24.6	9.23	7.19	3	0.882	0.763	0.234053	0.0336692	0.867465	0.412043	151.2	133.5	115.3	13.71	19.98	22.06	55.3	42.9	54.7	48.3	66.9	47.9	41.7	52.5	33.7
High	Master Protein	Solyc01g010540.3.1	40S ribosomal protein S9, putative (AHRD V3.3 *** Q60CZ2_SOLDE)	0	41	8	14	8	1	197	23	10.24	37.36	8	0.915	1.136	0.234395	0.338204	0.867465	0.899927	85.7	78.4	97.4	7.9	17.06	18.48	1018.8	928	1087.3	931.8	911.8	1223.3	1342.6	922	1157.8
High	Master Protein	Solyc05g012110.3.1	6-phosphogluconolactonase, putative (AHRD V3.3 *** B9REC3_RICCO)	0	19	4	4	4	1	266	29	5.2	14.13	4	1.102	1.075	0.234643	0.520555	0.867465	0.96886	85.5	94.2	91.9	9.68	13.88	1.79	211.2	228.7	188.3	232.7	198	262.1	228	227	220.6
High	Master Protein	Solyc02g086460.3.1	A-kinase anchor-like protein (AHRD V3.3 --* AT5G40450.2)	0	80	260	1199	259	1	3892	439	4.26	2709.11	260	0.908	1.026	0.234815	0.79865	0.867465	0.998179	109.5	99.4	112.3	10.57	9.7	3.26	45436.1	37856.6	38194.9	34759	34673.6	29191.7	38484.8	39176.5	40983.1
High	Master Protein	Solyc05g017980.3.1	Microtubule-associated protein 70-2 (AHRD V3.3 *** A0A0B2QPG9_GLYSO)	0	31	16	37	5	1	622	69.3	8.25	91.5	16	0.904	0.845	0.234903	0.258147	0.867465	0.843023	103.9	93.9	87.7	9.98	4.18	9.02	445.2	375.6	452.1	418.2	384.7	402.7	369	433.7	376.2
High	Master Protein	Solyc05g056310.3.1	T-complex protein 1 subunit gamma (AHRD V3.3 *** K4C2V5_SOLLC)	0	42	17	29	17	1	557	60.7	5.94	84.22	17	0.919	1.043	0.235037	0.710577	0.867465	0.998179	100.3	92.2	104.7	9.15	4.36	15.05	987.1	1014.9	852.1	907.3	904.1	975.8	1035.6	785	1029.7
High	Master Protein	Solyc11g007920.1.1	Histone H2B (AHRD V3.3 *** K4D553_SOLLC)	0	60	13	645	3	1	144	15.8	10.11	1356.95	13	0.915	0.941	0.235142	0.730851	0.867465	0.998179	113.1	103.6	106.4	22.45	10.13	11.52	578.3	912.8	823.5	772.1	753.7	637.4	774.7	651.5	817.5
High	Master Protein	Solyc03g117810.3.1	ABC transporter family protein (AHRD V3.3 *** A0A097P9R8_HEVBR)	0	43	6	10	6	1	263	29.1	5.72	18.17	6	0.889	1.34	0.235601	0.00988487	0.868093	0.199811	107	95.2	143.5	1.16	7.65	24.55	122.5	124	121.1	109	108.3	123.7	181.5	110	164.2
High	Master Protein	Solyc03g121070.3.1	hexokinase	0	17	6	7	4	1	498	54	6.32	22.43	6	0.91	1.265	0.235984	0.0692089	0.868093	0.564259	88.6	80.6	112.1	16.41	1.1	16.44	287.9	315	226.4	265.4	261.9	259.7	367.8	270.9	364.3
High	Master Protein	24987033	activator of NRII(GlnL/NtrB) phosphatase [Pseudomonas putida KT2440]	0.008	10	1	1	1	1	112	12.3	5.6	2.28	1	1.178	1.048	0.236343	0.778635	0.868093	0.998179	124	146	130	19.81	14.76	21.41	14.5	20.6	15.4	16.6	22	18.1	11.6	16.1	18
High	Master Protein	Solyc02g077710.1.1	LOW QUALITY:ROX1 homologue (AHRD V3.3 *** I7GSE9_TOBAC)	0.001	16	3	3	3	1	342	39.5	4.73	2.35	3	0.886	0.771	0.236579	0.0300225	0.868093	0.383553	89.1	78.9	68.7	13.21	4.32	24.96	126.3	96.8	114.3	104.8	96.1	101.2	82	127.6	88.1
High	Master Protein	Solyc08g068210.3.1	Beta-adaptin-like protein (AHRD V3.3 *** G8Z247_SOLLC)	0	8	3	3	3	1	840	93.3	5.58	3.27	3	1.17	1.005	0.236646	0.990637	0.868093	0.99882	126	147.4	126.6	28.19	7.85	15.68	14.8	20.5	11.8	17.3	18.5	15.8	11.6	15.9	14.8
High	Master Protein	Solyc04g008760.2.1	Homoserine kinase (AHRD V3.3 *** A0A097PK94_SOLTU)	0	31	6	15	6	1	355	37.2	7.37	41.89	6	1.133	1.383	0.236884	0.00703934	0.868093	0.169813	99.1	112.2	137.1	6.78	15.88	22.77	81.6	91.5	81.5	74.1	102.1	92.4	112.9	75	117
High	Master Protein	Solyc02g094560.3.1	Aminopeptidase (AHRD V3.3 *** G7KXA9_MEDTR)	0.009	2	1	1	1	1	482	55.9	6.21	2.22	1	0.865	0.9	0.236992	0.395391	0.868093	0.930914	94.2	81.5	84.8	8.27	8.32	18.97	46.4	49.4	41.8	40.3	40.1	34.7	41.7	53.8	37.6
High	Master Protein	Solyc01g103410.3.1	KH domain-containing protein (AHRD V3.3 *** W9R1Z3_9ROSA)	0	29	5	6	4	1	295	33.5	8.9	13.47	5	1.134	0.922	0.237033	0.505035	0.868093	0.967305	90.2	102.3	83.2	1.85	7.09	5.19	57.1	55.2	57	70.1	60.9	64.6	50	55.5	52.5
Low	Master Protein	Solyc01g112350.3.1	Brefeldin A-inhibited guanine nucleotide-exchange protein 2 (AHRD V3.3 *** A0A0B2R8L7_GLYSO)	0.067	1	1	1	1	1	1372	153.8	5.81	0	1	0.869	1.317	0.23709	0.0347439	0.868093	0.417354	82.9	72	109.1	1.25	12.78	8.85	31.3	32.1	31.9	27.7	26	33.1	46.6	39.1	42
High	Master Protein	Solyc08g061100.3.1	Cellulose synthase (AHRD V3.3 *** M1BV52_SOLTU)	0	6	3	4	2	1	1086	121.6	6.74	6.18	3	0.857	0.965	0.23718	0.766908	0.868093	0.998179	141.8	121.5	136.8	13.18	14.37	8.12	14.3	15.5	11.9	10.5	12.3	14	13.8	12.2	14.3
High	Master Protein	Solyc10g018350.2.1	Vesicle-associated 1-1-like protein (AHRD V3.3 *** A0A0B0MV36_GOSAR)	0	35	7	13	5	1	238	26.5	8.59	31.75	7	1.089	0.992	0.237546	0.99047	0.868093	0.99882	85.9	93.6	85.2	16.11	5.53	8.14	259.8	257.4	338.1	282.9	280.3	309.4	257.7	290.2	249.2
High	Master Protein	Solyc02g068900.3.1	Glutathione S-transferase family protein (AHRD V3.3 *** AT4G19880.1)	0	46	13	28	13	1	356	41	6.93	71.46	13	0.92	1.335	0.237734	0.0393699	0.868093	0.445533	99.1	91.1	132.3	6.53	7.39	22.76	999.9	1016.9	899.4	835.1	919.4	967.7	1347.3	873.9	1334.6
High	Master Protein	Solyc06g076340.3.1	Pumilio-like protein (AHRD V3.3 *** A0A0B0PMB1_GOSAR)	0	17	11	21	8	1	993	107.8	6.51	59.85	11	1.121	0.963	0.237817	0.758953	0.868093	0.998179	99.2	111.3	95.5	8.13	6.48	19.1	107.1	102.2	119.5	121.2	120	107.6	103.1	115.5	78.4
High	Master Protein	Solyc06g073330.3.1	Lysine--tRNA ligase (AHRD V3.3 *** K4C952_SOLLC)	0	35	16	27	16	1	627	70.9	6.2	69.23	16	0.915	1.007	0.237829	0.899034	0.868093	0.99882	112.9	103.2	113.6	10.25	3.86	7.26	1124.3	1066.6	918.4	1040.2	971.6	975.8	1055.1	1203.2	1073.8
Medium	Master Protein	Solyc04g076890.3.1	Ubiquitin-fold modifier-conjugating enzyme 1 (AHRD V3.3 *** M1A7G9_SOLTU)	0.017	6	1	1	1	1	174	19.6	7.8	2.61	1	0.892	0.963	0.237931	0.749891	0.868093	0.998179	106.6	95.1	102.7	5.46	2.26	9.03	59.7	65.9	65.6	57.8	60.4	58.5	56.3	67.4	63.2
High	Master Protein	Solyc01g097310.3.1	Sec-independent protein translocase protein TatA (AHRD V3.3 *** A0A0B2P6S1_GLYSO)	0	17	4	9	4	1	160	16.8	9.1	24.19	4	1.108	0.809	0.237978	0.153631	0.868093	0.713618	108.2	119.8	87.5	14.65	17.73	36.09	423.2	485.6	361.5	510.7	468.9	357.8	258.4	522.9	342.4
High	Master Protein	Solyc01g010570.3.1	mucin-like protein (AHRD V3.3 *** AT2G02880.1)	0	15	3	4	3	1	314	35.9	5.47	10.11	3	0.89	0.931	0.238309	0.536013	0.868761	0.976339	90	80.1	83.8	10.87	13.24	12.49	143.5	122.9	117.1	130.3	101.2	109.3	107.8	136.3	114.4
High	Master Protein	Solyc04g080520.1.1	LOW QUALITY:Isoflavone reductase family protein (AHRD V3.3 *** B9GRM6_POPTR)	0	53	25	101	25	1	613	66.3	9.01	234.13	25	1.098	0.961	0.238668	0.846828	0.869132	0.998179	99.2	108.9	95.3	8.27	4.89	4.05	3159.7	3492.5	3729.7	3835.4	4024.3	3649.2	3213.6	3485.3	3355.5
High	Master Protein	Solyc02g083360.1.1	methionine-S-oxide reductase (AHRD V3.3 *** AT2G17705.1)	0	10	1	2	1	1	126	14.5	8.85	5.72	1	0.878	1.126	0.238737	0.347371	0.869132	0.902609	133.2	116.9	149.9	19.88	18.08	20.71	49.7	63.7	43.4	43.4	58.7	43.6	64.9	42.5	55.9
High	Master Protein	Solyc01g098920.3.1	Mitochondrial Rho GTPase (AHRD V3.3 *** K4B0S9_SOLLC)	0.002	5	2	2	2	1	671	74.5	5.95	3.07	2	0.876	1.316	0.238856	0.0399266	0.869132	0.448371	125.3	109.8	164.9	11.63	9.27	21.61	28.7	26	22.7	26	22.8	21.9	35.7	23.4	34.2
High	Master Protein	Solyc02g084240.3.1	H1 histone-like protein	0	30	9	45	9	1	222	24.4	10.4	108.71	9	1.098	1.128	0.239778	0.366091	0.871486	0.910451	86.3	94.8	97.4	7.26	5.37	11.18	2475.7	2815.1	2816.4	3090.8	2952.4	3285.1	3562.5	2848.7	3174.1
High	Master Protein	Solyc12g010330.2.1	Two-component response regulator (AHRD V3.3 *** W9RL08_9ROSA)	0.002	3	2	2	1	1	708	77.6	6.24	4.26	2	1.162	1.228	0.240048	0.132096	0.871486	0.67745	118	137.1	144.9	19.23	9.92	15.26	22	18.5	14.9	24.1	19.8	21.5	23.2	17.4	22.8
Low	Master Protein	Solyc04g009600.3.1	TNF receptor-associated factor family protein (AHRD V3.3 *** A0A0B2QRS0_GLYSO)	0.058	3	1	1	1	1	549	61.5	5.22	0	1	0.872	0.92	0.240097	0.480697	0.871486	0.95951	143.3	124.9	131.8	10.11	10.85	10.1	41.5	35.3	42.9	34.9	42.6	36.2	32.5	39.5	38.2
High	Master Protein	Solyc01g106090.3.1	PsbP-domain protein 1 (AHRD V3.3 *** A0A0F7GZA5_9ROSI)	0.002	7	2	2	2	1	287	32.3	8.7	4.51	2	1.133	1.129	0.240905	0.335167	0.873876	0.899828	79	89.5	89.2	11.24	9.04	2.2	47.2	53.1	42.4	60	50.3	53.5	54.2	53.3	51.9
High	Master Protein	Solyc04g005040.1.1	Matrix metalloproteinase (AHRD V3.3 *** I7KJ40_SOLLC)	0	13	3	6	3	1	363	40	5.82	17.95	3	0.894	0.844	0.241066	0.140096	0.87392	0.690817	111.9	100.1	94.4	17.11	4.63	10.92	176.1	138.2	195.2	152.6	157.4	167.1	148.6	178.5	148.5
High	Master Protein	Solyc03g025610.2.1	Tripeptidyl-peptidase 2 (AHRD V3.3 *-* A0A151T4Q0_CAJCA)	0	8	2	2	2	1	464	49.7	5.55	6.26	2	1.185	1.412	0.24124	0.0179583	0.874011	0.291612	111.2	131.8	157	15.77	8.05	31.21	12.1	12.1	15.7	16.4	14.4	14.2	25.5	14.1	17.1
High	Master Protein	Solyc02g081200.1.1	LOW QUALITY:Octicosapeptide/Phox/Bem1p domain-containing protein / tetratricopeptide repeat-containing protein (AHRD V3.3 *** A0A061F4S2_THECC)	0.002	3	2	2	2	1	778	85.5	5.76	4.56	2	0.894	0.895	0.242331	0.338952	0.876456	0.899927	90.7	81.1	81.2	10.13	4.74	5.47	191.4	161.2	161.6	144.4	156.6	144.5	144.6	155.5	139.9
High	Master Protein	Solyc12g014250.2.1	Phosphoenolpyruvate carboxylase (AHRD V3.3 *** CAPP_SOLTU)	0	19	15	44	3	1	965	110.1	5.91	131.76	15	0.895	1.181	0.242407	0.145767	0.876456	0.70068	118.8	106.4	140.3	19.31	5.85	9.51	169.2	175.3	120.7	164.3	151.5	146.9	199.8	220	181.9
High	Master Protein	Solyc07g043420.3.1	2-oxoglutarate-dependent dioxygenase 2	0	49	10	21	10	1	342	38.2	5.64	65.27	10	0.908	1.195	0.242477	0.151461	0.876456	0.707811	105.9	96.2	126.6	6.21	5.07	12.69	363.6	345.1	321.1	337.8	307.2	313.3	452.1	350.2	412.4
High	Master Protein	Solyc03g104810.3.1	WRKY transcription factor 5	0	9	4	4	3	1	486	53.9	7.27	10.88	4	1.113	1.082	0.242513	0.482696	0.876456	0.959688	102.3	113.8	110.6	6.56	6.29	3.51	114.2	125.7	111.2	128.5	127	114.4	127	123.5	118.5
High	Master Protein	Solyc06g035970.3.1	Tubulin beta chain (AHRD V3.3 *** TBB_HORVU)	0	39	12	30	4	1	447	50.2	4.86	73.65	12	0.905	1.02	0.242679	0.803798	0.876515	0.998179	111.6	100.9	113.8	7.32	5.4	3.05	584.3	559.4	505.6	474.6	528.7	506	595.2	561.2	570.5
Low	Master Protein	Solyc10g006300.3.1	Purple acid phosphatase (AHRD V3.3 *** K4CXG1_SOLLC)	0.062	3	1	1	1	1	401	45.3	6.93	0	1	1.151	0.953	0.242886	0.704155	0.876568	0.998179	128.9	148.3	122.8	1.68	7.69	14.63	21.4	21.4	20.8	24.9	21.6	24.6	19.4	25.3	20.4
High	Master Protein	Solyc10g086180.2.1	Phenylalanine ammonia-lyase (AHRD V3.3 *** PAL2_TOBAC)	0	8	4	5	1	1	711	77.4	6.24	15.11	4	0.868	0.89	0.242993	0.34511	0.876568	0.899927	93.3	81	83	8.16	13.02	7.85	29.9	31.2	26.6	27.6	21.3	26	26.6	25.4	29.6
High	Master Protein	Solyc03g006860.3.1	fructokinase	0	13	4	6	3	1	347	37.3	5.38	14.72	4	1.118	1.094	0.243373	0.448827	0.877398	0.949738	96.8	108.2	105.9	3.5	13.15	6.63	92.4	96	99.2	117.5	90.2	107.3	105	96.2	109.7
High	Master Protein	Solyc06g082990.3.1	RNA-binding CRS1 / YhbY (CRM) domain protein (AHRD V3.3 *** AT3G25440.1)	0	4	2	2	2	1	522	60	6.02	4.68	2	0.868	1.009	0.243714	0.981596	0.877404	0.99882	73.2	63.6	73.9	23.81	20.6	21.8	21.3	13.1	17.7	18.3	15.4	12	19.4	12.5	17.9
High	Master Protein	Solyc07g047960.3.1	WRKY transcription factor 1	0	39	10	15	10	1	420	45.9	7.36	34.05	10	1.102	0.984	0.243848	0.997301	0.877404	0.999925	115.6	127.4	113.7	3.33	3.18	4.8	358.2	354	376.8	407.7	394.8	382.6	344.6	377.5	352.5
High	Master Protein	Solyc09g082530.2.1	Leucine-rich repeat receptor-like protein kinase family (AHRD V3.3 *** A0A0K9PTR8_ZOSMR)	0	26	9	37	9	1	380	43	8.85	78.81	9	1.086	1.046	0.244106	0.699183	0.877404	0.998179	91.2	99	95.4	26.01	5.3	21.02	663.7	1101.9	809.2	878.5	926.9	833.7	846.1	699.5	1062.8
Low	Master Protein	Solyc10g083360.2.1	Calmodulin binding protein, putative (AHRD V3.3 *** B9T5N0_RICCO)	0.073	3	1	1	1	1	466	52.2	8.4	2.09	1	1.143	0.958	0.244248	0.724276	0.877404	0.998179	129	147.4	123.6	9.77	17.18	15.13	27.1	22.4	24.2	28.2	27.7	20.4	22.2	29.2	23.2
High	Master Protein	Solyc01g068450.3.1	Essential protein Yae1, N-terminal (AHRD V3.3 *** A0A118K080_CYNCS)	0	22	5	12	5	1	257	29.6	4.81	34.78	5	0.909	0.84	0.244307	0.24395	0.877404	0.832012	101.2	92	85	12.13	4.93	5.73	658.5	529.8	659.8	573.8	598.5	632.9	552.9	609.3	552.3
High	Master Protein	Solyc05g055280.2.1	Ferredoxin (AHRD V3.3 *** A0A076FFN2_OCIBA)	0	62	10	50	8	1	147	15.7	4.93	115.36	10	1.099	0.874	0.244571	0.398825	0.877404	0.932554	91.8	100.9	80.2	12.76	3.09	13.96	1374.5	1226.1	1580	1457.4	1550.3	1510.6	1201	1487.6	1158.5
High	Master Protein	Solyc03g112870.3.1	Phosphate/phosphoenolpyruvate translocator (AHRD V3.3 *** P93390_TOBAC)	0	8	2	3	2	1	410	44.8	9.99	7.13	2	1.119	0.879	0.244731	0.287568	0.877438	0.87213	105.6	118.1	92.8	18	9.85	38.04	90.9	129	103.4	115.7	116.7	97.4	78.5	155.2	90.9
High	Master Protein	Solyc05g055770.3.1	Basic leucine zipper and W2 domain-containing 2 (AHRD V3.3 *** A0A0B0NBI1_GOSAR)	0	15	4	6	4	1	411	47.2	5.53	13.89	4	0.907	1.027	0.245373	0.804493	0.87855	0.998179	103.5	93.9	106.3	11.05	1.91	6.97	239.2	249.3	201.2	216.9	222.5	214.3	229.8	264.1	245.7
High	Master Protein	Solyc04g064510.3.1	GTP-binding family protein (AHRD V3.3 *** B9HES5_POPTR)	0	19	3	9	2	1	209	23.3	5.53	23.9	3	1.137	1.06	0.245559	0.634972	0.87855	0.986799	98.1	111.5	104	10.5	8.86	14.54	67	66.9	79.9	76.1	78.3	66.1	78.7	58.7	71
High	Master Protein	Solyc03g121360.1.1	Charged multivesicular body 1 (AHRD V3.3 *** A0A0B0N0L1_GOSAR)	0	36	9	20	4	1	203	22.7	7.34	49.75	9	0.916	0.781	0.24564	0.106406	0.87855	0.639449	108.2	99.1	84.5	14.19	5.55	11.16	1293.4	993.9	1277.8	1171	1106.4	1236.3	997.8	1126.6	902.3
High	Master Protein	Solyc05g017860.3.1	Protein VAC14 like (AHRD V3.3 *** A0A0B2Q990_GLYSO)	0.002	1	1	1	1	1	726	81.7	5.6	2.97	1	0.894	0.981	0.246347	0.868298	0.880085	0.998179	86.9	77.6	85.2	20.12	10.03	7.98	138.9	136.2	94.7	135	110.5	121.7	121.9	143	133.6
High	Master Protein	Solyc07g062970.3.1	protein phosphatase 2C	0	57	12	39	11	1	282	30.9	6.06	116.04	12	1.096	1.339	0.24637	0.0373386	0.880085	0.436884	85	93.2	113.8	11.34	3.29	17.39	1554	1855.3	1515.3	1765.9	1653.7	1703.9	2207.1	1566.4	2080.7
High	Master Protein	Solyc02g081170.3.1	plastid lipid associated protein CHRC	0	57	11	68	11	1	326	35.6	5.31	135.36	11	1.091	1.678	0.246829	0.00028287	0.881026	0.0186313	86.7	94.6	145.5	23.14	3.87	30.2	817.6	1233.8	874.2	990	953.7	916.1	1467.2	841.1	1553.1
High	Master Protein	Solyc07g063860.3.1	transmembrane protein, putative (Protein of unknown function, DUF538) (AHRD V3.3 *** AT3G07460.1)	0	16	1	3	1	1	134	14.6	5.95	14.51	1	1.143	1.015	0.247214	0.948295	0.881026	0.99882	126.7	144.8	128.5	7.57	5.81	12.83	24.6	28.2	28.1	32.2	33.2	29.7	33.2	25.8	28.5
High	Master Protein	Solyc08g067370.1.1	Isoflavone reductase family protein (AHRD V3.3 *-* B9H4C4_POPTR)	0	40	16	104	16	1	432	45.7	10.45	261.8	16	1.096	0.983	0.247231	0.969617	0.881026	0.99882	96.2	105.5	94.6	13.23	4.89	9.83	3405	3447	4275.2	3625.2	3995	3778.9	3245.7	3901.9	3387.5
High	Master Protein	Solyc11g072950.2.1	E3 UFM1-protein ligase 1 (AHRD V3.3 *** A0A103XPK8_CYNCS)	0	8	4	4	4	1	826	90.4	5.33	10.03	4	1.16	1.423	0.247319	0.00811735	0.881026	0.183148	111.6	129.5	158.8	31.43	5.91	14.83	26.9	14.5	18.6	20.1	22.6	21.5	27.7	26.4	20.7
High	Master Protein	Solyc08g076840.3.1	RNA-binding (RRM/RBD/RNP motifs) family protein (AHRD V3.3 *** AT2G35410.1)	0	20	4	5	4	1	285	31.6	8.21	5.57	4	1.139	0.98	0.24757	0.844118	0.881151	0.998179	81.3	92.6	79.7	5.16	6.3	15.12	30.9	32.7	34.3	39.1	37.3	34.5	29.3	39.1	32
Medium	Master Protein	Solyc06g075050.2.1	Carbonic anhydrase, putative (AHRD V3.3 *** B9STU9_RICCO)	0.021	4	1	1	1	1	270	31	8.02	3.13	1	0.89	1.048	0.248384	0.667108	0.882866	0.99209	80	71.1	83.8	15.69	2.11	10.35	88.7	121.6	104.6	93.1	95.6	91.7	94.5	109.6	116.1
High	Master Protein	Solyc08g029000.3.1	Lipoxygenase (AHRD V3.3 *** Q43800_TOBAC)	0	16	9	10	9	1	861	97.6	5.8	25.57	9	0.907	0.961	0.248585	0.798076	0.882866	0.998179	92.4	83.8	88.8	13.13	7.71	11.95	322	297.8	247.6	288.8	270.1	247.4	270	338.2	286.2
High	Master Protein	Solyc02g091490.4.1	symbol=Frk3	0	48	13	24	11	1	389	41.8	5.8	50.96	13	1.087	1.302	0.248779	0.0539402	0.882866	0.50743	85.4	92.9	111.2	10.26	1.64	12.53	622.5	732.5	610.5	658.9	676.6	679.1	810.3	653.8	827.5
High	Master Protein	Solyc06g072170.2.1	Coiled-coil domain-containing 12 (AHRD V3.3 *** A0A0B0PPQ1_GOSAR)	0	58	10	38	10	1	149	17.4	4.91	84.29	10	1.096	0.919	0.249029	0.6185	0.882866	0.984161	101	110.7	92.8	9.58	1.76	15.57	1480.2	1422.2	1700.7	1588.3	1644.9	1622.2	1255.3	1683.4	1360.3
High	Master Protein	Solyc11g042610.2.1	Ribosomal protein S5/S7 (AHRD V3.3 *** A0A103XH68_CYNCS)	0	60	11	80	2	1	211	23.6	9.42	231.36	11	1.133	1.105	0.249283	0.411978	0.882866	0.940691	99.4	112.6	109.9	27.03	3.07	15.33	70.7	63.8	104	80.1	77.7	82.7	78.2	85.9	63.1
High	Master Protein	Solyc12g056900.2.1	Membrane-anchored ubiquitin-fold protein (AHRD V3.3 *** A0A0K9NMY0_ZOSMR)	0	25	3	6	1	1	118	12.8	9.1	18.86	3	0.895	0.825	0.249306	0.113409	0.882866	0.652021	112.9	101	93.1	10.85	7.05	12.2	61.1	75.9	67.5	62.4	60.4	54.4	55.7	65.7	52.1
High	Master Protein	Solyc02g090810.3.1	centrin2 (AHRD V3.3 *** AT3G50360.1)	0	47	6	13	5	1	173	19.4	4.82	24.03	6	1.097	1.041	0.249364	0.710741	0.882866	0.998179	110.9	121.6	115.5	7.31	1.96	11	242.1	211.8	216.4	229.6	237.4	237.8	217.9	266.2	225.4
High	Master Protein	Solyc08g078790.1.1	transmembrane protein (AHRD V3.3 *** AT4G25225.2)	0.001	18	1	1	1	1	57	6.5	9.19	3.92	1	1.135	1.017	0.249464	0.918279	0.882866	0.99882	76.8	87.2	78.1	10.93	6.14	15.73	68.5	83.9	71.6	86	76.1	81.3	80.4	58.5	72.8
High	Master Protein	Solyc09g091740.3.1	60S ribosomal protein L13a-like protein (AHRD V3.3 *** Q3HRW1_SOLTU)	0	35	8	27	3	1	206	23.5	10.7	76.42	8	0.912	0.917	0.249558	0.608871	0.882866	0.982597	100.6	91.7	92.3	12.01	16.35	10.1	1432.2	1208.9	1536.1	1288.4	1305.7	1702.2	1455.8	1189.4	1313.5
High	Master Protein	Solyc04g072660.3.1	60S ribosomal protein L30 (AHRD V3.3 *** RL30_LUPLU)	0	59	5	16	3	1	100	11	9.35	44.88	5	1.108	0.997	0.249727	0.991112	0.882931	0.99882	106	117.5	105.7	14.5	3.57	4.73	105	140.5	122.3	143.8	135	135.6	118.6	130	122
High	Master Protein	Solyc03g080030.3.1	PGPS/D3 (AHRD V3.3 *** Q9ZTN4_PETHY)	0	69	9	16	9	1	102	11.2	4.53	45.7	9	0.906	0.873	0.24999	0.349376	0.883327	0.903258	119.9	108.6	104.6	11.39	6.4	8.33	268.1	336	316.5	265.5	301.8	286.7	259.7	276.2	305.9
High	Master Protein	Solyc10g005750.3.1	Calcium-dependent protein kinase (AHRD V3.3 *** A0A0K9PJH9_ZOSMR)	0	32	5	15	5	1	230	26.2	4.56	40.58	5	1.097	0.933	0.250154	0.692599	0.883374	0.995437	102.2	112	95.3	8.07	2.38	1.75	447.6	506.1	523.4	534.9	559.5	555.1	458.8	472.3	473.6
High	Master Protein	Solyc06g060090.3.1	DnaJ domain protein (AHRD V3.3 *** A0A072V0L9_MEDTR)	0	43	12	37	12	1	487	53.9	6.71	54.19	12	0.916	0.876	0.251015	0.392199	0.883445	0.930868	94.1	86.1	82.4	8.4	4.1	8.69	752.1	636.6	714.7	654.4	695.3	643.7	625.8	718.5	615.4
High	Master Protein	Solyc02g082840.3.1	Protein GRIP (AHRD V3.3 *** A0A0B2S9J7_GLYSO)	0	25	18	23	17	1	809	92.4	5.06	54.82	18	0.917	1.006	0.251082	0.904068	0.883445	0.99882	108.6	99.5	109.3	7.19	4.8	0.9	844.4	838.4	740.9	789.3	768.5	718.5	845.3	831.5	843.7
High	Master Protein	Solyc02g077880.3.1	auxin repressed/dormancy associated protein	0	79	7	101	7	1	123	13.4	9.54	329.2	7	1.095	0.927	0.251123	0.661859	0.883445	0.99209	104.3	114.2	96.7	4.43	8.59	12.19	1861.8	1833.8	1991.2	1997.4	2039.5	2332.3	1638.4	2056.2	1726.1
High	Master Protein	Solyc12g096040.2.1	PHD finger alfin-like protein (AHRD V3.3 *** A0A072V846_MEDTR)	0	17	3	6	2	1	255	29	5.17	13.98	3	1.106	0.892	0.251167	0.319567	0.883445	0.896042	110	121.6	98.1	9.08	13.52	5.3	141.6	138.4	119.2	153.1	167.8	127.8	123.5	118.4	131.5
High	Master Protein	Solyc04g009800.3.1	Calcium dependent protein kinase (AHRD V3.3 *** E1CFU1_SOLLC)	0	21	8	8	4	1	581	64.6	5.8	18.77	8	0.897	0.914	0.251361	0.423748	0.883445	0.947338	106.6	95.6	97.4	2.99	5.41	4.17	159.7	150.5	156.2	140.1	150.2	135.1	142.8	148.7	136.8
High	Master Protein	Solyc10g005960.1.1	Fasciclin-like arabinogalactan protein (AHRD V3.3 *** A0A072UY96_MEDTR)	0	20	5	10	5	1	415	44.2	6.15	23.61	5	0.896	0.879	0.251405	0.286396	0.883445	0.871488	112.5	100.8	98.9	13.95	12.7	8.27	109	125.1	94.5	97.7	104.1	81	83.1	96.7	95.8
High	Master Protein	Solyc04g074750.3.1	RNA-binding (RRM/RBD/RNP motifs) family protein (AHRD V3.3 *** AT4G09040.1)	0	21	4	5	4	1	278	31.1	7.9	9.76	4	0.895	0.859	0.25153	0.185662	0.883445	0.757903	114.3	102.2	98.1	12	4.87	18.39	146.5	115	131.3	115.8	126.6	117.5	112.7	141.4	99
High	Master Protein	Solyc10g074740.1.1	Calcium-binding protein CAST (AHRD V3.3 *** CAST_SOLTU)	0	71	13	63	13	1	199	22.5	4.69	154.8	13	0.911	0.77	0.251826	0.0872858	0.883578	0.596351	111.4	101.5	85.8	17.53	6.09	22.86	2482.1	1930.9	2752.8	2033.7	2267.8	2261	1911.4	2767.5	1890.1
High	Master Protein	Solyc12g005200.2.1	Electron transfer flavoprotein alpha subunit (AHRD V3.3 *** B9I0B5_POPTR)	0	45	11	37	11	1	369	38.5	6.25	115.22	11	0.912	0.997	0.251869	0.950066	0.883578	0.99882	100	91.2	99.7	11.91	7.72	11.16	1388	1406	1127.7	1370.5	1174.5	1266.2	1509.9	1206.4	1384.3
High	Master Protein	Solyc08g079080.4.1	symbol=lin9	0	9	4	5	4	1	652	72.7	6.67	11.22	4	1.129	0.993	0.252025	0.945141	0.883596	0.99882	128.1	144.6	127.2	25.62	5.75	12.95	36.9	61.1	45.5	52.4	51.4	46.9	46	36.1	45.2
High	Master Protein	Solyc11g012770.2.1	Sister chromatid cohesion PDS5 B (AHRD V3.3 *** A0A0B0N9Z2_GOSAR)	0	3	4	5	4	1	1659	186.8	6.52	11.35	4	1.089	1.036	0.252314	0.742632	0.88374	0.998179	78.1	85.1	81	1.74	5	3.17	244.3	250.3	242	250.1	266.1	276.3	263.2	253.2	247.2
High	Master Protein	Solyc10g076350.2.1	Macrophage migration inhibitory factor (AHRD V3.3 *** A0A103YLB8_CYNCS)	0	43	5	74	5	1	136	14.5	7.75	179.07	5	1.086	1.05	0.252368	0.680978	0.88374	0.992847	112	121.6	117.6	6.3	3.71	7.01	761.5	796.4	861.7	822.3	884.4	864.9	752.5	862	836
High	Master Protein	Solyc02g090860.3.1	Phenylalanyl-tRNA synthetase alpha chain, putative (AHRD V3.3 *** G7JG63_MEDTR)	0	20	9	14	3	1	490	56.6	8.53	37.47	9	0.922	1.083	0.252601	0.530919	0.883837	0.973185	100.7	92.8	109.1	16.93	3.54	3.63	937.6	859.4	667.4	838.4	792.2	786.4	877.8	939.1	930.6
High	Master Protein	Solyc08g068150.3.1	BURP domain-containing protein (AHRD V3.3 *** B2ZPK7_SOLLC)	0	8	2	2	2	1	351	37.9	7.64	7.97	2	1.121	1.009	0.252738	0.934482	0.883837	0.99882	97.1	108.8	98	15.72	3.4	17.9	72.5	99.1	92.5	98.6	105.3	103.7	93.4	73.6	105.9
High	Master Protein	Solyc08g081780.1.1	Dirigent protein	0	56	6	16	6	1	189	21.6	7.11	16.43	6	1.098	1.056	0.252848	0.623599	0.883837	0.984202	100.1	109.9	105.7	13.74	9.63	9.2	205.6	253.3	197.7	241	198.8	225.7	217.1	190.2	228.1
High	Master Protein	Solyc04g053110.1.1	Glutaredoxin family protein (AHRD V3.3 *** B9I9V9_POPTR)	0	54	4	7	4	1	102	11.3	7.24	12.01	4	1.107	0.865	0.2533	0.217039	0.88489	0.800683	107.7	119.1	93.1	5.43	6.22	8.51	132	131.9	144.8	132	146	148.4	110.3	129.3	114.1
High	Master Protein	Solyc04g008380.3.1	GAGA-binding transcriptional activator (AHRD V3.3 *** H1ZN86_SOLLC)	0.002	6	1	1	1	1	281	31	9.6	3.41	1	0.874	0.85	0.253567	0.195237	0.885295	0.775198	106	92.6	90.1	13.35	14.46	14.75	43.6	52.7	41.1	38.1	45.4	34.2	43.2	32.2	37
High	Master Protein	Solyc07g008800.3.1	chaperonin	0	88	10	178	3	1	97	10.4	8.4	437.51	10	1.091	0.795	0.254174	0.127894	0.886199	0.669543	93.1	101.6	74.1	5.9	4.92	18.07	882.9	833.8	938.3	963.2	943.2	1035	702.2	935.6	685.1
High	Master Protein	Solyc05g009190.3.1	chlorophyll a/b-binding protein	0	11	4	7	4	1	599	67.9	6.98	20.13	4	0.91	0.959	0.254372	0.759453	0.886199	0.998179	116.6	106.1	111.8	12.12	6.11	10.14	232.1	227.1	184.7	225.9	206.7	201.3	207	250.9	217.9
High	Master Protein	Solyc01g109480.3.1	LOW QUALITY:BURP domain protein RD22 (AHRD V3.3 --* RD22_ARATH)	0.002	14	1	1	1	1	100	12	9.14	3.77	1	1.134	0.983	0.254431	0.879481	0.886199	0.99882	128.3	145.5	126.2	10.12	4.92	22.85	43.3	48.5	53.1	55	50.7	55.5	46.5	68.5	47.7
High	Master Protein	Solyc12g044850.2.1	WAS/WASL-interacting family protein (AHRD V3.3 *** AT1G55160.1)	0	34	3	20	3	1	149	16.2	9.61	59.37	3	0.897	0.903	0.254686	0.379938	0.886291	0.921241	128.2	114.9	115.8	4.06	17.89	14.04	137.3	132.7	126.6	156.5	114	119	101.7	135	119.8
High	Master Protein	Solyc12g099200.2.1	Invertase inhibitor (AHRD V3.3 *** I1VR17_SOLTU)	0	43	5	8	5	1	171	18.8	8.13	18.54	5	0.902	0.727	0.25476	0.00510711	0.886291	0.140553	126.1	113.7	91.6	37.96	20.85	24.5	263.4	174.4	123.1	219.1	153.4	157.3	126.7	185.7	122.1
High	Master Protein	Solyc02g089100.3.1	TSA: Wollemia nobilis Ref_Wollemi_Transcript_16418_819 transcribed RNA sequence (AHRD V3.3 *** A0A0C9QNI1_9SPER)	0	28	6	10	5	1	213	24	7.18	27.93	6	0.904	0.744	0.255049	0.00966267	0.886772	0.196377	109.5	98.9	81.5	17.7	5.63	16.79	188.6	133.3	179.1	175.9	158.3	161.8	129.7	173.7	133.3
High	Master Protein	Solyc10g086210.2.1	Translin family protein (AHRD V3.3 *** AT2G37020.3)	0	13	3	4	3	1	293	33.5	7.25	9.12	3	1.105	1.085	0.255652	0.476721	0.887973	0.95951	105.5	116.6	114.4	16.24	9.67	4.21	113.2	156.2	130.5	144.2	158.2	130.3	138.6	150.2	141.6
High	Master Protein	Solyc05g023767.1.1	coiled-coil protein (AHRD V3.3 *-* AT3G48860.1)	0	20	3	6	3	1	250	27.7	5.3	19.27	3	0.899	0.955	0.255813	0.708535	0.887973	0.998179	108.7	97.7	103.8	5.92	6.41	0.14	99	101.1	90.3	93.5	82.3	89	94.4	94.5	94.7
Medium	Master Protein	Solyc11g042990.2.1	Protein kinase family protein (AHRD V3.3 *** F4I313_ARATH)	0.016	1	1	1	1	1	934	100.8	7.44	1.88	1	0.884	0.89	0.255954	0.34454	0.887973	0.899927	101.6	89.9	90.5	10.19	6.59	29.39	58.8	47.9	53.5	50.7	47.3	44.4	36	64.9	47.7
High	Master Protein	Solyc03g079880.3.1	Protease inhibitor/seed storage/lipid transfer family protein (AHRD V3.3 *** B9HHI8_POPTR)	0	55	5	19	5	1	112	11.7	7.83	55.87	5	1.089	0.905	0.256	0.547688	0.887973	0.978468	100.7	109.6	91.1	64.31	12.72	31.69	2334.3	878.6	807.3	1153.6	956.8	912.8	795.3	1279.7	739
High	Master Protein	Solyc01g008160.3.1	Tetratricopeptide repeat-containing family protein (AHRD V3.3 *** B9HVN0_POPTR)	0	52	11	28	11	1	153	18.1	5.15	61.71	11	1.099	1.01	0.256383	0.879296	0.888757	0.99882	90.4	99.4	91.3	14.08	9.1	10.74	1064.5	1121.8	1378.8	1179.3	1233.3	1401.2	1133.5	1353.2	1125.2
High	Master Protein	Solyc11g071220.2.1	Transcription factor CPC (AHRD V3.3 *** A0A1D1ZLD7_9ARAE)	0	25	4	8	4	1	208	23.1	10.17	20.3	4	0.908	1.018	0.256728	0.804936	0.888757	0.998179	101.9	92.5	103.8	5.81	2.35	3.44	458.6	422.7	410.5	383.7	392.2	374.2	405.9	430.3	431.8
High	Master Protein	Solyc09g092390.2.1	Adenosylhomocysteinase (AHRD V3.3 *** SAHH_NICSY)	0	50	18	59	2	1	527	57.8	6.43	167.4	18	1.094	1.071	0.256805	0.579793	0.888757	0.981288	97.7	106.9	104.7	17.35	7.81	11.25	1965.5	2368.9	1676.8	2150.8	2193.2	1893.2	2105.8	1810.7	2268
High	Master Protein	Solyc08g006040.3.1	40S ribosomal protein S6 (AHRD V3.3 *** K4CI93_SOLLC)	0	45	12	105	2	1	249	28.3	10.7	283.72	12	1.091	1.018	0.257057	0.827148	0.888757	0.998179	94.5	103.1	96.2	19.79	15.57	15.52	582.2	565.2	795.2	612.9	807.7	634.9	758.8	579.7	592.5
High	Master Protein	Solyc09g082060.3.1	Cysteine synthase (AHRD V3.3 *** CYSK_SOLTU)	0	84	19	262	16	1	325	34.2	6.15	538.62	19	0.912	1.103	0.257136	0.453079	0.888757	0.949738	106.8	97.3	117.7	5.3	8.73	5.83	4209.3	3864.2	3828.5	3523.5	3197.2	3809.5	4260.4	3926.9	4403.5
Low	Master Protein	Solyc11g013110.2.1	Flavonol synthase (AHRD V3.3 *** C0LUV3_SOLTU)	0.064	2	1	1	1	1	352	40	6.29	2.16	1	1.122	1.328	0.257556	0.0125935	0.889159	0.232148	84.2	94.5	111.8	17.63	8.44	5.42	93	120.4	87.3	113.9	104.4	96.2	113.9	123.5	126.5
High	Master Protein	Solyc01g088570.3.1	Acyl carrier protein (AHRD V3.3 *** K4AYP7_SOLLC)	0	30	3	15	3	1	122	13.7	5.53	47.49	3	1.087	0.973	0.257765	0.917894	0.889223	0.99882	92.2	100.3	89.7	17.18	12.41	13.17	745.7	704.9	961.9	763.8	810.5	964.5	725.5	882.2	693.4
High	Master Protein	Solyc01g080890.2.1	KH domain-containing protein / zinc finger (CCCH type) family protein (AHRD V3.3 --* AT5G06770.6)	0	81	6	16	6	1	81	9.1	4.41	45.66	6	0.915	0.769	0.257878	0.073204	0.889223	0.578332	121.3	111	93.3	5.61	4.41	26.4	695	621.3	656.4	633.8	581.1	600.4	504.8	774.6	501.4
High	Master Protein	Solyc01g100650.3.1	haloacid dehalogenase-like hydrolase family protein (AHRD V3.3 *** AT1G56500.1)	0	10	6	10	6	1	1077	117	5.77	27.44	6	1.142	0.974	0.258532	0.833352	0.890954	0.998179	128.4	146.6	125	10.47	15.68	17.3	24.6	22.3	20	25.6	19.1	25.4	21.7	20.3	27.9
High	Master Protein	Solyc12g098950.2.1	Novel plant snare, putative (AHRD V3.3 *** B9S000_RICCO)	0	42	9	22	8	1	270	30.5	6.93	55.79	9	0.912	1.113	0.258862	0.414727	0.89157	0.942768	99.8	91.1	111.1	16.31	3.62	13.15	1309.6	1687.3	1811.4	1468.8	1578.1	1539	1979.1	1529.2	1878.1
High	Master Protein	Solyc01g111910.3.1	RNA polymerase II-associated protein 1, putative (AHRD V3.3 *** A0A061DXN5_THECC)	0	1	1	2	1	1	1556	174.7	6.19	8.19	1	0.888	0.947	0.259374	0.652111	0.892808	0.99209	141.1	125.3	133.6	1.54	3.99	20.78	50.1	51.6	51.3	45.6	44.2	47.9	37	56.6	48.6
High	Master Protein	Solyc08g069120.3.1	Arginine/serine-rich splicing factor, putative (AHRD V3.3 *** B9RNP5_RICCO)	0	25	6	14	2	1	243	27.5	11.3	32.84	6	1.09	0.915	0.25953	0.479406	0.892821	0.95951	105.9	115.4	96.9	11.58	8.05	15.78	226.1	229.1	276.4	231.7	272	249.6	192.4	259.4	209.6
High	Master Protein	Solyc01g104650.3.1	Transcription factor (AHRD V3.3 *-* D6MJX4_9ASPA)	0	14	3	3	3	1	297	32.1	8.02	7.7	3	1.131	1.074	0.259835	0.572674	0.892961	0.981288	93.1	105.2	100	10.92	2.17	9.92	53.9	46.1	57.3	59.8	60.9	62.4	54.8	66.2	57.9
High	Master Protein	Solyc06g075810.3.1	NADH dehydrogenase [ubiquinone] 1 alpha subcomplex subunit 2 (AHRD V3.3 *** A0A0B2Q420_GLYSO)	0	45	4	22	4	1	98	11.1	9.45	67.36	4	0.918	0.889	0.260001	0.456693	0.892961	0.950024	114.8	105.4	102	14.78	5.82	22.22	835.5	861.7	649.7	833.8	766.9	746.7	650.5	991.9	742.4
High	Master Protein	Solyc10g045350.2.1	ecotropic viral integration site protein (AHRD V3.3 *** AT2G44360.1)	0	52	5	17	5	1	137	14.9	4.55	38.6	5	0.911	0.816	0.260028	0.164946	0.892961	0.727552	116.8	106.3	95.2	5.54	4.11	21.29	397.6	365.5	406.6	343.5	372.7	362.2	283.3	425.7	324.3
High	Master Protein	Solyc12g008730.2.1	Mitochondrial ATP synthase subunit G protein (AHRD V3.3 *** AT4G26210.2)	0	15	2	5	1	1	122	14	8.54	15.3	2	1.108	1.004	0.260214	0.965527	0.893075	0.99882	83.1	92	83.3	14.91	5.61	5.8	131.6	177.2	151.6	168	173.3	155.3	152.2	143.7	161.4
High	Master Protein	Solyc05g056510.3.1	Mucin-like protein (AHRD V3.3 *** Q8S2G4_ORYSJ)	0	42	14	32	14	1	342	39.9	8.27	65.1	14	1.089	1.053	0.260369	0.667815	0.893086	0.99209	96.7	105.3	101.8	5.42	5.22	1.34	792	783.7	863.9	792.4	862.4	873.7	827.4	849.2	834
High	Master Protein	Solyc01g097280.2.1	Pathogenesis-related protein PR-4 (AHRD V3.3 *** PR4_PRUPE)	0	32	3	19	1	1	205	22.2	8.48	25.74	3	0.871	0.911	0.261107	0.483853	0.893695	0.960164	143.8	125.2	131	13.34	14.78	17.06	21.4	20.5	16.5	13.9	18.4	17.9	16.9	18.7	23.4
High	Master Protein	Solyc08g067100.2.1	Eukaryotic aspartyl protease family protein (AHRD V3.3 *** AT5G10770.1)	0	17	6	11	6	1	501	53.7	9	27.54	6	1.103	1.103	0.261209	0.42467	0.893695	0.947338	96.4	106.3	106.3	16.35	8.98	4.08	467.9	584.4	429.2	557.4	516.1	465.5	516	497.2	539.4
High	Master Protein	Solyc06g066780.3.1	DNA-repair protein xrcc1, putative (AHRD V3.3 *** B9RUV1_RICCO)	0	17	4	4	4	1	384	43.2	6.67	11.23	4	0.889	1.098	0.261649	0.455145	0.893695	0.949738	133.9	119	147	15.52	7.02	9.32	58.1	65	47.5	57.6	51.6	50.7	63.8	67.3	55.9
High	Master Protein	Solyc07g056650.3.1	Interactor of constitutive active ROPs protein, putative (AHRD V3.3 *** A0A072V8T5_MEDTR)	0	34	7	11	7	1	362	40.3	5.62	22.99	7	0.895	0.747	0.261714	0.0146144	0.893695	0.258821	125.8	112.5	93.9	18.26	4.28	31.86	127.5	100.4	145.5	114.1	108.8	118.5	95.2	152.3	87.1
High	Master Protein	Solyc08g014300.3.1	FAM136A-like protein (DUF842) (AHRD V3.3 *** AT1G05730.1)	0	66	7	18	7	1	149	17.1	5.62	39.26	7	1.082	0.858	0.261751	0.304837	0.893695	0.883757	98	106	84.2	3.42	6.01	17.48	666.4	663.1	626.3	768.2	717.1	681.9	500.6	703.7	569.2
High	Master Protein	Solyc12g056830.1.1	ATP synthase delta-subunit protein (AHRD V3.3 *** A0A061F8S8_THECC)	0	34	5	8	5	1	250	27.3	8.92	20.6	5	1.104	0.999	0.261952	0.987745	0.893695	0.99882	74	81.7	74	8.61	2.89	1.74	138	149.6	125.9	152.3	146.3	154.8	136.7	137.8	141.3
High	Master Protein	Solyc01g094410.3.1	C2 calcium/lipid-binding plant phosphoribosyltransferase family protein (AHRD V3.3 *** AT4G11610.1)	0	13	9	23	9	1	1009	114.1	9.1	69.23	9	1.085	1.003	0.261993	0.920395	0.893695	0.99882	98.5	106.9	98.8	2.62	1.67	6.68	716	750.8	719.7	759.9	783.5	781	690	786	721.7
High	Master Protein	Solyc01g107540.3.1	Plant basic secretory family protein (AHRD V3.3 *** B9GHT3_POPTR)	0	24	5	6	5	1	232	26.1	9.45	12.62	5	0.906	1.27	0.262054	0.0607509	0.893695	0.533116	103.8	94.1	131.8	7.31	12.73	18.94	214.1	247.5	236.6	195.7	250.8	214.5	300.5	225.4	330.3
High	Master Protein	Solyc04g007860.3.1	ENTH/ANTH/VHS superfamily protein (AHRD V3.3 *** A0A061E7Q5_THECC)	0	17	5	5	5	1	563	62.3	5.3	11.67	5	1.151	1.007	0.262071	0.977823	0.893695	0.99882	126.7	145.7	127.6	12.32	9.83	13.68	17.8	20.1	22.8	23.2	25	20.5	20.3	21.5	16.4
High	Master Protein	Solyc11g068690.2.1	Leucine-rich repeat (LRR) family protein (AHRD V3.3 *-* AT5G22320.1)	0	19	6	8	5	1	517	57	9.13	19.64	6	1.133	1.019	0.262406	0.891675	0.894204	0.99882	93.6	106.1	95.4	8.02	12.33	4.38	70.2	60.8	70.1	80.7	79.4	64.1	75.5	71.4	69.3
High	Master Protein	Solyc05g005080.3.1	Endo-1,4-beta-glucanase	0	6	3	3	2	1	616	68.3	8.78	4.61	3	1.104	0.799	0.262526	0.0525148	0.894204	0.497321	115.4	127.4	92.3	8.47	8.92	9.78	128.1	134.1	113.5	144.2	141.4	121.9	89.3	108.5	102.4
High	Master Protein	Solyc12g010040.2.1	leucine aminopeptidase A	0	61	23	87	21	1	577	60.2	7.8	264.78	23	1.093	1.297	0.262798	0.0626186	0.894441	0.540605	96.5	105.5	125.2	14.1	6.31	20.1	2653.7	3157.7	2399.4	2950.3	2900.5	2619.7	3659	2457	3440.9
High	Master Protein	Solyc01g099600.3.1	Heavy metal transport/detoxification superfamily protein, putative (AHRD V3.3 *** A0A061F2B7_THECC)	0	18	6	9	6	1	449	49.2	8.75	22.52	6	0.911	0.991	0.2629	0.991394	0.894441	0.99882	104.9	95.6	104	6.11	5.96	13.16	305.9	308.9	276.1	303.1	278.8	270.6	250.6	325.8	303.3
High	Master Protein	Solyc04g054990.3.1	PLAT domain-containing protein 1 (AHRD V3.3 *** PLAT1_ARATH)	0	23	3	11	2	1	214	23.7	5.02	24.55	3	0.898	1.019	0.263381	0.894267	0.895456	0.99882	95.2	85.5	97	10.74	4.91	6.67	73.9	75.7	61.8	66.4	69.7	63.2	79.3	75.3	69.4
High	Master Protein	Solyc01g080010.2.1	xyloglucan endoglucanase inhibitor	0	31	9	17	9	1	438	46.5	8	44.77	9	0.91	1.169	0.263648	0.214178	0.895456	0.799715	89.2	81.2	104.3	22.52	2.97	26.24	449.8	532.9	335.8	409.2	421.4	397.1	525.9	332.5	565
Medium	Master Protein	Solyc09g015170.3.1	Receptor-like kinase (AHRD V3.3 *** C0SW26_SOYBN)	0.016	2	1	1	1	1	800	85.7	7.36	1.93	1	1.158	0.884	0.263679	0.360643	0.895456	0.909805	131.5	152.3	116.3	9.9	10.67	10.19	18.1	21.5	18.3	22.5	21.2	18.2	18.7	16.2	15.4
High	Master Protein	Solyc05g052260.3.1	appr-1-p processing enzyme family protein (AHRD V3.3 *** AT2G40600.1)	0	45	7	38	7	1	273	29.8	8.68	89.23	7	1.084	1.007	0.26381	0.901907	0.895456	0.99882	86.8	94.2	87.4	8.19	6.55	1.89	760	737.3	858.3	761.7	824	868.4	761.2	788.1	765
High	Master Protein	Solyc11g066060.2.1	heat shock protein 70 (AHRD V3.3 *** AT3G12580.1)	0	67	36	191	6	1	649	71.1	5.22	543.32	36	0.913	1.143	0.264463	0.317279	0.897007	0.895901	103.1	94.1	117.9	9.39	2.43	8.1	4900.7	4814.8	4112	4443.8	4396.3	4241.3	5532.8	4779.9	5505.5
High	Master Protein	Solyc10g052660.3.1	ribosomal protein S25	0	52	8	100	3	1	107	11.8	10.73	239.43	8	1.098	1.02	0.26466	0.829969	0.897007	0.998179	91.4	100.3	93.2	4.45	5.53	5.22	1094.7	1196	1158.1	1370.4	1271.3	1231.7	1284.1	1169.4	1180.9
High	Master Protein	Solyc10g085290.2.1	BAG family molecular chaperone regulator 2 (AHRD V3.3 *** A0A0B2PCD3_GLYSO)	0	45	15	31	15	1	394	41.9	5.14	68.11	15	0.92	0.875	0.26482	0.406298	0.897007	0.936476	113.4	104.3	99.3	7.27	9.38	6.66	928.7	1041.1	1067.2	1119.4	953.3	957.4	892.3	1008.7	911.5
High	Master Protein	Solyc07g063650.3.1	Ubiquitin carboxyl-terminal hydrolase, putative (AHRD V3.3 *** B9SIG8_RICCO)	0	17	11	14	11	1	826	91.7	5.1	30.86	11	0.908	1.046	0.264973	0.672468	0.897007	0.99209	104.2	94.6	109	3.44	4.06	4.07	499.4	500.5	470.7	481.4	453.4	446	525.9	522.3	488.2
High	Master Protein	Solyc12g099260.2.1	ATP-citrate synthase, putative (AHRD V3.3 *** B9RZR0_RICCO)	0	25	10	11	4	1	608	65.7	7.42	21.06	10	1.127	1.276	0.265039	0.0477537	0.897007	0.480983	93.5	105.4	119.3	27.95	12.29	13.35	56.1	85.4	52.5	58.1	73.7	63.2	71.6	63.9	83.2
High	Master Protein	Solyc01g106470.3.1	Tunicamycin induced 1 (AHRD V3.3 *** A0A097PPU7_SOLLC)	0	17	6	7	6	1	431	46.9	6.6	20.95	6	0.912	0.952	0.265586	0.738943	0.897007	0.998179	124	113.2	118	4.16	3.69	4.62	274	262.9	252.1	250.9	233.2	239.9	232.2	253.1	250.2
High	Master Protein	Solyc06g060420.3.1	YbaK/aminoacyl-tRNA synthetase-associated domain-containing protein (AHRD V3.3 *** AT1G44835.2)	0	55	13	25	13	1	319	34.7	8.37	61.61	13	0.92	1.018	0.265589	0.83709	0.897007	0.998179	100	92	101.8	3.39	5.16	10.49	1034.8	1018.7	969.4	937.2	926.6	1017.1	1086.4	884.8	1037.4
High	Master Protein	Solyc03g121590.3.1	Protein ROOT HAIR DEFECTIVE 3 homolog (AHRD V3.3 *** K4BMV8_SOLLC)	0	10	3	5	3	1	817	90.9	5.67	5.26	3	0.874	1.073	0.265828	0.632231	0.897007	0.98507	135.7	118.6	145.7	14.99	22.91	20.14	18.8	18.4	23.9	19.8	16.4	12.4	20.2	22.5	14.9
High	Master Protein	Solyc06g053200.3.1	6-phosphogluconolactonase (AHRD V3.3 *** B6UAK0_MAIZE)	0	54	13	43	13	1	260	28.6	5.39	121.78	13	0.913	1.105	0.26595	0.442616	0.897007	0.949738	94.1	85.9	104	5.35	9.76	9.52	2000.7	2211.3	2182.2	1985.6	1993.1	2345.8	2412.1	2093.7	2523.5
High	Master Protein	Solyc11g006320.2.1	Ubiquitin carboxyl-terminal hydrolase 12 (AHRD V3.3 *** UBP12_ARATH)	0	8	6	8	3	1	1117	130.3	5.77	15.94	6	0.9	0.959	0.266391	0.724678	0.897007	0.998179	109.8	98.7	105.2	12.96	3.54	3.59	129.5	162.3	164.9	139.4	149.5	146	165.3	155.3	155.6
High	Master Protein	Solyc10g083490.2.1	Cell division protein ftsZ, putative (AHRD V3.3 *** B9SRX2_RICCO)	0	29	7	13	4	1	478	50.4	5.87	31.79	7	1.138	0.955	0.266447	0.70935	0.897007	0.998179	79.4	90.3	75.8	8.7	10.83	8.44	23.5	27.1	23.3	23.9	26.8	29.7	22.5	25.9	22.4
High	Master Protein	Solyc12g056780.2.1	HSP20-like chaperones superfamily protein (AHRD V3.3 *** A0A061FJ96_THECC)	0	22	4	12	4	1	180	20.2	4.36	38.21	4	0.919	0.81	0.266585	0.157718	0.897007	0.718822	106.1	97.5	85.9	22.88	7.82	11.89	740.8	673.9	1024.2	648.7	754.6	681.1	591.9	727.5	600
High	Master Protein	Solyc03g115990.2.1	Malate dehydrogenase (AHRD V3.3 *** A0A061G4A3_THECC)	0	53	18	143	12	1	528	56.4	7.72	363.5	18	0.913	1.107	0.266831	0.437806	0.897007	0.949738	99.8	91.2	110.5	12.18	2.26	18.93	2903.8	2979.1	2365	2652.6	2588.6	2708.4	3705.9	2520.2	3213.6
High	Master Protein	Solyc12g005860.2.1	Aconitate hydratase (AHRD V3.3 *** K4DBC4_SOLLC)	0	31	23	61	13	1	981	107.1	6.98	142.02	23	1.098	1.03	0.266846	0.760704	0.897007	0.998179	114.9	126.2	118.3	14.45	10.12	4.49	518.2	598	447.4	569.1	587.8	484	513.5	533.7	561.5
High	Master Protein	Solyc10g008010.3.1	Proteasome subunit alpha type (AHRD V3.3 *** K4CXX8_SOLLC)	0	34	11	96	7	1	449	49.7	5.44	334.82	11	1.092	1.2	0.267016	0.183443	0.897007	0.754105	93.4	102	112.1	15.08	9.77	15.01	1483.2	1863.6	1421.1	1619.9	1407.2	1706.9	1865.4	1392.4	1779.7
High	Master Protein	Solyc06g008940.3.1	Elongation factor Tu (AHRD V3.3 *** K4C3S4_SOLLC)	0	35	18	82	4	1	644	70.8	6.93	226.58	18	1.102	1.1	0.267151	0.406988	0.897007	0.936476	73.1	80.5	80.4	5.07	5.05	7.88	119.6	131.1	120.9	123.2	135.6	133.3	149.6	133	129.3
High	Master Protein	Solyc09g065755.1.1	Histone H2A (AHRD V3.3 *** A0A0V0HFX8_SOLCH)	0	54	6	136	2	1	139	14.6	10.48	323.4	6	1.088	0.986	0.267156	0.991422	0.897007	0.99882	93.7	102	92.4	10.14	5.59	10.03	676.5	791.8	659.7	736.1	667.6	737.3	738.6	667.1	604.3
High	Master Protein	Solyc02g062920.3.1	Splicing factor u2af large subunit, putative (AHRD V3.3 *-* B9SGJ4_RICCO)	0	13	3	6	2	1	560	62.2	8.27	9.07	3	1.13	1.056	0.267161	0.672823	0.897007	0.99209	82.4	93.1	87	27.26	9.87	12.19	80.3	66.2	112	79.2	96.4	90.8	100.9	80.3	84.8
High	Master Protein	Solyc05g014200.3.1	TGN-related, localized SYP41 interacting protein (AHRD V3.3 *** AT1G24460.1)	0	7	8	9	8	1	1825	204.9	4.84	23.32	8	1.121	0.974	0.267496	0.825592	0.897007	0.998179	129.2	144.9	125.9	20.72	8.64	17.19	123.6	85.1	91.2	104	102.3	88.5	87.6	117.4	88.9
High	Master Protein	Solyc01g097350.3.1	Calcium-binding EF hand family protein (AHRD V3.3 *** A0A061F999_THECC)	0	76	17	105	17	1	327	36.2	4.49	261.86	17	0.914	0.944	0.267615	0.7535	0.897007	0.998179	112.4	102.7	106.1	11.3	6.79	9.97	2434.8	2051.3	2560.8	2224.5	2089.6	2392.6	2298.4	2552.4	2091.9
High	Master Protein	Solyc02g084650.3.1	oxidoreductase-like protein, amino-terminal protein (AHRD V3.3 *-* AT5G17280.1)	0	28	4	8	4	1	170	19.4	5.71	19.87	4	1.095	0.722	0.267811	0.0158644	0.897007	0.271532	124.7	136.6	90.1	11.94	13.6	37.71	387.4	306.4	336.2	438.1	368.3	336.9	229.4	432.8	242.8
High	Master Protein	Solyc12g056340.2.1	RNA helicase DEAD38	0	3	1	4	1	1	805	92.4	8.75	5.58	1	1.153	0.982	0.268148	0.867441	0.897007	0.998179	127.6	147.2	125.3	25.22	25.22	36.48	20.2	17	27.7	16.2	23.3	27.4	15.2	30.8	19.8
High	Master Protein	Solyc07g052420.3.1	protein phosphatase 2A 55 kDa regulatory subunit B alpha isoform (AHRD V3.3 --* AT1G51690.5)	0	56	3	3	3	1	85	10	7.09	11.69	3	1.108	0.9	0.268151	0.371351	0.897007	0.911583	133	147.3	119.7	8.39	13.54	26.25	137.1	120	118.1	145.2	133	110.6	87	145.9	108
High	Master Protein	Solyc06g071390.3.1	Deleted in split hand/splt foot protein 1 (AHRD V3.3 *** D2XQ35_IPOBA)	0	73	3	6	3	1	74	8.9	4.09	8.71	3	1.129	1.058	0.268308	0.657538	0.897007	0.99209	125.5	141.7	132.8	7.34	4.85	25.5	61	63.9	70.3	72.2	68.7	75.7	51.9	86.9	67.6
High	Master Protein	Solyc12g017450.2.1	Ubiquitin-specific protease family C19 protein (AHRD V3.3 *** A0A072UHD8_MEDTR)	0.002	4	1	1	1	1	472	51.2	9.51	3.04	1	0.872	1.007	0.268318	0.979906	0.897007	0.99882	84.6	73.8	85.1	18.53	2.11	22.54	51.7	42.4	35.7	36.5	37	38	28	42.9	42.7
High	Master Protein	Solyc01g109260.3.1	Plastid division PDV2-like protein (AHRD V3.3 *** A0A0B0MUD2_GOSAR)	0	24	5	7	5	1	278	30.7	5.06	13.67	5	0.898	1.013	0.268883	0.916147	0.897007	0.99882	116.4	104.6	117.9	3.45	16.77	13.3	135.7	144.8	143.5	154.3	128.8	110.5	168.8	129.7	145.3
High	Master Protein	Solyc09g061840.3.1	3-ketoacyl-CoA thiolase (AHRD V3.3 *** P93112_9ROSI)	0	45	13	27	9	1	512	54.2	8.41	57.53	13	1.083	1.239	0.268891	0.0975946	0.897007	0.628541	86	93.1	106.6	8.55	2.48	19.94	258.7	296.7	255	274.6	288.5	280.1	329	224.4	320.5
High	Master Protein	Solyc03g120820.3.1	Cytochrome c oxidase assembly protein COX19, putative (AHRD V3.3 *-* B9RQH5_RICCO)	0	10	5	8	5	1	420	48.2	8.31	20.92	5	1.09	0.888	0.268945	0.4605	0.897007	0.950932	93.9	102.4	83.5	2.53	5.72	17.83	595.7	571.2	598	649.2	660.2	592.7	463	655.7	529.2
High	Master Protein	Solyc08g061130.3.1	BZIP transcription factor (AHRD V3.3 *** L0MZN5_MALDO)	0	35	4	9	4	1	158	17.3	9.69	21.3	4	1.113	0.92	0.269075	0.492643	0.897007	0.965208	102.3	113.9	94.2	5.4	8.66	12.76	100.4	104.7	111.7	100.6	118	116.6	96.4	118.5	95
High	Master Protein	Solyc02g079040.3.1	Calmodulin-binding protein (AHRD V3.3 *** A0A072V4D6_MEDTR)	0	6	4	4	1	1	621	69.3	6.81	10.67	4	1.132	1.115	0.269314	0.422571	0.897007	0.946417	123.2	139.4	137.4	18.52	6.46	13.94	43.2	34.7	30	39.3	35.1	39.3	30.8	38.7	40.3
High	Master Protein	Solyc02g085420.3.1	RNA-binding (RRM/RBD/RNP motifs) family protein (AHRD V3.3 *** AT2G43370.1)	0	21	9	20	9	1	478	56.9	8.84	43.09	9	1.1	0.999	0.269667	0.926932	0.897007	0.99882	111.7	123	111.6	17.14	10	7.27	635	467.3	490	577.8	539.1	473	489.3	435.8	500.4
High	Master Protein	Solyc05g056540.3.1	Alcohol dehydrogenase (AHRD V3.3 *** M8AF04_TRIUA)	0	64	8	19	8	1	171	18.3	8.7	62.4	8	1.083	0.914	0.269805	0.582926	0.897007	0.981288	97.7	105.7	89.3	16.74	13.56	14.65	528.2	740.2	672.9	807.4	728.5	614.1	639.9	482.1	615
High	Master Protein	Solyc01g016470.3.1	60S acidic ribosomal protein P1 (AHRD V3.3 *** B9IDH5_POPTR)	0	73	5	112	3	1	110	11.3	4.41	371.54	5	1.092	0.857	0.270059	0.317082	0.897007	0.895776	111.5	121.8	95.6	20.09	18.21	15.17	585.4	505.6	747.3	504.7	639.5	731	482.6	632.9	501.9
High	Master Protein	Solyc01g060470.3.1	Importin subunit alpha (AHRD V3.3 *** K4AWF0_SOLLC)	0	57	16	46	14	1	530	58.7	5.22	96.04	16	0.911	1.051	0.27016	0.638956	0.897007	0.987729	115.3	105	121.1	13.93	2.1	4.6	486	456.6	369	418.9	416	402.7	479.9	446.1	486.5
Medium	Master Protein	Solyc09g090420.3.1	Splicing factor u2af large subunit, putative (AHRD V3.3 *** B9SS44_RICCO)	0.01	1	1	1	1	1	1135	127.8	6.74	3.66	1	1.128	1.069	0.270415	0.599185	0.897007	0.981505	84.4	95.2	90.2	6.54	5.81	1.34	48.7	51.6	45.3	57.8	51.5	55	52.7	52.1	51.3
High	Master Protein	Solyc04g007120.3.1	Rad23 UV excision repair protein family (AHRD V3.3 *** AT3G02540.3)	0	41	5	104	4	1	223	24.2	4.59	218.94	5	0.913	0.894	0.270607	0.474693	0.897007	0.958874	115.5	105.5	103.3	4.13	0.86	6.88	643.5	599.4	645.3	587.4	580.9	590.8	572	644.8	575.3
High	Master Protein	Solyc01g088800.3.1	RNA binding protein, putative (AHRD V3.3 *** B9SKE9_RICCO)	0	7	6	6	6	1	1137	129.2	6.11	12.03	6	1.101	1.055	0.270678	0.645601	0.897007	0.990341	126.8	139.5	133.7	6	20.61	5.32	138.8	148	131.3	185.5	152.8	122.3	146.4	147.7	134
High	Master Protein	Solyc01g111200.3.1	Translation initiation factor (AHRD V3.3 *** E5GC13_CUCME)	0	55	20	80	20	1	422	45.5	6.51	197.6	20	0.914	0.738	0.270725	0.0458407	0.897007	0.473172	119.7	109.4	88.4	20.83	3.34	25.67	2893.1	2365.2	3589.8	2641.1	2798.6	2644.8	2085.5	3211.8	2136.5
High	Master Protein	Solyc03g110930.3.1	Ribosomal protein S21 family protein (AHRD V3.3 *** AT3G27160.2)	0	14	2	2	2	1	177	20.4	9.7	6.14	2	1.116	0.869	0.271092	0.239031	0.897007	0.823358	90.2	100.6	78.4	10.94	0.82	19.06	107.2	88.3	90.2	100.7	100.5	102	78.4	106	76.3
High	Master Protein	Solyc12g015740.2.1	Transmembrane emp24 domain-containing protein (AHRD V3.3 *** A0A1D1Z3N9_9ARAE)	0.002	6	1	1	1	1	215	24.9	6.52	3.76	1	0.9	1.005	0.271149	0.978713	0.897007	0.99882	99	89.1	99.5	15.13	4.01	6.55	70.6	69.1	53.1	65.1	62.2	60.1	74.5	69.5	65.3
High	Master Protein	Solyc07g008720.4.1	BTF3-like transcription factor	0	84	15	547	5	1	162	17.5	6.81	1221.56	15	0.914	0.713	0.271153	0.0254282	0.897007	0.357395	112.1	102.5	79.9	11.88	6.59	22.33	7757.9	6333.2	7914.8	7092.5	6863.4	7780.2	5533.6	7977.8	5516.6
High	Master Protein	Solyc06g065990.1.1	ATP synthase subunit b (AHRD V3.3 *** A0A0K9PIX0_ZOSMR)	0	8	2	2	2	1	223	24.4	5.85	6.75	2	1.139	0.981	0.271409	0.856135	0.897348	0.998179	128.2	146	125.8	17.93	22.62	9.65	32.3	23.3	24.9	28.4	19.5	30.8	21.7	26.3	24.5
High	Master Protein	Solyc04g007550.3.1	ATP synthase subunit beta (AHRD V3.3 *** W8SRJ3_TOBAC)	0	74	31	266	6	1	574	61	6.19	708.54	31	0.915	1.091	0.271649	0.46888	0.897638	0.954307	108.4	99.2	118.2	14.78	7.34	10.08	592.5	645	479.5	607.9	542	532.2	666.6	549.5	646.3
High	Master Protein	Solyc03g071555.1.1	RNA binding protein (AHRD V3.3 --* A0A0K9NY52_ZOSMR)	0	36	1	3	1	1	67	7.2	4.51	7.31	1	0.877	0.72	0.272326	0.0187858	0.898844	0.300061	154	135.1	110.9	16.73	20.32	15.48	21.3	15.3	20	16.1	23.4	17.5	14.1	18.4	14.4
High	Master Protein	Solyc12g096270.2.1	Heterotrimeric G-protein gamma subunit 2 (AHRD V3.3 *** A0A077EPA9_CAPAN)	0	27	2	3	2	1	117	13	6.3	5.68	2	0.891	1.145	0.272453	0.275537	0.898844	0.862359	73.2	65.2	83.9	7.67	7.32	6.74	55.3	57.6	49.5	55.2	48.4	49.2	66.1	57.8	63.3
High	Master Protein	Solyc11g011250.2.1	dehydroascorbate reductase 2	0	49	13	54	12	1	288	32.3	8.54	131.97	13	1.087	0.985	0.272707	0.979962	0.898844	0.99882	99.6	108.3	98.1	6.49	6.32	3.95	877.1	867.9	974.1	953.8	921.1	1040	863.6	893.2	825.3
High	Master Protein	Solyc04g081550.3.1	Pathogenesis-related thaumatin family protein (AHRD V3.3 *** B9H4Z3_POPTR)	0.002	7	2	3	2	1	335	35.4	5.12	7.08	2	0.905	1.035	0.272833	0.746896	0.898844	0.998179	98	88.7	101.4	3.77	2.34	8.19	166.1	174.6	178.9	158.1	162.7	155.4	180.8	161.6	190.1
High	Master Protein	Solyc09g008340.3.1	transmembrane protein (AHRD V3.3 *** AT5G03460.1)	0.003	12	2	3	2	1	86	9.2	7.8	2.09	2	0.9	1.008	0.273167	0.962461	0.898844	0.99882	102.2	92	103	9.99	14.38	15.36	71.6	74.5	61.3	77.6	64.4	58.9	60.4	82.4	72.1
High	Master Protein	Solyc07g053760.3.1	Protein phosphatase 2C family protein (AHRD V3.3 *** AT4G28400.1)	0	19	6	10	5	1	323	35.7	6.95	27.69	6	0.912	1.161	0.273217	0.225982	0.898844	0.813004	116.5	106.2	135.3	3.81	3.97	13.63	380.1	400.1	371.6	354.2	346.5	327.7	457.1	351.8	441.4
High	Master Protein	Solyc04g072450.3.1	Zinc finger CCCH domain-containing protein 54 (AHRD V3.3 --* C3H54_ORYSJ)	0	30	2	16	2	1	168	18.3	3.76	17.51	2	0.905	1.03	0.273243	0.82286	0.898844	0.998179	136.3	123.3	140.4	18.01	6.99	10.52	103	76.6	76.2	69.3	70.5	61.8	66.3	80.9	78.9
[truncated: 4,521 more rows]

## Sheet: >2peptides
Protein FDR Confidence: Combined	Master	Accession	Description	Exp. q-value: Combined	Coverage [%]	# Peptides	# PSMs	# Unique Peptides	# Protein Groups	# AAs	MW [kDa]	calc. pI	Score Sequest HT: Sequest HT	# Peptides (by Search Engine): Sequest HT	Abundance Ratio: (Al) / (Ctr)	Abundance Ratio P-Value: (Al) / (Ctr)	Abundances (Grouped): Ctr	Abundances (Grouped): Al	Abundances (Grouped) CV [%]: Ctr	Abundances (Grouped) CV [%]: Al	Abundances (Normalized): F4: 126, Sample, Ctr	Abundances (Normalized): F4: 128N, Sample, Ctr	Abundances (Normalized): F4: 129C, Sample, Ctr	Abundances (Normalized): F4: 127C, Sample, Al	Abundances (Normalized): F4: 129N, Sample, Al	Abundances (Normalized): F4: 130C, Sample, Al	log2fold																Abundances (Normalized): F4: 126, Sample, Ctr	Abundances (Normalized): F4: 128N, Sample, Ctr	Abundances (Normalized): F4: 129C, Sample, Ctr	Abundances (Normalized): F4: 127C, Sample, Al	Abundances (Normalized): F4: 129N, Sample, Al	Abundances (Normalized): F4: 130C, Sample, Al
[truncated: 4,080 more rows]
