# Supplementary material for: Al-induced proteomics changes in tomato plants over-expressing a glyoxalase I gene
Source: Hortic Res. 2020 Apr 1;7:43. doi: 10.1038/s41438-020-0264-x (PMC7109090; doi:10.1038/s41438-020-0264-x)
Supplement: Supplementary file 4 — Table S2. TMT-proteomics report and quantified proteins in ECtr tomato line [file 41438_2020_264_MOESM4_ESM.xlsx]

## Sheet: Proteins
Protein FDR Confidence: Combined	Master	Accession	Description	Exp. q-value: Combined	Coverage [%]	# Peptides	# PSMs	# Unique Peptides	# Protein Groups	# AAs	MW [kDa]	calc. pI	Score Sequest HT: Sequest HT	# Peptides (by Search Engine): Sequest HT	Abundance Ratio: (Al) / (Ctr)	Abundance Ratio P-Value: (Al) / (Ctr)	Abundances (Grouped): Ctr	Abundances (Grouped): Al	Abundances (Grouped) CV [%]: Ctr	Abundances (Grouped) CV [%]: blank	Abundances (Grouped) CV [%]: Al	Abundances (Normalized): F5: 126, Sample, Ctr	Abundances (Normalized): F5: 128C, Sample, Ctr	Abundances (Normalized): F5: 130N, Sample, Ctr	Abundances (Normalized): F5: 128N, Sample, Al	Abundances (Normalized): F5: 129C, Sample, Al	Abundances (Normalized): F5: 131, Sample, Al	Abundance Ratio: (Al) / (Ctr)/Normalized
High	Master Protein	Solyc07g017980.1.1	LOW QUALITY:Leguminosin group485 secreted peptide (AHRD V3.3 *** I3S1U4_MEDTR)	0	35	3	6	3	1	122	13.9	8.35	23.83	3	1.849	2.33279e-07	69.6	128.6	9.75		42.29	120.3	146.2	132.3	244.7	426.5	194.5	2.17076
High	Master Protein	Solyc07g009030.3.1	defensin-like protein (AHRD V3.3 *** AT1G19610.1)	0	32	4	12	1	1	97	11.7	9.33	21.07	4	0.566	9.53067e-06	205.8	116.4	31.11		15.21	554.7	330.6	634.6	398.8	305.7	313.7	0.669912
High	Master Protein	Solyc12g089190.1.1	Myb family transcription factor family protein (AHRD V3.3 *** B9H0R6_POPTR)	0	26	3	3	3	1	88	10.3	8.75	9.62	3	0.585	0.000462525	207.9	121.7	21.8		24.09	208.6	139.8	153.3	89.8	124.2	79.2	0.584413
High	Master Protein	Solyc01g109920.2.1	LOW QUALITY:Dehydrin protein (AHRD V3.3 *** V9M5C3_MANES)	0	15	3	3	3	1	249	25.3	7.65	10.3	3	0.999	0.997262	92.4	92.3	50.06		7.85	166	127.2	320.9	165.9	153	179	0.81078
High	Master Protein	Solyc08g076880.3.1	Nodulin26-like intrinsic protein 31 (AHRD V3.3 --* K4C978_SOLLC)	0	59	6	15	6	1	130	13.6	4.88	42.64	6	1.535	0.000228832	83.1	127.6	22.66		10.45	433.4	449.9	640.5	577.4	690.7	701	1.29223
High	Master Protein	Solyc01g081600.3.1	Non-specific lipid-transfer protein (AHRD V3.3 *** K4AY52_SOLLC)	0	31	3	13	2	1	121	12.4	8.41	38.75	3	1.056	0.587558	94.1	99.4	16.91		33.49	406.8	545	416.5	437.3	754	439.9	1.19214
High	Master Protein	Solyc12g010570.1.1	Tetraspanin family protein (AHRD V3.3 *** A0A072V357_MEDTR)	0	16	5	8	3	1	270	30.7	8.5	10.87	5	0.495	2.01869e-08	127.6	63.2	29.08		22.56	304.1	172.3	301.7	149.5	139.6	208.8	0.639892
High	Master Protein	Solyc03g096040.3.1	1-Cys peroxiredoxin (AHRD V3.3 *** REHY_MEDTR)	0.001	15	3	3	3	1	219	24.2	6.06	7.47	3	1.061	0.588077	95.5	101.3	18.06		16.02	82.6	88.9	115.2	94.1	94.4	123.1	1.08685
High	Master Protein	Solyc01g105770.2.1	LOW QUALITY:Leguminosin group485 secreted peptide (AHRD V3.3 *** A0A072UVS4_MEDTR)	0	27	6	10	6	1	393	43.5	9.51	28.5	6	1.257	0.047528	68.1	85.6	10.17		71.58	228.6	268.3	223.7	287.3	772.4	213.3	1.76658
High	Master Protein	Solyc09g008770.3.1	Late embryogenesis abundant protein, putative (AHRD V3.3 *** G7I9D0_MEDTR)	0	18	8	10	8	1	435	46.6	5.67	25.99	8	1.135	0.232954	97.2	110.4	28		9.85	249.1	236	382.3	282.8	265.5	321.2	1.00242
High	Master Protein	Solyc02g077970.3.1	Late embryogenesis abundant, putative (AHRD V3.3 *** B9RBC1_RICCO)	0	8	2	2	2	1	276	30.8	8.94	6.28	2	1.157	0.364715	90.3	104.5	27.47		16.65	30.9	34.8	51.1	30.4	40.3	42	0.964897
High	Master Protein	Solyc07g009100.3.1	defensin-like protein (AHRD V3.3 *** AT1G19610.1)	0	32	4	12	1	1	97	11.6	9.25	21.07	4	0.568	0.000229685	198.3	112.6	26.61		4.4	69.2	41.8	69.9	41.2	37.7	39.3	0.6534
High	Master Protein	Solyc01g098860.3.1	Glycoprotein membrane GPI-anchored (AHRD V3.3 *** A0A061ELP1_THECC)	0	25	2	6	2	1	193	20.7	5.43	23.51	2	1.166	0.169804	69.7	81.2	40.63		30.56	180.9	243.7	397.2	284	265.7	450.6	1.21721
High	Master Protein	Solyc01g110400.2.1	30S ribosomal protein S31 (AHRD V3.3 *** A0A061DYK3_THECC),Pfam:PF17067	0	20	2	4	2	1	90	10.2	10.52	9.87	2	1.168	0.228317	99.6	116.4	57.35		36.9	74.9	73.4	184.2	152.6	87.5	81.2	0.966316
High	Master Protein	Solyc12g010545.1.1	LOW QUALITY:NAC domain-containing protein 78 (AHRD V3.3 --* M7YSE5_TRIUA)	0	36	2	4	2	1	136	12	9.98	3.71	2	1.307	0.0870906	93.1	121.7	13.94		14	37.8	39.8	48.8	57.2	43.1	52	1.20491
High	Master Protein	Solyc04g015020.3.1	Heavy metal transport/detoxification superfamily protein (AHRD V3.3 *-* AT4G16380.1)	0	12	3	3	3	1	266	29.8	8.65	5.77	3	1.053	0.665968	64	67.4	13.34		16.65	150.4	172.8	196.6	181.9	148.7	208.4	1.03694
High	Master Protein	Solyc04g054340.1.1	LOW QUALITY:transmembrane protein (AHRD V3.3 --* AT5G65440.9)	0.002	25	1	1	1	1	83	9.3	5.15	4.23	1	2.959	4.56479e-10	64.5	190.9	38.65		35.42	10.5	16.4	7.7	19.3	40.8	31.1	2.63584
High	Master Protein	Solyc06g072220.1.1	Kunitz trypsin inhibitor (AHRD V3.3 *** B8Y888_TOBAC)	0	45	8	30	7	1	211	23.3	9.17	89.22	8	0.705	0.00888805	143.4	101	12.4		17.99	2229.7	1858.7	1774.3	1309.8	1759.5	1301.3	0.745493
Low	Master Protein	Solyc06g069410.3.1	ADP,ATP carrier protein, mitochondrial (AHRD V3.3 *** ADT_ORYSJ)	0.073	7	1	1	1	1	313	34.8	9.69	0	1	0.689	0.00796961	183.4	126.3	21.51		35.04	81.8	86.2	56.4	56.3	80.2	39.3	0.783422
High	Master Protein	Solyc07g008980.3.1	defensin-like protein (AHRD V3.3 *** AT1G19610.1)	0	44	4	7	4	1	86	10	8.4	15.29	4	1.12	0.2847	62	69.5	23.37		33.65	266.2	191.2	309.3	492.6	298.2	274.9	1.38998
High	Master Protein	Solyc09g005400.3.1	MLP (AHRD V3.3 *** G8DRV9_GOSBA)	0	58	6	32	6	1	150	17.1	5.35	85.84	6	1.112	0.311308	95.6	106.3	11.34		7.14	1057.1	1295.4	1086.3	1113.8	1285	1207.9	1.04883
High	Master Protein	Solyc02g094050.3.1	Blue copper protein (AHRD V3.3 *** A0A0B2QX32_GLYSO)	0	41	5	10	5	1	170	18.2	8.18	27.51	5	1.012	0.779147	108.4	109.7	28.37		15.17	273.2	470.3	329.6	292.5	333.4	395.1	0.951449
High	Master Protein	Solyc05g053440.3.1	60S ribosomal protein L29, putative (AHRD V3.3 *** B9RZN1_RICCO)	0.003	35	2	3	2	1	60	7	10.68	2.27	2	1.516	0.00219488	93.2	141.2	70.5		60.86	49.2	57	162.2	165.8	86.5	46.7	1.11401
High	Master Protein	Solyc07g065090.2.1	polygalacturonase inhibitor protein	0	37	9	18	9	1	327	36.5	8.35	41.46	9	0.804	0.1115	70.3	56.6	21.97		12.9	619.9	429	665.7	498.6	414.2	535.7	0.844803
Medium	Master Protein	Solyc09g072720.2.1	Exocyst complex component 8 (AHRD V3.3 *** A0A0B0PVF9_GOSAR)	0.048	1	1	1	1	1	792	90.5	4.72	3.02	1	0.476	4.47874e-10	195.1	92.8	11.79		9.12	276.4	219.6	263.9	138.3	125.6	115.3	0.499013
High	Master Protein	Solyc06g009190.3.1	Pectinesterase (AHRD V3.3 *** K4C3U9_SOLLC)	0	13	4	10	3	1	564	62.5	8.85	28.67	4	1.086	0.650486	95.4	103.5	10.24		14.53	9.8	11.8	11.8	14.3	12.8	10.6	1.12874
High	Master Protein	Solyc09g007020.1.1	pathogenesis-related protein	0	36	3	13	3	1	160	17.7	5.24	33.01	3	0.776	0.0439867	168.9	131	16.27		7.57	447.4	346.9	479.2	347	320.4	373	0.816961
High	Master Protein	Solyc02g084240.3.1	H1 histone-like protein	0	26	6	16	6	1	222	24.4	10.4	42.63	6	0.532	7.39831e-08	111	59.1	34.01		22.24	1454.1	706.6	1162.5	717	618.3	454.3	0.538517
High	Master Protein	Solyc07g006280.3.1	Tetraspanin family protein (AHRD V3.3 *** A0A072V357_MEDTR)	0	28	7	24	5	1	266	30.1	8.37	48.06	7	0.877	0.31159	160.6	140.9	21.79		21.87	1028.1	659.2	915.8	803.2	612.4	957.9	0.911797
High	Master Protein	Solyc05g047390.1.1	Mitochondrial import receptor subunit TOM7-1 (AHRD V3.3 *** TOM7A_SOLTU)	0	36	2	3	2	1	78	8.4	9.8	12.2	2	0.618	0.000104595	182.3	112.7	29.32		25.92	232.7	180.8	323.1	143.9	97.4	166.6	0.553761
High	Master Protein	Solyc01g107620.3.1	Reticulon-like protein (AHRD V3.3 *** M1CF80_SOLTU)	0	23	4	5	4	1	204	23.2	9.44	11.79	4	0.55	5.29869e-06	187.4	103.1	19.82		49.49	324.3	335.5	228.7	178.4	331.4	129.2	0.71919
High	Master Protein	Solyc06g069400.3.1	Isoaspartyl peptidase/L-asparaginase (AHRD V3.3 *** ASPG_LUPLU)	0	42	13	71	10	1	408	43.4	5.21	168.72	13	0.787	0.0814587	154.5	121.6	37.59		47.31	2581.4	1967.4	1156.4	1548.2	2668.6	1047.2	0.922667
High	Master Protein	Solyc08g005960.2.1	Bifunctional inhibitor/lipid-transfer protein/seed storage 2S albumin superfamily protein (AHRD V3.3 *** AT2G45180.1)	0.001	13	2	4	2	1	136	14.3	8.79	10.89	2	0.666	0.00152495	176.1	117.2	33.29		66.71	604.8	398.6	320.5	265.4	553.8	138.3	0.723242
High	Master Protein	Solyc09g090980.3.1	Major allergen Mal d 1 (AHRD V3.3 *** Q84LA7_MALDO)	0	83	15	290	5	1	160	17.4	5.74	699.47	15	1.107	0.336547	101.2	112	18.35		5.37	2849.1	2209.6	2023.3	2445.9	2617.3	2356	1.04761
High	Master Protein	Solyc06g073580.3.1	1-aminocyclopropane-1-carboxylate oxidase1	0	34	7	11	7	1	353	39.8	5.62	22.82	7	1.458	0.00599752	98.1	143.1	25.91		30.75	89.9	134.3	86.1	104.7	131.1	189.9	1.3719
High	Master Protein	489348390	MULTISPECIES: 50S ribosomal protein L1 [Pseudomonas]	0	16	3	4	3	1	231	24.2	9.5	10.54	3	0.669	0.0111325	181.6	121.4	34.64		60.69	75.3	36.1	66	44.1	42.3	113.2	1.12514
High	Master Protein	Solyc09g083380.3.1	Histone H1 (AHRD V3.3 *-* H1_MAIZE)	0	58	14	152	14	1	192	20.2	11.05	426.29	14	0.461	2.22735e-09	131.7	60.7	26.91		14.34	12759.6	7358.5	9990.1	5676.4	4604.2	4361.4	0.486313
High	Master Protein	Solyc06g036520.1.1	Transmembrane protein, putative (AHRD V3.3 *-* G7JB45_MEDTR)	0.007	14	1	1	1	1	69	7.7	4.73	3.42	1	0.721	0.022429	175.1	126.2	18.68		25.48	97.7	68.3	95	68.5	65.5	101.6	0.902682
High	Master Protein	Solyc03g116067.1.1	Gibberellin-regulated protein (AHRD V3.3 *** B4UW77_ARAHY)	0	29	2	3	2	1	104	11.5	8.95	9.03	2	0.754	0.0485118	117.4	88.5	21.86		51.37	74.2	113	86	64.8	139.1	58.3	0.959736
High	Master Protein	Solyc10g086570.3.1	Chaperone DnaJ (AHRD V3.3 *** A0A0B0NPS3_GOSAR)	0	17	3	4	3	1	126	12.9	9.51	11.53	3	0.692	0.0115252	175.8	121.6	24.96		13.29	155.3	129.8	92.8	98.3	89.8	75.2	0.696745
High	Master Protein	Solyc01g109770.3.1	RER1 family protein	0	9	2	3	2	1	194	22.3	9.44	5.02	2	0.676	0.00284996	176	119.1	28.79		42.83	175.2	216.5	118.9	118.5	211.7	97	0.836663
High	Master Protein	Solyc04g071890.3.1	Peroxidase (AHRD V3.3 *** K4BTH6_SOLLC)	0	57	14	97	11	1	359	39.3	6.55	294.76	14	1.088	0.41086	115.7	125.8	28.71		13.84	5114.3	2808.4	4250.2	4623.1	3892.7	5147.8	1.12246
High	Master Protein	Solyc09g091000.3.1	Major allergen d 1 (AHRD V3.3 *** Q8L6K9_MALDO)	0	79	17	112	14	1	155	17.3	6.04	319.7	17	1.168	0.165726	94.6	110.5	34.26		13.22	5328.6	2838.6	3349.5	4482.8	3912.2	3440.9	1.02772
Medium	Master Protein	Solyc12g010830.2.1	Pentatricopeptide (PPR) repeat protein (AHRD V3.3 --* A0A072VHT8_MEDTR)	0.021	2	1	1	1	1	420	46.3	6.48	3.51	1	0.837	0.269548	114.7	96	11.08		16.26	66.1	73.1	58.5	55.3	60.5	43.6	0.806272
High	Master Protein	Solyc10g079000.1.1	LOW QUALITY:Transmembrane and coiled-coil domains protein (AHRD V3.3 *** K7W5R9_SOLTU)	0.002	10	2	3	2	1	194	21.4	9.69	5.22	2	0.563	4.89592e-05	187.6	105.6	23.41		37.26	96.8	150.7	110.9	62.4	105	53.7	0.616908
High	Master Protein	Solyc12g014290.2.1	multiprotein bridging factor 1c	0	55	7	48	3	1	139	15.3	10.04	139.22	7	0.514	1.90942e-07	187.2	96.2	15.76		65.49	404.7	390.1	298.7	200.4	449.4	126	0.709465
High	Master Protein	Solyc10g074900.2.1	Protein kinase-like protein (AHRD V3.3 *** A0A0K9Q444_ZOSMR)	0	12	8	16	8	1	953	105.7	6.19	28.75	8	1.265	0.0369205	79.9	101.1	13.43		13.79	721.5	555.6	689.9	1068.8	872.6	830	1.40895
High	Master Protein	Solyc07g009290.3.1	defensin-like protein (AHRD V3.3 -** AT1G19610.1)	0	14	1	4	1	1	80	9.5	9.32	10.78	1	0.82	0.169882	167.4	137.4	14.46		40.61	99.5	81.1	108.5	123.4	81.6	53.8	0.895192
High	Master Protein	Solyc07g009310.3.1	LOW QUALITY:defensin-like protein (AHRD V3.3 -** AT1G19610.1)	0.001	10	1	3	1	1	100	12	9.19	5.17	1	1.265	0.0689166	141.9	179.5	14.51		38.99	97	76.2	76.1	96.4	61	137.6	1.18331
Medium	Master Protein	26990913	non-ribosomal peptide synthetase [Pseudomonas putida KT2440]	0.034	1	1	1	1	1	2174	236.2	5.85	0	1	0.945	0.763197	110.1	104.1	6.69		7.73	41.2	43.3	37.9	38.7	39	44.2	0.995915
High	Master Protein	Solyc01g006580.3.1	2-oxoglutarate-dependent dioxygenase-related family protein (AHRD V3.3 *** B9GL08_POPTR)	0	28	6	11	6	1	352	40.6	6.54	22.86	6	0.678	0.0074231	68.8	46.7	26.44		22.87	137	126	80	60	95.7	85.5	0.703207
High	Master Protein	Solyc05g015490.3.1	Lipid transfer protein (AHRD V3.3 *** A0A0M3SGG1_GOSAR)	0	29	4	9	4	1	186	19.6	5.57	31.15	4	1.083	0.460981	35.9	38.9	19.14		15.55	427	372.2	539.7	449.6	590.5	462.5	1.12226
High	Master Protein	Solyc08g082290.3.1	Mitochondrial inner membrane protein OXA1 (AHRD V3.3 *** A0A0B2PLM6_GLYSO)	0	35	5	6	4	1	231	25.4	9.88	14.94	5	0.685	0.00281027	171.6	117.6	13.67		8.84	509.1	386.5	450.3	294.3	348.4	308.6	0.706813
High	Master Protein	Solyc11g066590.2.1	Lysosomal Pro-X carboxypeptidase, putative (AHRD V3.3 *** B9SCN3_RICCO)	0	14	5	8	5	1	504	57.2	9.03	24.75	5	0.93	0.691859	157.4	146.3	29.23		24.9	297.3	228.4	408.8	276.4	176.9	289.9	0.795292
High	Master Protein	Solyc01g103060.3.1	Lipid transfer protein (AHRD V3.3 *** A0A072UG85_MEDTR)	0	40	5	13	5	1	138	15.1	8.1	29.24	5	1.148	0.199835	108.8	124.9	7.55		16.44	491.3	422.5	454.6	521.9	622.3	448.4	1.16384
High	Master Protein	Solyc01g102380.4.1	germin	0	30	5	56	5	1	224	23.8	8.31	105.27	5	0.901	0.501402	107.3	96.6	12.84		22.31	2568	1985.5	2371.8	2136.3	1919.4	2904.5	1.00504
High	Master Protein	Solyc07g041930.3.1	Adenylyl cyclase (AHRD V3.3 *** C5MTW3_NICBE)	0	7	3	4	3	1	398	45	9.23	11.6	3	0.587	2.50859e-05	78.1	45.9	19.78		7.94	180.5	262.3	258.9	152.1	170	146.3	0.667522
High	Master Protein	Solyc06g065040.3.1	bHLH transcription factor 086	0	13	4	5	2	1	266	29.4	7.17	13.76	4	1.096	0.492835	109.7	120.2	7.01		11.15	162.2	143.9	144.1	157.8	149.5	184.5	1.0924
Medium	Master Protein	Solyc08g079420.3.1	Cytochrome P450 (AHRD V3.3 *-* A0A118JTP4_CYNCS)	0.046	2	1	1	1	1	512	58	6.68	2.14	1	0.654	0.00686841	180.2	117.9	29.53		18	73.7	41.8	74.7	35.6	48.2	50.7	0.70715
High	Master Protein	Solyc08g067020.3.1	Cytochrome b-c1 complex subunit 7 (AHRD V3.3 *** QCR7_SOLTU)	0	50	6	21	6	1	123	14.5	9.26	49.38	6	0.699	0.00651362	126.4	88.3	21.26		31.49	626.3	581.6	409.3	406.5	647.4	372.8	0.882204
High	Master Protein	Solyc10g078780.2.1	Seed maturation protein LEA 4 (AHRD V3.3 *** Q9FNX1_GLYCA)	0	20	3	3	3	1	221	21.9	7.97	5.61	3	1.069	0.570886	110.7	118.3	14.78		6.64	80.5	67.5	91	81.3	86	92.7	1.08787
High	Master Protein	Solyc12g010820.2.1	Late embryogenesis abundant protein-like (AHRD V3.3 *-* Q9LF88_ARATH)	0	23	6	7	6	1	428	44	6.86	16.68	6	0.904	0.616387	112.1	101.3	13		15.2	29.3	33	38	27.8	36.9	29.9	0.94317
High	Master Protein	Solyc06g075360.3.1	Tetraspanin (AHRD V3.3 *** A0A103XGG0_CYNCS)	0	23	6	24	3	1	286	32.4	8.82	61.57	6	0.731	0.0210516	109.1	79.8	18.24		6.38	1872.7	1313.9	1795.8	1369.7	1206.9	1313.7	0.780808
High	Master Protein	Solyc03g005530.1.1	Phosphate transporter (AHRD V3.3 *** Q9AYT2_TOBAC)	0	24	11	18	9	1	528	57.7	8.37	57.73	11	1.058	0.536485	109.8	116.1	23.67		35.32	1035.1	886.9	1395.9	1094.8	1032.4	1878.7	1.20736
Medium	Master Protein	Solyc06g054030.2.1	LOW QUALITY:Protease inhibitor/seed storage/lipid transfer family protein (AHRD V3.3 *** B9NBN8_POPTR)	0.019	4	1	2	1	1	190	20	8.41	0	1	1.287	0.102551	102.3	131.7	4.5		15.14	34.4	37.4	37.1	47.7	57.6	42.9	1.36088
High	Master Protein	Solyc02g082430.3.1	MLO-like protein (AHRD V3.3 *** K4BAB3_SOLLC)	0	8	3	4	3	1	553	62.8	9.29	6.16	3	0.79	0.1029	168.4	133.1	24.39		24.79	79	54.7	90.4	62.4	57.7	89.8	0.936635
High	Master Protein	Solyc02g089440.3.1	glycosyltransferase family protein	0.01	2	1	1	1	1	547	63.2	7.85	2.14	1	1.624	0.00473042	89.2	144.9	23.65		17.55	11.4	16.7	11.3	15.4	18.5	21.9	1.41624
High	Master Protein	Solyc01g100770.2.1	LOW QUALITY:plant/protein (Protein of unknown function, DUF538) (AHRD V3.3 *** AT1G56580.1)	0	14	2	3	2	1	177	20.2	6.79	6.07	2	1.781	9.77081e-05	29.3	52.1	32.89		50.21	37.9	45.3	69.9	63.8	80.6	159	1.98171
High	Master Protein	Solyc06g009140.3.1	Late embryogenesis abundant protein (AHRD V3.3 *** E3W6T3_SESPO)	0	29	2	5	2	1	94	10.3	9.83	14.92	2	1.029	0.832768	113.4	116.7	5.94		6.34	154.1	171.8	156.6	145	161.2	163	0.972435
High	Master Protein	Solyc01g099680.3.1	Rubber elongation factor protein, putative (AHRD V3.3 *** B9RFA8_RICCO)	0	42	7	12	7	1	227	24.7	9.2	35.43	7	1.309	0.0364138	104.9	137.3	7.25		4.35	142.1	125.4	142.9	176.9	193	186.1	1.35478
High	Master Protein	Solyc02g081990.3.1	Pectinesterase (AHRD V3.3 *** K4BA69_SOLLC)	0	5	3	11	3	1	570	63.1	8.6	28.69	3	1.155	0.176905	114.1	131.8	8.76		9.38	616.3	632.8	535.4	711.8	712.1	602.2	1.13539
High	Master Protein	Solyc09g007270.3.1	Ascorbate peroxidase (AHRD V3.3 *** B9VRH6_CITMA)	0	65	14	55	10	1	250	27.6	5.96	144.55	14	1.028	0.686161	113.3	116.4	4.2		5.81	309.9	336.1	317.3	326	346	308	1.01734
High	Master Protein	Solyc03g005740.2.1	Microsomal signal peptidase 12 kDa subunit family protein (AHRD V3.3 *** B9HT84_POPTR)	0	27	2	6	2	1	92	10.3	9.7	19.21	2	0.646	0.0032565	175	113.2	30.21		42.31	155.7	194.4	103.4	100.7	173.5	78.5	0.777729
High	Master Protein	Solyc10g044520.2.1	Ferredoxin (AHRD V3.3 *** A0A0K0PWX6_SOLLC)	0	59	3	7	3	1	137	14.6	4.65	14.34	3	1.114	0.39366	111.2	123.8	20.61		20.25	85.1	117.6	129	130.9	116.4	170.9	1.26078
High	Master Protein	Solyc04g049330.3.1	V-type proton ATPase subunit G (AHRD V3.3 *** A0A0B2RXB3_GLYSO)	0	59	9	82	7	1	111	12.5	7.42	240.79	9	0.864	0.315363	129	111.4	36.72		44.59	4074.3	2809.7	1928.2	2427	3987.9	1636.1	0.91362
High	Master Protein	Solyc08g080630.3.1	Ethylene-responsive proteinase inhibitor 1 (AHRD V3.3 *** IER1_SOLLC)	0	41	4	17	4	1	113	12.6	5.15	52.78	4	1.052	0.582938	148.2	155.9	33.64		35.79	494.1	332.1	256.5	349.4	535.1	266.9	1.06345
High	Master Protein	Solyc10g050110.1.1	Leucine-rich repeat receptor-like protein kinase family (AHRD V3.3 *** A0A0K9PL83_ZOSMR)	0	34	11	23	11	1	442	49	8.24	53.69	11	0.675	0.00289345	93.5	63.1	18.87		19.68	778.4	530	681.9	460.1	438	620.6	0.763051
High	Master Protein	Solyc11g069880.1.1	Kiwellin (AHRD V3.3 *** A0A061GX31_THECC)	0	29	4	4	4	1	212	22.4	7.68	12.98	4	1.384	0.0228573	133.1	184.2	15.9		29.25	109.3	99.7	134.9	150.5	242.9	151.2	1.5836
High	Master Protein	Solyc08g078900.1.1	Bifunctional inhibitor/lipid-transfer protein/seed storage 2S albumin superfamily protein (AHRD V3.3 *** AT4G12490.1)	0	12	3	5	3	1	138	14.3	9.39	12.03	3	0.697	0.00569436	169.1	117.8	13.59		55.41	783.7	690.1	596.2	480.7	968.8	339.1	0.864058
High	Master Protein	Solyc11g011160.1.1	HMG-Y-related A (AHRD V3.3 *** A0A0B0M969_GOSAR)	0	60	8	79	8	1	160	17.8	10.2	241.17	8	0.74	0.0259319	130.2	96.4	11.87		30.64	3677.4	3068.9	2966.2	2271.5	3252.9	1787.3	0.752813
High	Master Protein	Solyc01g111170.3.1	diageotropica	0	91	17	418	12	1	171	17.9	8.56	1035.39	17	1.024	0.73059	89.2	91.3	10.43		6.3	9564.2	11694.2	10199.7	9500	10445	10731.1	0.975142
High	Master Protein	Solyc01g108680.3.1	Methyl esterase (AHRD V3.3 *** A0A072UEL6_MEDTR)	0	7	2	4	2	1	384	42.7	7.83	8.76	2	0.921	0.595363	156.1	143.7	4.33		55.09	139.4	130.8	142.3	128.3	126.5	305.6	1.35855
High	Master Protein	Solyc08g079920.2.1	P69f protein	0	54	23	61	18	1	746	79	6.76	134.43	23	0.709	0.0102365	95	67.4	8.73		6.59	1930.5	1702.3	1638.7	1207	1131.5	1290.8	0.688476
High	Master Protein	Solyc01g090810.4.1	beta-expansin precursor	0	26	5	8	5	1	275	29	7.15	21.65	5	0.838	0.175516	121	101.5	21.5		10.25	159.2	240.6	235.2	195.5	233.4	197.2	0.985984
High	Master Protein	Solyc09g014530.3.1	MLP (AHRD V3.3 *** G8DRV9_GOSBA)	0	26	5	15	5	1	150	17.1	5.92	44.24	5	1.357	0.00600271	38.6	52.4	6.39		12.73	729.9	806.5	718	990.1	868.3	1121.2	1.32168
High	Master Protein	Solyc07g044860.3.1	psbXphotosystem II 23 kDa protein	0	41	8	14	8	1	258	27.7	7.83	39.32	8	0.851	0.184807	120.7	102.8	15.93		10.31	166	223.9	220.1	179.9	187.4	217.9	0.959344
High	Master Protein	Solyc09g005060.2.1	Phosphatidylethanolamine binding protein, putative (AHRD V3.3 *** B9SWX4_RICCO)	0.004	14	1	1	1	1	124	13.8	5.26	2.93	1	1.198	0.274301	104.3	124.9	30.95		4.4	21.3	20.3	34.4	24.7	25.5	27	1.01579
High	Master Protein	Solyc10g076300.2.1	CASP-like protein (AHRD V3.3 *** K4D1X2_SOLLC)	0.007	5	1	1	1	1	197	21.7	6.54	2.94	1	0.704	0.0257055	173.3	122.1	17.71		37.75	44	63	55.8	39.3	62.4	30.2	0.810197
High	Master Protein	Solyc06g076520.1.1	Class I heat shock protein (AHRD V3.3 *** F4YBC5_SOLNI)	0	50	7	13	2	1	154	17.7	6.1	24.41	7	1.04	0.642913	72.4	75.3	8.83		29.51	452.5	426	506	470.7	470.1	760.2	1.2286
High	Master Protein	Solyc01g057460.3.1	mediator of RNA polymerase II transcription subunit 15a-like protein (AHRD V3.3 *-* AT1G15780.2)	0	38	3	3	2	1	93	10.5	9.09	8.48	3	0.848	0.317567	162.7	137.9	30.99		38.73	86.6	69.8	45.2	59.2	89.4	41	0.940476
High	Master Protein	Solyc09g072700.3.1	Peroxidase (AHRD V3.3 *** K4CUU6_SOLLC)	0	55	13	32	12	1	302	32.8	8.57	83.06	13	0.866	0.287317	117.4	101.7	8.77		6.05	1431.6	1201.1	1312.2	1201.5	1136.6	1064.4	0.862506
High	Master Protein	Solyc10g075100.2.1	Non-specific lipid-transfer protein (AHRD V3.3 *** Q4A1N1_SOLLC)	0	18	2	3	1	1	114	11.9	8.35	9.99	2	1.072	0.657318	108.8	116.6	18.8		53.8	24.7	32.8	23.5	26.5	60.5	25	1.38272
High	Master Protein	Solyc11g069690.2.1	Protein disulfide-isomerase 5-1 (AHRD V3.3 *** PDI51_ARATH)	0	54	8	26	8	1	149	16.9	4.94	80.59	8	1.193	0.115976	109.1	130.3	21.52		8.79	1280.1	1814.9	1266.4	1320.6	1557.6	1527.8	1.01023
High	Master Protein	Solyc01g067860.3.1	Peroxidase (AHRD V3.3 *** K4AX34_SOLLC)	0	24	7	14	3	1	328	35.8	8.76	43.45	7	1.001	0.889529	150.5	150.6	24.76		15.01	328	254.4	419.5	328.2	267.6	362.2	0.956183
High	Master Protein	Solyc02g079500.4.1	Peroxidase (AHRD V1 **** Q50LG4_TOBAC)%3B contains Interpro domain(s) IPR019793 Peroxidases heam-ligand binding site IPR019794 Peroxidase%2C active site IPR002016 Haem peroxidase%2C plant/fungal/bacterial	0	19	6	26	4	1	364	38.7	5.16	77	6	1.491	0.000506966	91.3	136.1	10.31		25.07	1193.7	976.1	1050.4	1566	1796.9	1071.5	1.37706
High	Master Protein	Solyc09g015840.3.1	Receptor-like kinase (AHRD V3.3 *-* C6ZRN8_SOYBN)	0	14	2	6	2	1	189	20.7	4.92	18.05	2	1.114	0.300715	112.7	125.6	9.24		3.73	231.3	278.4	254.9	295.7	284.1	274.4	1.11719
High	Master Protein	Solyc02g081810.3.1	H/ACA ribonucleoprotein complex subunit 4 (AHRD V3.3 *** CBF5_ARATH)	0.002	2	1	1	1	1	553	62.4	9.35	3.52	1	0.71	0.0316529	172.3	122.3	30.45		23.15	62.7	47.3	86.9	54	33.6	44.5	0.670899
High	Master Protein	Solyc08g075830.3.1	Peroxidase (AHRD V3.3 *** K4CMV0_SOLLC)	0	56	14	50	12	1	322	35.2	8.06	142.06	14	0.926	0.652471	90.5	83.8	17.41		5.43	2098.3	1503	1676.1	1552.6	1597.6	1436.7	0.869159
High	Master Protein	Solyc11g064790.2.1	signal peptide peptidase (AHRD V3.3 *** AT2G03120.1)	0	14	5	6	3	1	339	37.7	8.48	16.62	5	0.648	0.000703805	170.6	110.5	23.96		5.53	450	625	737.1	370.9	404.8	411.9	0.655372
High	Master Protein	Solyc01g097310.3.1	Sec-independent protein translocase protein TatA (AHRD V3.3 *** A0A0B2P6S1_GLYSO)	0	17	4	10	4	1	160	16.8	9.1	30.69	4	0.588	1.16528e-05	174.9	102.9	18.32		44.15	518.7	513.1	367.9	301.8	578	270.4	0.821748
High	Master Protein	Solyc04g014480.3.1	Heat-shock protein, putative (AHRD V3.3 *** B9S3B2_RICCO)	0	53	7	13	7	1	145	16.1	7.56	27.78	7	1.069	0.529552	72.5	77.4	6.35		11.96	459.8	465.3	515.2	422.7	537.1	497.2	1.01159
High	Master Protein	Solyc03g119080.4.1	beta-mannosidase enzyme	0.002	2	1	2	1	1	514	59.2	8.65	2.45	1	0.555	0.000609192	185.5	103	22.88		31.06	37	28.1	44.9	17.5	20.5	31.2	0.629091
High	Master Protein	Solyc07g064240.3.1	Early nodulin-like protein (AHRD V3.3 *** A0A072VAV5_MEDTR)	0	41	7	40	7	1	194	20.5	4.79	103.48	7	0.937	0.718615	79.7	74.7	37.97		9.39	929.3	1665.8	2107.6	1498.3	1560.7	1786.6	1.03039
High	Master Protein	Solyc06g053660.3.1	HR-like lesion-inducing protein-like protein (AHRD V3.3 *** AT1G04340.1)	0	7	1	2	1	1	157	17.1	9.51	6.58	1	0.491	1.19519e-05	189.5	93	24.71		54.16	56.6	71	42.9	27.8	56.8	20.9	0.618768
High	Master Protein	Solyc01g094540.3.1	Small nuclear ribonucleoprotein-associated protein (AHRD V3.3 *-* K4AZJ5_SOLLC)	0	28	4	12	1	1	166	17.7	9.19	36.58	4	0.784	0.138448	166.5	130.5	21.59		20.1	68.3	49.9	46.2	39.1	46.4	30.8	0.707421
High	Master Protein	Solyc12g009980.2.1	UPF0133 protein (AHRD V3.3 *** A0A0B2RBJ9_GLYSO)	0	60	10	33	10	1	184	20	8.15	85.62	10	0.817	0.120767	158.6	129.6	19.86		28.2	1558.8	1355.8	1039.3	1107.9	1621	960.4	0.933079
High	Master Protein	Solyc09g082300.3.1	Protease inhibitor/seed storage/lipid transfer family protein (AHRD V3.3 *** B9NBN8_POPTR)	0.002	7	2	2	2	1	236	24.3	7.46	5.59	2	1.46	0.00423413	102	148.9	5.9		24.87	64.8	70.7	72.7	103.3	139.2	85.8	1.57685
Low	Master Protein	Solyc02g021480.3.1	Magnesium transporter CorA-like family protein (AHRD V3.3 *** AT1G29820.2)	0.067	2	1	1	1	1	567	63.8	6.98	2.39	1	0.68	0.0108766	129.4	88	40.19		4.86	258.8	143.1	129.2	102.1	97.3	92.6	0.549802
High	Master Protein	Solyc09g010030.2.1	50S ribosomal protein L7/L12, putative (AHRD V3.3 *** B9RB19_RICCO)	0	31	6	14	6	1	168	18.8	9.61	41.76	6	0.729	0.00955761	164.1	119.6	15.46		37.79	1064.6	1008	785.9	734.9	1150.1	551.2	0.852265
High	Master Protein	Solyc10g075160.1.1	Ferredoxin (AHRD V3.3 *** A0A0K0PY61_NICBE)	0	56	4	9	4	1	144	15.4	4.77	11.18	4	0.888	0.438298	120.2	106.8	12.15		7.38	80.1	101.7	87.9	78.1	74.1	85.6	0.88172
High	Master Protein	Solyc04g040180.3.1	S-adenosylmethionine-dependent methyltransferase, putative (AHRD V3.3 *** B9SZS6_RICCO)	0	52	10	12	10	1	264	29.9	5.72	34.91	10	1.361	0.00662901	79.1	107.7	5.32		8.28	290.6	262.5	284.9	356.5	420.8	387.7	1.39021
High	Master Protein	Solyc08g007160.3.1	Calcineurin B-like protein (AHRD V3.3 *** A1XCM9_POPEU)	0	47	7	14	7	1	215	24.6	4.79	34.33	7	0.868	0.308649	122	105.9	5.68		17.37	246.4	251.5	225.7	179.7	254.7	213.9	0.895937
High	Master Protein	Solyc08g080660.1.1	Osmotin-like protein (AHRD V3.3 *** OLPA_TOBAC)	0	46	6	16	3	1	250	27.5	6.62	37.26	6	1.16	0.202056	141.1	163.7	26.24		3.64	288.4	179.7	197.9	220.4	237	229.6	1.03153
High	Master Protein	Solyc08g075690.3.1	Acyl-CoA-binding protein (AHRD V3.3 *** K7WVA0_SOLTU)	0	78	7	86	7	1	90	10.1	5.5	126.14	7	0.691	0.00554989	151.2	104.5	40.09		55.35	3002.8	2047.7	1308	1414.8	2827	983.9	0.821845
High	Master Protein	Solyc09g063070.3.1	Tetraspanin family protein, putative (AHRD V3.3 *** A0A061DNH5_THECC)	0	15	3	4	3	1	259	28.9	6.51	12.21	3	0.716	0.0159682	166.7	119.4	16.1		1.54	353.1	257.4	334.4	239.4	237.9	244.9	0.764314
High	Master Protein	Solyc08g068180.3.1	Ribosomal protein L37 (AHRD V3.3 *** K4CM42_SOLLC)	0	25	3	5	1	1	95	10.8	11.87	13.19	3	0.534	2.50258e-07	181.1	96.7	44.51		18.84	111.6	214.1	295.5	114.3	104.7	148.6	0.591758
High	Master Protein	Solyc03g033710.3.1	Peroxidase (AHRD V3.3 *** K4BFP3_SOLLC)	0	17	5	14	2	1	333	37.1	8.18	33.45	5	0.767	0.0916046	65.6	50.3	14.18		6.35	142.4	108.3	137	104	105	116.4	0.839309
High	Master Protein	Solyc02g065470.1.1	pathogenesis-related protein-1-like protein (AHRD V3.3 *** AT2G19990.1)	0	49	6	10	6	1	180	19.6	8.44	28.08	6	0.854	0.315338	60.2	51.4	11.09		17.48	135.1	108.6	128.3	92.4	131.1	109.5	0.895161
High	Master Protein	Solyc06g074310.3.1	Transmembrane 9 superfamily member (AHRD V3.3 *** K4C9E9_SOLLC)	0	19	15	119	1	1	913	102.4	7.9	303.83	15	1.356	0.0317305	106.7	144.7	12.47		22.06	104.2	134	120.9	114.8	163.9	179.3	1.27541
High	Master Protein	Solyc10g055630.2.1	plasma membrane intrinsic protein 2.9	0	28	4	12	3	1	283	30.3	8.27	27.72	4	1.07	0.565561	67.2	71.9	19.37		22.39	157.6	154.2	214.7	168.6	157.9	235.3	1.06705
High	Master Protein	Solyc08g076340.3.1	40S ribosomal protein S30 (AHRD V3.3 *** W9QWZ6_9ROSA)	0	16	1	7	1	1	62	6.9	12.03	27.46	1	1.024	0.762369	6.7	6.8	57.45		55.97	203.2	394.9	694.3	570.9	404.4	152.8	0.872872
Medium	Master Protein	Solyc12g006110.2.1	Fasciclin-like arabinogalactan protein (AHRD V3.3 *** G7K0M1_MEDTR)	0.015	3	1	2	1	1	345	37.9	8.43	5.96	1	0.729	0.0129277	165.8	120.9	24.25		4.45	129.3	212.6	188.5	133	145.2	137.5	0.783748
Medium	Master Protein	Solyc02g089400.3.1	Amino acid transporter, putative (AHRD V3.3 *** B9T738_RICCO)	0.035	4	1	1	1	1	483	52.5	8.32	2.66	1	0.762	0.0910154	123.9	94.4	21.79		7.75	67.7	61.3	43.5	46.4	53.1	46.7	0.847536
High	Master Protein	Solyc10g086210.2.1	Translin family protein (AHRD V3.3 *** AT2G37020.3)	0	20	5	9	5	1	293	33.5	7.25	24.87	5	0.71	0.00835854	165.4	117.4	10.19		2.92	556.6	492.9	604.9	388.7	411.2	395.1	0.722316
High	Master Protein	Solyc06g084020.3.1	histone H1	0	32	9	45	9	1	199	21.4	10.33	99.28	9	0.614	0.000214207	150.7	92.6	30		18.22	7225.1	4010.2	5106.5	3870.5	2703.6	3137.9	0.594304
High	Master Protein	Solyc10g006390.3.1	FHA domain-containing protein	0	15	7	8	7	1	519	59.8	10.59	22.25	7	0.727	0.0102159	75.6	55	29.99		5.41	140.9	179.1	253.7	127.6	141.1	130.2	0.695311
High	Master Protein	Solyc06g083050.3.1	Carboxypeptidase (AHRD V3.3 *** K4CAG0_SOLLC)	0	16	6	9	4	1	498	56	5.69	31.2	6	1.225	0.087576	110.8	135.7	12.85		11.59	164.6	200.3	158.9	204	164.7	201.7	1.08897
High	Master Protein	Solyc06g064460.3.1	60S ribosomal protein L7A-like protein (AHRD V3.3 *** Q2XPW4_SOLTU)	0	49	16	46	2	1	282	32	10.2	121.99	16	0.997	0.878544	147.3	146.9	17.88		16.61	595.3	490.7	704	593.7	503	701.9	1.0048
High	Master Protein	Solyc03g096290.3.1	plasma membrane intrinsic protein 1.7	0	19	4	8	2	1	286	30.7	8.81	16	4	0.882	0.405035	121.5	107.1	18.09		21.8	72	100	101	67.4	88.2	105.3	0.955678
High	Master Protein	Solyc07g042620.3.1	Prefoldin subunit 1 (AHRD V3.3 *** W9RLK5_9ROSA)	0	68	10	27	10	1	129	14.8	5.66	74.06	10	0.671	0.00190405	167.3	112.2	30.04		36.72	1928	1540	1030	1032.9	1763.6	926.5	0.827701
High	Master Protein	Solyc01g088660.3.1	senescence-associated family protein (DUF581) (AHRD V3.3 *** AT2G44670.1)	0.002	19	2	2	2	1	99	11.3	6.28	2.01	2	0.963	0.853255	152.6	146.8	26.25		5	126.8	88.6	78	85.3	91.1	82.7	0.883095
Low	Master Protein	Solyc01g068200.3.1	Elongation defective 1 family protein (AHRD V3.3 *** A0A172CF10_POPTO)	0.054	2	1	1	1	1	548	62.3	8.56	2.68	1	0.141	1e-17	224.4	31.7	23.88		57.41	83	68.4	50.9	8.3	22.2	9.7	0.198715
High	Master Protein	Solyc09g075330.3.1	Pectinesterase (AHRD V3.3 *** K4CVB0_SOLLC)	0	9	3	7	3	1	560	62.1	8.66	7.85	3	1.255	0.0527639	73.7	92.5	9.47		12.04	224.8	214.1	256.3	282	298.1	235.1	1.17261
High	Master Protein	Solyc12g096540.2.1	40S ribosomal protein S10-like (AHRD V3.3 *** Q2XPV4_SOLTU)	0	38	7	24	2	1	180	19.8	9.79	75.04	7	0.741	0.0148936	165.1	122.3	15.99		24.39	184.3	237.8	180.2	136.5	200.5	132.5	0.779512
High	Master Protein	Solyc10g078620.1.1	Ribosomal protein S5/S7 (AHRD V3.3 *** A0A103XH68_CYNCS)	0	69	14	170	4	1	215	23.7	9.54	456.05	14	0.685	0.00457728	146.8	100.6	13.08		28.39	5355.5	5958.2	4576.3	3671.1	5533.7	3329.6	0.788823
High	Master Protein	Solyc07g006270.3.1	Cytochrome c oxidase subunit 6B (AHRD V3.3 *-* A0A151TZY7_CAJCA)	0	27	4	15	2	1	117	13.6	6.52	30.52	4	0.724	0.0156755	165.8	120	43.62		40.51	423.3	271.8	172.8	196.6	329.5	153.4	0.782924
High	Master Protein	Solyc02g069080.3.1	Exocyst complex component 8 (AHRD V3.3 *** A0A0B0NCJ4_GOSAR)	0	10	9	22	8	1	1156	129.1	5.12	62.78	9	1.25	0.046039	110.3	138	20.43		5.78	414.5	603.9	452.7	612.2	547.6	566	1.17314
Medium	Master Protein	Solyc05g054210.3.1	proline-rich protein	0.03	2	1	1	1	1	326	36.5	8.54	2.7	1	1.128	0.342659	59.1	66.6	10.79		17.57	98.7	111.5	122.6	95.6	125.7	135.9	1.07332
High	Master Protein	Solyc04g016470.3.1	LEQA L.esculentum TomQ'a beta(1,3)glucanase	0.001	5	1	1	1	1	348	38.6	5.54	3.59	1	1.227	0.185121	141.9	174	30.91		24.94	27	14.7	27	33.1	21.7	35.9	1.32023
High	Master Protein	Solyc08g078920.2.1	Bifunctional inhibitor/lipid-transfer protein/seed storage 2S albumin superfamily protein (AHRD V3.3 *** A0A061DW53_THECC)	0	49	3	28	1	1	140	14.8	8.56	80.22	3	0.931	0.701146	19	17.7	28.78		84.57	137.7	99.6	78	92.7	237.6	37	1.16492
High	Master Protein	Solyc08g074940.3.1	Eukaryotic aspartyl protease family protein (AHRD V3.3 *** AT1G64830.1)	0.002	2	1	2	1	1	468	52	7.59	5.27	1	1.197	0.257164	108.9	130.3	39.33		91.67	26.9	30	53.3	24.4	35.9	130.8	1.73412
High	Master Protein	Solyc07g026650.3.1	1-aminocyclopropane-1-carboxylate oxidase 5	0	22	4	6	4	1	301	34.4	6.62	13.48	4	1.159	0.372677	144.2	167.1	15.97		15.05	33.8	25.2	33.6	38.9	33.5	45.3	1.27106
High	Master Protein	Solyc09g059030.3.1	Oxidoreductase, zinc-binding dehydrogenase family protein (AHRD V3.3 *** A0A061DLX9_THECC)	0	21	6	7	3	1	378	40	8.05	21.71	6	0.869	0.467082	119.7	104.1	13.46		8.56	32.9	43	37.4	36.2	32.5	30.6	0.876434
High	Master Protein	26987219	30S ribosomal protein S4 [Pseudomonas putida KT2440]	0.007	4	1	2	1	1	206	23	9.96	5.43	1	0.794	0.107746	80.3	63.7	25.44		41.23	156.6	120.3	201.3	124.3	124.2	240.7	1.023
High	Master Protein	Solyc10g074460.2.1	Chitinase (AHRD V3.3 *** B9VRK7_CAPAN)	0	26	4	30	2	1	260	28.1	8.72	55.77	4	1.48	0.0182367	130	192.4	14.95		21.71	25.1	26.3	19.7	29.1	37.1	45.2	1.56681
High	Master Protein	Solyc07g015970.2.1	Mitochondrial import receptor subunit TOM7-1 (AHRD V3.3 *** TOM7A_SOLTU)	0	22	2	6	2	1	77	8.3	9.66	19.91	2	0.703	0.00338766	167.3	117.7	10.15		11.22	230.4	190	224.4	157.8	179	143.3	0.744572
High	Master Protein	Solyc11g005480.2.1	Citrate binding protein (AHRD V3.3 *** Q8H9C1_SOLTU)	0	20	4	4	4	1	215	24.8	9.45	8.65	4	1.344	0.01328	131.8	177.2	19.56		12.14	145.7	210.6	208.3	320.1	279.9	251.5	1.50815
High	Master Protein	Solyc08g007680.1.1	Subtilisin-like protease (AHRD V3.3 *** Q9LWA3_SOLLC)	0	7	3	12	2	1	745	80	7.52	23.22	3	1.24	0.196895	141.5	175.4	24.18		16.46	16.4	21.3	26.8	26.4	32.3	23.5	1.27442
High	Master Protein	Solyc07g065280.3.1	NADH-ubiquinone oxidoreductase subunit (AHRD V3.3 *** A0A1D1ZJA2_9ARAE)	0	13	1	6	1	1	102	11	9.52	14.8	1	0.761	0.0849128	162.7	123.8	5.23		8.72	150.3	142.5	135.4	102.6	121.5	108.4	0.776506
High	Master Protein	Solyc09g090970.3.1	Major allergen Pru ar 1 (AHRD V3.3 *** A0A0B2QY84_GLYSO)	0	77	34	302	11	1	404	44.6	5.69	795.29	34	1.008	0.829167	95.2	95.9	18.53		3.73	14332.7	9959.7	11551.2	11898.9	11638.6	11059.3	0.965216
High	Master Protein	Solyc02g078920.3.1	Nuclease S1 (AHRD V3.3 *** A0A0B0P7M2_GOSAR)	0	21	4	9	4	1	298	34.1	6.27	18	4	1.07	0.548185	115.3	123.4	4.63		6.59	84.3	91.7	91.2	90	97.6	102.6	1.08608
High	Master Protein	Solyc01g079960.2.1	Eukaryotic aspartyl protease family protein (AHRD V3.3 *** AT1G03220.1)	0	40	12	27	3	1	441	47.6	9.06	69.86	12	0.968	0.903262	100.5	97.2	11.73		6.04	712.8	585.2	730.6	689.8	685.9	762.4	1.05398
High	Master Protein	Solyc06g054510.3.1	Acyl carrier protein (AHRD V3.3 *** K4C6D7_SOLLC)	0	8	2	12	2	1	205	21.9	5.59	31.8	2	1.1	0.398375	115	126.5	21.06		14.05	161.2	246.9	202.6	259.9	222.9	196.6	1.11249
High	Master Protein	Solyc03g114180.3.1	Glycosyltransferase (AHRD V3.3 *** K4BKS0_SOLLC)	0.002	2	1	2	1	1	458	51.9	6.65	5.45	1	0.875	0.383924	155.9	136.4	15.22		11.01	143.5	111.4	149.5	144.8	125.6	117	0.957962
High	Master Protein	Solyc10g086125.1.1	Ubiquitin family protein (AHRD V3.3 *-* AT4G02890.4)	0	24	3	10	1	1	101	11.3	6.79	19.59	3	0.676	0.00583687	170.8	115.5	20.06		16.54	72.8	101.5	108.5	68.6	88.4	65.9	0.78819
High	Master Protein	Solyc11g066950.2.1	Stress responsive A/B Barrel Domain-containing protein (AHRD V3.3 *** AT5G22580.1)	0	68	6	16	6	1	105	12	5.73	50.77	6	1.054	0.551617	60.4	63.7	6.15		6.96	612.6	688.5	630.9	664.7	680.9	596	1.00497
High	Master Protein	Solyc06g053460.2.1	Prefoldin subunit 2 family protein (AHRD V3.3 *** B9HJZ0_POPTR)	0	85	11	28	11	1	143	16	5.72	74.54	11	0.892	0.455999	139.6	124.6	13.59		26.25	2109.7	1857.2	1605	1657.5	1995.5	1158.7	0.863565
High	Master Protein	Solyc11g042610.2.1	Ribosomal protein S5/S7 (AHRD V3.3 *** A0A103XH68_CYNCS)	0	60	12	99	2	1	211	23.6	9.42	254.81	12	0.837	0.339727	165.2	138.3	7.25		18.73	19.9	17.3	18.2	12.6	18.4	15.2	0.833935
High	Master Protein	Solyc01g099670.3.1	meloidogyne-induced giant cell protein db212	0	38	7	25	2	1	182	20.1	9.76	79.54	7	0.774	0.0335124	136	105.3	8.94		14.54	1155.1	1327.6	1129.9	885.5	1134.5	894.5	0.80676
High	Master Protein	Solyc01g079870.3.1	CONSTANS interacting protein 2b	0	26	6	15	3	1	230	25.8	6.2	35.13	6	0.763	0.0450824	161.9	123.6	23.85		32.73	412.9	334.9	253.7	255.7	381.2	202.9	0.838542
High	Master Protein	Solyc08g082190.3.1	diacylglycerol kinase 5 (AHRD V3.3 --* AT2G20900.4)	0	24	3	4	3	1	190	20.3	8	11.32	3	0.811	0.159827	124.2	100.8	7.11		7.92	70.4	80.7	78.5	63.7	71.1	61.2	0.853659
High	Master Protein	Solyc03g096540.3.1	PLAT domain-containing protein 1 (AHRD V3.3 *** PLAT1_ARATH)	0	60	8	34	8	1	184	20.5	5.49	80.24	8	1.716	3.9375e-07	70.8	121.6	26.46		16.9	637.4	737.5	1047.2	1265.6	935.9	1285.7	1.43974
High	Master Protein	Solyc06g011350.3.1	plasma membrane intrinsic protein 2.4	0	10	3	8	1	1	280	29.9	8.16	18.75	3	0.886	0.30645	123.3	109.2	5.83		31.64	181	203.1	195.7	143.6	173.3	260.8	0.996378
High	Master Protein	Solyc11g068420.2.1	Ribosomal protein (AHRD V3.3 *** M1CHW0_SOLTU)	0	68	17	121	2	1	216	24.6	9.85	310.42	17	0.766	0.0504125	104.3	79.9	6.1		15.76	5235.7	5887.1	5417.6	4149.5	4681.3	3402	0.739571
High	Master Protein	Solyc08g079930.2.1	subtilisin-like protease	0	55	22	77	11	1	745	79	5.41	167.31	22	0.963	0.860919	148	142.5	13.18		10.37	935.1	733.8	770.7	742	620.6	751.7	0.866658
High	Master Protein	Solyc02g072280.1.1	Subtilisin-like protease (AHRD V3.3 *** A0A151SNY0_CAJCA)	0	4	1	12	1	1	730	77.5	6.68	12.26	1	0.724	0.060545	169.8	122.9	14.42		8.97	33.7	26.9	35.8	27.1	24.4	22.7	0.76971
High	Master Protein	Solyc12g056220.2.1	plasma membrane intrinsic protein 1.3	0	49	12	39	2	1	288	30.8	7.83	113.65	12	1.107	0.310328	115.2	127.6	22.42		31.63	529.3	570.1	792	631.4	581.5	1010.1	1.17532
High	Master Protein	Solyc12g009650.2.1	Sl proline-rich protein	0.001	9	2	2	2	1	265	27.6	9.2	5.45	2	0.803	0.192656	162.6	130.5	31.82		38.54	78.5	48.7	45.2	39.1	63.6	30.6	0.773202
High	Master Protein	Solyc05g056020.3.1	V-type proton ATPase subunit G (AHRD V3.3 *** A0A199UG74_ANACO)	0	77	9	70	7	1	111	12.5	6.57	222.23	9	0.892	0.359825	152.2	135.7	27.36		30.4	1198.6	973.5	679.8	868	1166.6	628.1	0.933658
High	Master Protein	Solyc09g008200.3.1	Heavy metal transport/detoxification superfamily protein (AHRD V3.3 *** AT5G03380.1)	0	29	12	20	12	1	348	37.6	8.4	62.18	12	1.228	0.0763869	97.9	120.3	22.91		23.03	1256.1	1304.4	1863.9	2277.7	1601.7	1523.7	1.22121
High	Master Protein	Solyc06g083340.3.1	Wound-induced basic protein (AHRD V3.3 *** PR4_PHAVU)	0	62	3	13	3	1	47	5.4	9.52	17.26	3	0.853	0.207594	154.6	131.8	18.98		52.55	882.9	894.3	625.5	752.7	1467.4	544.2	1.1505
High	Master Protein	Solyc08g077220.3.1	Tetraspanin family protein (AHRD V3.3 *** A0A072UPD9_MEDTR)	0	26	5	15	5	1	284	31.8	5.5	41.59	5	0.948	0.738016	121.2	114.9	29.33		21.27	208.6	209.4	336.9	198.6	179.8	266.7	0.85455
High	Master Protein	Solyc01g106620.2.1	Pathogenesis-related protein 1 (AHRD V3.3 *** E2GEV9_9ROSI)	0	54	7	62	6	1	179	20.1	8.18	153.36	7	0.939	0.731383	96.2	90.3	27.68		5.54	2673.2	1577.8	1879.9	1719.7	1910.2	1765.1	0.879969
High	Master Protein	Solyc07g052310.1.1	LOW QUALITY:CDP-diacylglycerol-glycerol-3-phosphate 3-phosphatidyltransferase (AHRD V3.3 --* AT3G48180.1)	0	49	3	5	3	1	59	6	10.35	14.8	3	0.817	0.17481	159.9	130.7	19.48		26.59	109.7	111.1	77	89.7	124.9	75	0.972465
High	Master Protein	Solyc00g047200.1.1	LOW QUALITY:cytochrome b (AHRD V3.3 *-* AT2G07727.1)	0.007	17	1	1	1	1	77	8.6	6.49	2.42	1	0.796	0.213167	165.9	132	38.58		19.17	16.5	26.4	37.1	21	17.2	25.3	0.79375
High	Master Protein	Solyc08g080250.3.1	APO protein 1 (AHRD V3.3 *** F4I896_ARATH)	0	8	5	23	5	1	522	58.9	8.91	45.81	5	0.727	0.00674339	162.1	117.9	25.86		42.67	1403.2	1037.5	845.5	754.5	1386.7	653.2	0.850344
High	Master Protein	Solyc11g062130.2.1	ADP/ATP translocator	0	43	19	88	10	1	386	42	9.8	229.88	19	0.746	0.0300776	57.6	43	34.03		31.27	2950.1	5653.2	3699.6	2758.6	4227.9	2379.6	0.761292
High	Master Protein	Solyc03g113220.3.1	Hypersensitive-induced response protein (AHRD V3.3 *** A6YGE4_CARPA)	0	55	14	31	6	1	285	31.3	5.92	89	14	1.098	0.370409	141.6	155.4	15.84		15.45	468.8	394.1	542.4	558	409.5	514.5	1.05458
High	Master Protein	Solyc09g063130.3.1	Photosystem I reaction center subunit IV (AHRD V3.3 *** A0A0K9P6J8_ZOSMR)	0	46	4	12	4	1	140	14.9	9.77	31.04	4	0.854	0.23212	124.3	106.2	21.36		8.28	172.6	228.4	267.3	176.3	195.1	208.1	0.867126
Medium	Master Protein	Solyc10g078230.2.1	Cytochrome P450 (AHRD V3.3 *** A0A103VZI8_CYNCS)	0.05	2	1	1	1	1	340	38.7	6.71	2.21	1	0.845	0.251653	125	105.6	15.3		17.42	75.5	102.8	89.6	75.7	75.7	101.1	0.942516
High	Master Protein	Solyc07g064160.3.1	Thiamine thiazole synthase, chloroplastic (AHRD V3.3 *** K4CH99_SOLLC)	0	13	2	3	2	1	354	37.5	5.67	6.56	2	1.036	0.798646	113.4	117.6	22.04		28.91	22.6	27.9	17.9	23.4	19.9	34.2	1.13304
High	Master Protein	Solyc04g080760.3.1	Peroxidase (AHRD V3.3 *** K4BVF5_SOLLC)	0	17	4	4	4	1	331	36.5	8.19	12.65	4	0.92	0.582616	152.4	140.1	16.15		6.06	189.8	146.2	144	134.4	142.4	126.1	0.839375
High	Master Protein	Solyc01g008270.3.1	Prefoldin subunit 5 (AHRD V3.3 *** B6TVU2_MAIZE)	0	73	8	23	8	1	147	16.3	5.71	76.75	8	0.72	0.0126063	56.8	40.9	29.78		34.22	875.8	755.8	469.8	544.1	912.4	507.3	0.93452
High	Master Protein	Solyc10g007410.3.1	gamma-glutamylhydrolase 2	0	7	2	2	2	1	340	38	7.87	7.31	2	0.939	0.764436	67.1	63.1	18.71		33.27	117.2	94.7	138.4	99.3	110.1	178.7	1.10791
High	Master Protein	Solyc05g008890.3.1	Reticulon-like protein (AHRD V3.3 *** K4BX63_SOLLC)	0	15	3	3	3	1	221	25.5	8.97	5.18	3	0.637	0.00201565	170.6	108.8	11.22		13.74	169.8	137.1	165.1	105.2	126.6	97.4	0.697458
High	Master Protein	Solyc06g083310.3.1	Hexosyltransferase (AHRD V3.3 *** K4CAI6_SOLLC)	0	25	10	13	10	1	557	63.9	9.14	24.17	10	0.8	0.0997589	157.6	126	19.74		41.56	520.3	388.3	579.5	416	281.8	651	0.906391
High	Master Protein	Solyc10g081380.2.1	DnaJ/Hsp40 cysteine-rich domain protein, putative (AHRD V3.3 *** G7L1K2_MEDTR)	0	15	2	3	2	1	157	16.6	8.19	10.45	2	1.002	0.918938	118.9	119.1	25.44		5.93	167.6	281.3	221.9	206.7	232.6	222.4	0.986434
High	Master Protein	Solyc09g014870.1.1	Copper transporter family protein (AHRD V3.3 *** B9HPB1_POPTR)	0	9	1	2	1	1	141	15.6	7.5	7.25	1	0.545	0.000535191	185.3	100.9	6.07		2.77	24.2	21.8	24.3	12.6	13.3	13.2	0.556188
High	Master Protein	Solyc12g005790.2.1	Peroxidase 27	0	43	11	22	9	1	324	35.5	8.91	55.24	11	0.863	0.280469	88.4	76.3	8.98		8.47	390.2	374	327.3	322.8	294.9	349.5	0.88612
High	Master Protein	Solyc01g091730.3.1	Peroxisomal membrane protein 11-1 (AHRD V3.3 *** PX111_ORYSJ)	0	34	6	16	4	1	235	25.8	9.79	33.5	6	0.624	0.000467178	44.1	27.6	20.39		41.99	265	396.5	315.1	196.7	357.5	170.1	0.741655
High	Master Protein	Solyc01g008620.3.1	Beta-1,3-glucanase (AHRD V3.3 *** Q9SYX6_TOBAC)	0	8	2	3	2	1	336	37.4	6.55	5.63	2	1.35	0.0404025	133	179.6	23.53		17.97	57.9	35.9	46.6	83.8	61.5	62.9	1.48291
High	Master Protein	Solyc01g073780.2.1	LOW QUALITY:Cysteine/Histidine-rich C1 domain family protein (AHRD V3.3 *-* AT2G44380.1)	0	14	4	4	4	1	397	45.1	6.04	10.58	4	0.8	0.136748	159.5	127.5	18.84		7.04	137.9	108.7	159.6	107.2	122.3	110.3	0.836534
High	Master Protein	Solyc12g006870.2.1	Acyl-protein thioesterase 2 (AHRD V3.3 *** A0A0B2RN42_GLYSO)	0.001	9	2	2	2	1	256	27.2	6.38	6	2	1.425	0.0367848	102.8	146.5	23.14		44.62	21.8	31.9	21.8	21.5	51.8	31.1	1.38278
High	Master Protein	Solyc02g087400.1.1	Ankyrin repeat-containing protein (AHRD V3.3 *** A0A103XGS2_CYNCS)	0.001	5	1	1	1	1	368	41.5	4.56	3.35	1	1.18	0.314813	107.6	127	30.68		18.87	11.3	19.9	13.1	16	15.5	11.1	0.961625
High	Master Protein	Solyc08g008050.3.1	plasma membrane intrinsic protein 1.1	0	42	8	14	4	1	287	30.9	8.15	28.73	8	0.893	0.491565	121.3	108.3	22.58		21.88	48.4	64	76.8	56.5	57.1	81.5	1.03118
High	Master Protein	Solyc10g086100.2.1	Proteinase inhibitor (AHRD V3.3 *** A0A0R4WSF0_TOBAC)	0	57	5	18	5	1	94	10.5	9.19	55.32	5	0.868	0.332231	153.6	133.3	41.78		38.76	1079	659.5	477.2	572.5	971.5	479.4	0.91321
High	Master Protein	Solyc09g083080.3.1	MAR-binding protein	0	33	15	17	15	1	547	60.4	8.98	47.25	15	0.833	0.190533	69.2	57.7	14.8		57.43	601.2	466.4	618	1199.4	464.1	500.9	1.28405
High	Master Protein	Solyc06g082680.3.1	Cytochrome b-c1 complex subunit 8 (AHRD V3.3 *** QCR8_SOLTU)	0	17	2	4	2	1	112	12.2	9.76	13.99	2	0.883	0.371144	154.2	136.2	26.05		21.04	183.5	158	107	139.5	172.4	112.9	0.947157
High	Master Protein	Solyc03g114100.1.1	4-coumarate:CoA ligase 1 (AHRD V3.3 --* AT1G51680.3)	0.002	34	2	2	2	1	125	13.7	9.03	2.79	2	0.685	0.00829872	168.9	115.7	5.63		14.89	107.9	104.6	96.6	60.8	82.1	71.7	0.694274
High	Master Protein	Solyc11g007200.2.1	Heavy metal transport/detoxification superfamily protein (AHRD V3.3 *-* AT5G27690.1)	0	42	4	106	4	1	113	12.2	4.61	224.59	4	0.797	0.100309	89.1	71	20.87		10.58	1562.4	2295.1	2317	1550.8	1828.7	1904.7	0.85581
High	Master Protein	Solyc12g100120.2.1	DUF1680 domain protein (AHRD V3.3 *** G7JCI1_MEDTR)	0	7	6	11	6	1	865	96.2	6.35	24.14	6	1.198	0.111023	112.8	135.1	24.31		7	178.6	219.9	288.8	267.1	234.5	263.4	1.11305
Medium	Master Protein	Solyc04g072850.3.1	Beta-D-xylosidase (AHRD V3.3 *** H1AC33_SOLLC)	0.015	1	1	1	1	1	775	85.1	8.16	2.47	1	1.485	0.0199988	98.8	146.8	9.52		18.26	10.8	13.1	12.3	13.2	18.3	18.6	1.38398
High	Master Protein	Solyc11g072200.2.1	2-oxoglutarate (2OG) and Fe(II)-dependent oxygenase superfamily protein (AHRD V3.3 *** AT5G24530.1)	0	9	2	3	2	1	352	39.3	5.66	10.25	2	1.051	0.634375	118.1	124.1	23.56		11.15	93.2	122.9	77.5	91	112.9	97.9	1.02793
High	Master Protein	Solyc03g005470.3.1	HR-like lesion-inducing protein-like protein (AHRD V3.3 *** AT4G14420.1)	0	15	2	3	2	1	158	17.3	9.82	9.36	2	0.657	0.00288357	170.9	112.4	4.76		17.67	93.8	101.4	93.1	61.7	82.1	60.8	0.709677
High	Master Protein	Solyc11g006910.2.1	Ferredoxin family protein (AHRD V3.3 *** B9MYW6_POPTR)	0	65	8	64	6	1	142	15.4	4.89	144.33	8	0.968	0.920585	77.2	74.8	4.46		5.02	1911.1	1995.4	2089.4	1781.6	1932	1957.3	0.945796
High	Master Protein	Solyc05g006080.1.1	Oligosaccharyltransferase complex/magnesium transporter family protein (AHRD V3.3 *** AT4G29870.1)	0	25	3	3	3	1	178	19.5	9.55	10.19	3	0.752	0.0544845	162.1	121.9	7.34		6.96	163.3	141.1	155.6	124	117	107.8	0.758261
High	Master Protein	Solyc03g019880.3.1	UPF0426 protein, chloroplastic (AHRD V3.3 *** A0A0B2Q4P7_GLYSO)	0	50	5	7	5	1	123	13.3	5.05	24.23	5	1.12	0.286411	72.8	81.5	19.95		27.3	329.3	429.6	294.7	368.9	513.9	303	1.12547
High	Master Protein	Solyc06g076570.3.1	class I small heat shock protein	0	32	4	10	2	1	161	18.4	6.1	13.61	4	0.91	0.587627	120.5	109.7	12.98		64.74	46.9	38.9	36.8	32.8	35.5	95.1	1.33279
High	Master Protein	Solyc08g076885.1.1	Unknown protein (AHRD V3.3 )	0.002	2	1	2	1	1	564	43.7	5.52	5.38	1	0.962	0.843626	43.5	41.9	36.34		14.62	25.7	55.3	51.1	42.4	49.1	56.8	1.12263
High	Master Protein	Solyc10g049970.2.1	Kynurenine formamidase (AHRD V3.3 *** A0A151RRB2_CAJCA)	0	30	7	11	7	1	267	29.8	7.93	23.84	7	0.993	0.942408	55	54.6	11.11		10.07	380.8	317.6	392.9	378	323.2	392.9	1.00257
High	Master Protein	Solyc10g085430.2.1	LURP-one-like protein (AHRD V3.3 *-* G7KW17_MEDTR)	0	23	7	19	7	1	487	54.3	5.88	63.23	7	0.903	0.507821	96.1	86.7	31.17		39.12	322.8	253	168.4	228.4	352.3	161.5	0.997313
High	Master Protein	Solyc05g055760.3.1	isopentenyl diphosphate isomerase	0	60	13	25	8	1	235	27.2	5.21	68.15	13	1.336	0.007285	57.2	76.4	17.8		3.65	746.8	1016.3	766.8	1080.6	1024.6	1008.4	1.23072
High	Master Protein	Solyc03g020030.3.1	Pin-II type proteinase inhibitor 69 (AHRD V3.3 *** A0A097J9C9_CAPAN)	0	58	11	41	1	1	207	22.6	8.21	111.56	11	1.327	0.0164417	89.9	119.4	3.84		33.13	2291.1	2423.1	2468.2	2515	4782.5	3216.1	1.4638
High	Master Protein	Solyc08g075090.3.1	bHLH transcription factor144	0	59	13	94	5	1	245	28.3	9.99	228.76	13	0.998	0.879063	121.8	121.5	7.5		18.09	614.1	546.7	631.5	612.8	466.4	671.3	0.976678
High	Master Protein	Solyc01g103930.3.1	Transmembrane 9 superfamily member (AHRD V3.3 *** K4B1W8_SOLLC)	0	11	5	6	3	1	588	66.9	7.47	19.55	5	0.832	0.189497	126.3	105.2	22.94		6.74	556.4	549	358.9	457	461.2	407.7	0.905484
High	Master Protein	Solyc02g070500.1.1	LOW QUALITY:DUF538 family protein (Protein of unknown function, DUF538) (AHRD V3.3 *** AT4G24130.1)	0	59	7	14	7	1	147	16.9	6.58	36.94	7	1.233	0.074248	112	138.1	1.35		7.76	233.2	239.5	236.9	292.1	299.9	258.5	1.19856
High	Master Protein	Solyc03g118410.3.1	Acyl carrier protein (AHRD V3.3 *** Q672Q9_SOLLC)	0	14	3	5	3	1	133	14.2	4.98	14.95	3	0.727	0.00908355	123.6	89.9	3.82		12.79	481.2	477.9	448.6	333.5	420.9	347.6	0.782837
High	Master Protein	Solyc04g008490.2.1	putative NADH dehydrogenase [ubiquinone] 1 beta subcomplex subunit 7	0	52	5	14	5	1	100	11.8	7.81	28.8	5	0.752	0.0288407	159.8	120.2	15.23		39.61	516.5	501.3	386.1	377	658.5	324.6	0.968801
High	Master Protein	Solyc09g005360.3.1	PHD finger alfin-like protein (AHRD V3.3 *** A0A072UGM4_MEDTR)	0	10	2	4	2	1	241	27.3	5.44	13.28	2	0.868	0.351363	124.2	107.7	19.64		6.03	69.8	100.2	75.8	65.8	72.8	65.6	0.830757
High	Master Protein	Solyc06g008860.3.1	u1 small nuclear ribonucleoprotein C	0	22	3	10	2	1	197	21	9.29	31.51	3	1.097	0.354303	116.8	128.1	13.01		13.36	328.4	271.4	258.4	243.5	297.7	317.2	1.00023
High	Master Protein	Solyc05g012610.3.1	appr-1-p processing enzyme family protein (AHRD V3.3 *** AT1G69340.2)	0.002	3	1	1	1	1	556	62.5	7.2	3.93	1	0.863	0.330665	157.4	135.8	11.65		7.5	76.5	64.9	81.9	66	61.9	71.8	0.894313
High	Master Protein	Solyc10g055250.1.1	LOW QUALITY:cold shock domain protein 1 (AHRD V3.3 *** AT4G36020.2)	0	21	2	5	2	1	169	17.1	7.24	13.93	2	1.241	0.102434	35.5	44.1	15.35		8.24	64.5	72.9	87.2	90.5	90.1	103.8	1.26625
High	Master Protein	Solyc02g085290.3.1	Maf protein, putative (AHRD V3.3 *** B9SNZ2_RICCO)	0.004	7	1	1	1	1	204	22.3	4.94	2.36	1	0.773	0.156877	168.1	129.9	15.21		9.63	17.5	16.6	13	12.9	12.3	14.7	0.847134
High	Master Protein	Solyc08g069040.3.1	Peroxidase (AHRD V3.3 *** K4CMC4_SOLLC)	0	33	8	12	8	1	336	37.1	8.98	36.22	8	1.076	0.447086	69.1	74.3	27.42		22.53	573.3	445.6	770.2	616.8	461.5	732.5	1.01213
High	Master Protein	Solyc11g066970.2.1	RAB6-interacting golgin (DUF662) (AHRD V3.3 *** AT2G27740.1)	0	48	11	21	9	1	166	19.4	8.5	60.75	11	0.653	0.00128269	166.2	108.5	11.36		24.3	2349.8	2254.2	1884.4	1472.1	1981.8	1238.7	0.723229
High	Master Protein	Solyc06g082870.3.1	60S ribosomal protein L5-like protein (AHRD V3.3 *** T2DN67_PHAVU)	0	47	10	59	8	1	301	34.6	9.31	152.94	10	0.891	0.350802	104.2	92.8	7.19		28.93	1033.2	936.2	1079.4	1383.4	920.1	818.6	1.02404
High	Master Protein	Solyc08g079970.1.1	Subtilisin-like protease (AHRD V3.3 *** Q9LWA3_SOLLC)	0	15	10	29	6	1	1570	169.1	5.96	59.35	10	1.075	0.468494	142	152.6	4.69		25.68	468	462.8	428.8	497.4	372.3	628.8	1.10216
High	Master Protein	Solyc11g066270.2.1	xyloglucan endotransglucosylase-hydrolase 6	0	16	4	4	4	1	286	32.7	8.35	5.37	4	0.93	0.683902	120.6	112.1	11.23		13.68	48.5	60.4	57.6	53.6	61	46.3	0.966366
High	Master Protein	Solyc02g084360.3.1	V-type proton ATPase proteolipid subunit (AHRD V3.3 *-* A0A0D3DHQ4_BRAOL)	0.001	11	1	4	1	1	165	16.7	8.46	4.16	1	0.831	0.17698	156.7	130.3	18.38		8.4	150.7	162.5	211.3	135.1	129.3	151.7	0.793327
High	Master Protein	Solyc07g049550.3.1	1-aminocyclopropane-1-carboxylate oxidase 1 (AHRD V3.3 *** ACCO1_SOLLC)	0	57	11	25	6	1	316	36	5.24	60.08	11	0.955	0.834321	121.2	115.7	5.77		11.78	614.4	613.1	554.4	585.4	555.4	692.4	1.02879
High	Master Protein	Solyc05g054090.3.1	UDP-3-O-acyl N-acetylglycosamine deacetylase family protein (AHRD V3.3 --* AT1G25210.2)	0	83	13	135	13	1	144	15.4	3.83	352.77	13	0.843	0.230621	79.2	66.8	7.44		17.53	2744.4	2971.8	2562	2279.2	3071	2313	0.925708
High	Master Protein	Solyc00g145170.2.1	Proteinase inhibitor II (AHRD V3.3 *** Q3S493_SOLTU)	0	46	5	12	3	1	142	15.4	6.92	29.11	5	1.134	0.247736	72.2	81.9	39.05		55.35	228.3	460.6	267	715.2	291.1	302.8	1.36949
Medium	Master Protein	Solyc05g008790.3.1	Ceramide kinase (AHRD V3.3 *** A0A151RG30_CAJCA)	0.027	2	1	1	1	1	578	64.7	6.64	2.02	1	0.847	0.339561	122.1	103.4	23.96		73.66	27.4	23.5	16.7	18.1	19.9	61.1	1.46598
High	Master Protein	Solyc07g063910.3.1	Ribosomal protein L2 family (AHRD V3.3 *** AT4G36130.1)	0	41	11	20	2	1	260	28.2	10.81	55.1	11	0.954	0.811125	92.8	88.5	6.3		15.36	1396.5	1264.4	1425.1	1554.3	1142.2	1332.3	0.986001
High	Master Protein	Solyc07g007760.3.1	defensin-like protein	0.006	24	2	3	2	1	78	8.8	8.72	4.24	2	0.72	0.0101962	131.5	94.7	12.06		17.44	436.7	402.9	342.9	224.4	319	290.2	0.704947
High	Master Protein	Solyc12g006120.2.1	Nuclear transcription factor Y protein (AHRD V3.3 *** G7K4Q5_MEDTR)	0	35	3	9	2	1	156	16.8	6.93	20.06	3	0.825	0.288249	121.1	99.9	17.48		5.26	14.1	18	13	12.6	11.6	11.5	0.791574
High	Master Protein	Solyc01g097470.3.1	Neurogenic locus notch-like protein (AHRD V3.3 *** A0A072VSF9_MEDTR)	0	8	2	5	2	1	253	27.9	6.32	13.23	2	3.939	1e-17	31.3	123.3	13.87		65.67	184.7	218	244.4	858.5	1289.2	246.4	3.69974
High	Master Protein	Solyc09g042700.3.1	Saposin B domain-containing family protein (AHRD V3.3 *** B9HDA3_POPTR)	0	23	5	12	5	1	238	27	5.68	36.3	5	0.904	0.480204	114	103.1	23.2		45.8	580.4	459.7	363.8	415.7	711.7	290.2	1.00976
High	Master Protein	Solyc06g082210.1.1	LIGHT-DEPENDENT SHORT HYPOCOTYLS-like protein (DUF640) (AHRD V3.3 *** AT1G07090.1)	0	39	5	16	5	1	222	23.3	9.2	33.01	5	1.016	0.79291	119.8	121.7	6.22		1.57	216	244.6	233.1	236.8	240.2	232.7	1.02306
High	Master Protein	Solyc01g073710.2.1	LOW QUALITY:Calcium-binding EF hand family protein (AHRD V3.3 *** A9PCU6_POPTR)	0	83	7	44	7	1	139	15.3	4.44	90.62	7	0.879	0.308905	110.7	97.3	22.96		16.55	1067.7	1427	918.7	938.4	1235.9	938.5	0.911935
High	Master Protein	Solyc11g018775.1.1	Peroxidase (AHRD V3.3 *** M1CN26_SOLTU)	0	29	6	9	6	1	316	34.1	7.3	20.49	6	1.138	0.2458	139.8	159.1	11.31		9.78	233.4	186.7	204.6	223.1	232.9	268	1.15896
High	Master Protein	Solyc11g072710.2.1	phototropin 1	0.003	1	1	1	1	1	1017	114.2	7.12	2.36	1	0.559	3.13013e-05	177.6	99.2	31.12		20.21	114.9	91.3	59.9	51	68.1	47	0.624201
High	Master Protein	Solyc06g060070.3.1	1-aminocyclopropane-1-carboxylate oxidase (AHRD V3.3 *** A0A0G3FFL2_FICCA)	0	32	6	10	6	1	314	35.8	5.96	20.66	6	0.822	0.179081	127.9	105.1	13.99		4.81	93.7	100.8	76.3	76.9	83.6	77	0.877031
High	Master Protein	Solyc01g108087.1.1	Abscisic acid responsive elements-binding factor 2 (AHRD V3.3 *** H6SFS2_BRANA)	0	19	4	4	3	1	334	36.3	7.11	10.84	4	1.022	0.780198	120.3	122.9	10.78		20.7	105.4	130.2	114.2	110.6	116.8	159.6	1.10635
Low	Master Protein	Solyc10g055610.2.1	SKP1-like protein (AHRD V3.3 *** O82463_NICCL)	0.061	8	1	2	1	1	150	17.1	4.88	0	1	1.214	0.249593	110.2	133.7	65.98		11.31	31	31.6	89	34.2	42.9	38.3	0.761214
Medium	Master Protein	Solyc03g026300.3.1	Post-GPI attachment-like factor-protein (AHRD V3.3 *** A0A072UAB4_MEDTR)	0.045	2	1	1	1	1	343	39.2	8.44	2.95	1	0.881	0.41491	153.4	135.1	1.61		23.23	136.2	135.2	139.4	119.9	128.6	80.8	0.801607
Low	Master Protein	Solyc01g109990.3.1	RNA-binding family protein, putative (AHRD V3.3 *** A0A061DYQ5_THECC)	0.057	1	1	1	1	1	1012	111	9.33	0	1	0.895	0.516243	158.3	141.7	1.58		11.17	20.5	21.2	20.8	21.2	17	18.6	0.9088
High	Master Protein	Solyc04g007050.3.1	Disease resistance protein (AHRD V3.3 *** A0A103XDQ0_CYNCS)	0.008	1	1	1	1	1	849	96.9	7.06	2.65	1	0.766	0.13329	165.9	127	9.25		18.51	26.4	26.6	22.5	18	20.2	25.6	0.845033
High	Master Protein	Solyc01g067730.3.1	Acyl carrier protein (AHRD V3.3 *** K4AX21_SOLLC)	0	12	2	39	2	1	136	14.3	5.07	75.32	2	1.076	0.458403	117.2	126.1	14.01		5.65	1063.2	1390.2	1156.1	1171.2	1311.6	1244	1.0325
High	Master Protein	Solyc02g079440.2.1	FAD-binding Berberine family protein (AHRD V3.3 *** AT4G20860.1)	0	5	2	2	2	1	547	62.6	9.09	6.27	2	1.149	0.338012	140.9	161.8	9.7		13.84	58.7	48.3	54.2	62.3	55.2	72.7	1.1799
High	Master Protein	Solyc01g009520.3.1	Ribosomal protein (AHRD V3.3 *** K4ATE8_SOLLC)	0	63	16	77	6	1	222	25.3	9.8	198.07	16	0.789	0.0654763	101.2	79.9	7.45		16.45	1222.5	1410.3	1274.3	1005.9	1206.9	870.8	0.78923
High	Master Protein	Solyc01g007860.3.1	ubiquitin-conjugating enzyme E2 variant 1D	0	74	9	50	3	1	146	16.5	6.68	137.73	9	1.112	0.304235	116.9	129.9	20.06		14.36	273.7	362.4	250	234.9	304.3	305.5	0.953278
High	Master Protein	Solyc12g042080.2.1	40s ribosomal protein S11 (AHRD V3.3 *** K7XKQ3_SOLTU)	0	32	6	12	1	1	159	17.6	10.49	37.29	6	0.782	0.0569477	157.9	123.5	10.97		30.21	479.2	398.9	490.8	374.8	333.8	575.5	0.938052
High	Master Protein	Solyc06g071060.1.1	NAD(P)-binding Rossmann-fold superfamily protein (AHRD V3.3 *** AT3G03980.1),Pfam:PF13561	0	50	8	18	5	1	262	27.4	7.27	24.4	8	1.293	0.0680568	55.3	71.6	7.38		4.6	130.4	125.1	144.2	168.7	155.6	168.6	1.23317
Medium	Master Protein	Solyc03g120310.3.1	Glycosyltransferase, putative (AHRD V3.3 *** B9SQA7_RICCO)	0.048	1	1	1	1	1	711	79.4	9.83	2.14	1	0.599	0.000655878	171.7	102.9	15.09		21.52	171.1	126.1	152.9	91.6	65.6	101.6	0.574983
High	Master Protein	Solyc01g098550.3.1	Indole-3-glycerol phosphate lyase (AHRD V3.3 *** W9QCL1_9ROSA)	0	42	8	16	8	1	347	37.4	8	51.23	8	1.235	0.0692906	73.1	90.2	20.32		4.85	202.2	278.2	195.8	266.3	242.4	249.8	1.12171
High	Master Protein	Solyc01g108660.3.1	N-acetyl-gamma-glutamyl-phosphate reductase (AHRD V3.3 *** S8C8Q1_9LAMI)	0	18	4	4	4	1	397	43.4	7.25	11.27	4	1.333	0.0960848	105.4	140.5	6.64		27.59	16.7	17.4	19	33.7	23.1	20.2	1.45009
High	Master Protein	Solyc09g007180.3.1	Adenylate kinase	0	32	7	13	7	1	281	30.5	6.79	29.38	7	1.358	0.0098713	108.8	147.7	12.22		2.59	227.6	278.3	225.8	313.4	309.2	298	1.25817
High	Master Protein	Solyc02g077470.3.1	Optic atrophy 3 protein (OPA3) (AHRD V3.3 *** AT1G28510.1)	0.002	7	2	2	2	1	223	25.2	9.63	5.72	2	0.704	0.00521343	164.1	115.5	12.1		22.21	252.5	234.3	198.2	162.3	235.8	164.9	0.821898
High	Master Protein	Solyc01g095790.3.1	Splicing factor 3a, subunit 3 (AHRD V3.3 *-* A0A0K9P946_ZOSMR)	0	37	5	8	5	1	247	26.6	5.07	20.15	5	0.958	0.826694	122.6	117.5	12.85		5.84	85.4	110.6	98.4	94.3	96	86	0.938519
High	Master Protein	Solyc02g079770.3.1	DAG protein (AHRD V3.3 *** B6TYI4_MAIZE)	0	38	5	15	5	1	226	25.4	8.7	43.41	5	0.978	0.948783	122.2	119.5	14.78		5.12	108.8	136.9	105.4	113	102.1	106.4	0.915694
High	Master Protein	Solyc08g068210.3.1	Beta-adaptin-like protein (AHRD V3.3 *** G8Z247_SOLLC)	0	9	4	5	4	1	840	93.3	5.58	5.32	4	0.807	0.234734	162.1	130.9	2.75		8.37	31.3	30.1	31.8	22.3	26.3	25.3	0.792918
High	Master Protein	Solyc07g006650.3.1	Xylose isomerase (AHRD V3.3 *** A0A0V0IEZ8_SOLCH)	0	33	13	26	13	1	488	54.4	5.66	72.99	13	0.881	0.310409	126.6	111.6	15.18		7.82	1339	1094.8	1002.5	1101.6	964.9	964.4	0.882024
High	Master Protein	Solyc03g113730.3.1	B12D protein (AHRD V3.3 *** Q9XHD5_IPOBA)	0	28	2	8	2	1	90	10.4	9.88	23.38	2	0.752	0.027773	159.1	119.7	12.53		14.38	423.8	397.6	330.5	299	365.5	279.1	0.819168
High	Master Protein	Solyc08g077900.3.1	Expansin-like protein (AHRD V3.3 *** W9S0F1_9ROSA)	0	32	6	21	6	1	253	28.2	6.61	60.98	6	1.339	0.0090447	79.4	106.3	12.11		13.66	490.2	393.5	488.7	654.4	739.5	561.4	1.42473
High	Master Protein	Solyc05g051690.3.1	Cell number regulator 6 (AHRD V3.3 *** A0A0B0MIM9_GOSAR)	0.001	11	1	2	1	1	240	26.5	5.07	6.63	1	0.829	0.254142	125.4	104	5.43		24.12	45.9	41.3	44.5	36.8	36.9	54.8	0.975702
High	Master Protein	Solyc10g080440.2.1	Tubulin binding cofactor C domain-containing protein (AHRD V3.3 *** AT3G57890.1)	0	18	6	9	6	1	569	62	5.53	18.29	6	0.82	0.138827	156.7	128.4	18.13		4.78	265.6	245.8	184.9	201.4	204.3	186.7	0.850783
High	Master Protein	Solyc12g055970.2.1	Endoglucanase (AHRD V3.3 *** Q93WY9_TOBAC)	0	6	3	3	3	1	622	68.9	6.98	9.25	3	1.192	0.222995	112.8	134.4	6.07		5.56	42.5	42.1	46.9	50.2	55.4	50.7	1.18859
High	Master Protein	Solyc08g080670.1.1	Pathogenesis-related 5-like protein	0	46	6	21	2	1	250	27.5	6.15	41.89	6	1.158	0.218036	138.4	160.3	19.16		10.9	234	170	170.9	169	209.7	197.9	1.00296
High	Master Protein	Solyc09g084460.3.1	Proteinase inhibitor I (AHRD V3.3 *** Q43648_SOLTU)	0	25	2	3	2	1	111	12.6	6.09	7.28	2	0.902	0.610835	122.2	110.2	8.5		15.56	33.2	32	28.1	28.9	35.7	26.6	0.977492
Medium	Master Protein	Solyc10g006930.3.1	Leucine-rich repeat (LRR) family protein (AHRD V3.3 *** AT3G15410.1)	0.035	3	1	1	1	1	595	65.1	5.52	0	1	1.11	0.558687	110.7	122.8	24.68		14	11.7	16.4	10.4	11.3	13	15	1.02078
High	Master Protein	Solyc10g083330.1.1	LOW QUALITY:At2g36220/F2H17.17 (AHRD V3.3 *** Q9SJN3_ARATH)	0	18	5	5	5	1	305	33.4	9.72	14.14	5	0.93	0.676261	123.8	115.1	9.85		8.42	303.6	369.8	335.6	296.1	312	348.4	0.947968
High	Master Protein	Solyc05g054800.2.1	LEM3 (Ligand-effect modulator 3) family protein (AHRD V3.3 *** D7L0J9_ARALL)	0	12	5	6	5	1	455	51.7	9.44	14.34	5	1.276	0.0288616	111.8	142.6	26.28		34.54	333.1	299.6	483.2	425	296.4	599.4	1.18362
High	Master Protein	Solyc02g080070.3.1	Cysteine-rich receptor-kinase-like protein (AHRD V3.3 *** G7KDB1_MEDTR)	0	6	4	4	3	1	676	75.4	6.57	7.79	4	1.205	0.152897	114	137.3	17.08		7.3	88.4	91.9	119.6	110.7	108.8	124.2	1.14605
High	Master Protein	Solyc08g078870.2.1	14 kDa proline-rich protein DC2.15, putative (AHRD V3.3 *** B9RD76_RICCO)	0	64	4	21	4	1	108	11.4	8.31	75.44	4	0.861	0.219429	18.3	15.8	24.08		71.08	244.7	201.2	149.3	173.3	393.6	91.9	1.10685
High	Master Protein	Solyc00g019740.1.1	ATPase subunit 8 (AHRD V3.3 *** A0A0K1ZF72_SOLCA)	0.001	13	2	5	2	1	156	18	8.82	7.48	2	0.858	0.364806	156.4	134.2	4.8		9.58	47.8	52.4	51.4	48.8	40.3	44.1	0.878628
High	Master Protein	Solyc10g005750.3.1	Calcium-dependent protein kinase (AHRD V3.3 *** A0A0K9PJH9_ZOSMR)	0	32	5	15	5	1	230	26.2	4.56	44.05	5	1.378	0.00419001	57	78.6	9.97		19.38	410.8	428.4	352.7	570.8	566	396.9	1.28677
High	Master Protein	Solyc06g060850.3.1	Ubiquitin carboxyl-terminal hydrolase (AHRD V3.3 *** K4C6R5_SOLLC)	0	38	7	17	7	1	232	25.5	4.77	45.48	7	1.137	0.235036	77.8	88.4	16.04		8.12	309.7	375.3	274.3	342.3	397.7	352	1.13833
High	Master Protein	Solyc04g077160.1.1	myb-like protein X (AHRD V3.3 *-* AT4G33740.5)	0	45	3	3	3	1	124	14	4.84	11.04	3	0.89	0.488714	124.1	110.5	28.45		14.33	59.7	75.1	41.7	53.2	60.1	45	0.896884
High	Master Protein	Solyc06g071390.3.1	Deleted in split hand/splt foot protein 1 (AHRD V3.3 *** D2XQ35_IPOBA)	0	73	3	6	3	1	74	8.9	4.09	6.07	3	0.884	0.375271	125.6	111.1	21.97		32.94	153.5	201.8	132.1	135.7	207.2	111.2	0.931678
High	Master Protein	Solyc06g065370.3.1	Subtilisin-like protease (AHRD V3.3 *** A0A1D1XUI7_9ARAE)	0	67	7	34	7	1	120	13.3	6.14	110.69	7	0.789	0.0571047	156.4	123.3	36.32		45.27	2135.4	1370.3	1061.3	1080.6	1951.9	841.2	0.848194
High	Master Protein	Solyc02g087070.3.1	alpha-DOX1	0	4	2	3	2	1	822	95.5	6.87	4.77	2	1.082	0.551231	38.6	41.8	14.34		13.67	61.9	46.9	51.5	68.1	53	55.7	1.10293
High	Master Protein	Solyc04g078840.3.1	AREB	0	27	8	11	7	1	447	47.9	9.41	29.05	8	1.013	0.812695	120.8	122.4	2.51		3.27	366.8	371.5	384.9	365	376.4	389.6	1.00694
High	Master Protein	Solyc04g081810.3.1	Subtilisin-like protease (AHRD V3.3 *** A0A0B2PIS0_GLYSO)	0	26	12	27	12	1	783	83.2	6.7	41.68	12	0.946	0.715606	123.2	116.6	4.5		8.73	449.5	412.4	441.6	418	403.7	475	0.994783
High	Master Protein	Solyc05g015630.3.1	Nuclear transport factor 2 (AHRD V3.3 *** NTF2_ARATH)	0	24	2	3	2	1	123	13.6	6.51	6.89	2	0.738	0.0511515	164.1	121.2	7.25		27.92	84.3	73.3	76.6	52	85.2	56.6	0.827498
High	Master Protein	Solyc02g014300.2.1	Pectinesterase (AHRD V3.3 *** K4B4M9_SOLLC)	0	9	5	7	5	1	580	63.2	9.25	20.02	5	1.278	0.0232503	132.6	169.5	5.35		13.92	293.4	316.8	286.2	325.9	430.9	375	1.26261
High	Master Protein	Solyc07g008240.3.1	Non-symbiotic hemoglobin 1 (AHRD V3.3 *** HBL1_GOSHI)	0	64	10	42	10	1	152	17.2	8.82	112.48	10	1.153	0.198207	64.1	74	25.22		20.76	1733.6	1267.4	2129.1	1955.2	1999.6	2784.2	1.31362
High	Master Protein	Solyc11g008960.2.1	Receptor-like protein kinase (AHRD V3.3 *** A0A0K9P3X9_ZOSMR)	0	14	6	14	5	1	604	67.6	6.25	23.87	6	0.927	0.678802	150.1	139.2	11.98		16.95	337.4	303	265.1	280.9	310.2	220.3	0.89608
High	Master Protein	Solyc05g005070.2.1	Kinase family protein (AHRD V3.3 *** B9HTV7_POPTR)	0	2	1	2	1	1	719	80.5	7.2	6.32	1	1.072	0.556296	119.1	127.7	5.35		20.89	118.6	110.4	122.7	124	177.2	127.2	1.21808
High	Master Protein	Solyc12g007030.2.1	Aldehyde dehydrogenase, putative (AHRD V3.3 *** B9RKT6_RICCO)	0	37	14	25	13	1	500	54.8	5.6	57.92	14	0.879	0.35733	95.5	83.9	9.32		6.25	882.9	738	779.6	655.6	685	741	0.867153
High	Master Protein	Solyc06g050770.3.1	Alpha-soluble NSF attachment protein (AHRD V3.3 *** SNAA_SOLTU)	0	55	12	25	9	1	289	32.5	5.16	77.39	12	1.141	0.195554	59.4	67.9	17.69		14.73	491.5	648.5	476.4	561	634.1	470.8	1.03062
High	Master Protein	Solyc10g086760.2.1	Tubulin beta chain (AHRD V3.3 *** A0A103XQ61_CYNCS)	0	48	13	44	1	1	448	50.4	4.83	90.87	13	0.79	0.138153	41.4	32.7	15.32		9.23	41.6	55.6	54.4	40.5	48.4	42.9	0.869393
High	Master Protein	Solyc05g052470.3.1	Ferritin (AHRD V3.3 *** K4C1S8_SOLLC)	0	54	12	53	9	1	258	29	5.78	141.39	12	1.244	0.0534609	43.7	54.4	8.49		6.39	707	616.9	608.3	692.9	782	767.3	1.16044
High	Master Protein	Solyc02g085050.3.1	Soluble inorganic pyrophosphatase (AHRD V3.3 *** S4SPV0_HEVBR)	0	54	7	30	5	1	214	24	6.15	85.5	7	1.227	0.07955	113.2	138.9	12.04		3.47	237.5	281.6	224.8	283.6	291.3	303.7	1.18107
High	Master Protein	Solyc09g082280.3.1	Lipid transfer protein (AHRD V3.3 *** Q5MJA5_CAPAN)	0	11	1	1	1	1	174	17.3	8.06	4.87	1	1.627	0.00401251	99.9	162.5	4.38		22.44	25.3	26.1	27.6	53.5	42.5	34.1	1.64684
High	Master Protein	Solyc02g094250.3.1	Chlorophyll a-b binding protein, chloroplastic (AHRD V3.3 --* A8I000_CHLRE)	0.001	26	2	2	2	1	72	8.2	9.63	6.27	2	0.699	0.0113315	165.7	115.7	6.56		21.21	93.9	106.1	104.6	73.1	90.1	58.8	0.728825
High	Master Protein	Solyc05g053610.2.1	Pleiotropic drug resistance ABC transporter (AHRD V3.3 *** W0TUG3_ACAMN)	0	3	3	3	3	1	1425	160.9	7.34	4.98	3	0.972	0.941759	148.5	144.4	5.46		17.59	121.3	120.2	109.7	116.9	118.3	85.1	0.912016
High	Master Protein	Solyc08g080640.2.1	Osmotin-like protein (Fragment) IPR017949 Thaumatin, conserved site IPR001938	0	45	6	20	4	1	247	26.6	7.91	42.91	6	0.991	0.949612	145.7	144.4	9.48		13.03	413.7	342.1	377.7	354	451.1	374.2	1.04041
Medium	Master Protein	Solyc01g006410.3.1	LOW QUALITY:Cysteine-rich extensin-like protein (AHRD V3.3 *** Q08198_TOBAC)	0.013	6	1	1	1	1	166	18.3	8.1	2.31	1	1.066	0.651547	117.2	124.9	9.35		20.77	38	45.6	40.5	36.3	43.1	54.6	1.07977
High	Master Protein	Solyc07g062400.3.1	multiprotein bridging factor 1c	0	49	7	47	3	1	140	15.4	10.08	139.59	7	0.616	6.27382e-05	91.1	56.1	4.59		25.38	459.6	481.5	439.2	270.8	419.2	283.3	0.705137
High	Master Protein	Solyc05g050120.3.1	cytosolic NADP-malic enzyme	0	38	12	19	11	1	579	64.1	6	48.64	12	0.884	0.380857	59.8	52.8	15.96		16.2	358.2	415.9	301.5	408.4	316.6	307.7	0.960115
High	Master Protein	Solyc04g076620.3.1	E3 ubiquitin-protein ligase UPL1-like protein (AHRD V3.3 *** G7JYH3_MEDTR)	0	5	9	10	9	1	3996	441.4	5.25	11.66	9	0.712	0.0233321	163.7	116.5	16.3		10.48	136.8	120.3	98.3	79.5	97.6	85.6	0.739167
High	Master Protein	Solyc03g007190.3.1	Hypersensitive-induced response protein (AHRD V3.3 *** A0A068F6N1_CAPAN)	0	20	4	10	4	1	290	32.3	5.25	24.05	4	0.861	0.265016	153.4	132	15.97		16.41	245	188	256.5	275	207.8	210.8	1.00595
High	Master Protein	Solyc01g009215.1.1	Heat shock family protein (AHRD V3.3 *** B9HQH9_POPTR)	0	20	3	3	3	1	222	24.6	8.7	8.7	3	1.443	0.027423	103.6	149.5	18.76		7.3	18.1	20.5	14	24.4	28.2	26.1	1.4962
High	Master Protein	Solyc02g092580.3.1	Peroxidase (AHRD V3.3 *** K4BD54_SOLLC)	0	34	9	17	8	1	332	36.3	9.14	49.77	9	1.216	0.0809511	111.7	135.8	14.2		26.55	560.5	460.3	612.4	681.4	484.4	838.3	1.2271
Medium	Master Protein	Solyc04g011490.3.1	CASP-like protein (AHRD V3.3 *** K4BPK2_SOLLC)	0.018	3	1	1	1	1	311	34.3	6.54	2.25	1	0.695	0.0362314	168	116.8	18.84		7.39	32.1	36	46	26.6	22.9	25	0.652936
High	Master Protein	Solyc03g034375.1.1	Lipid transfer protein (AHRD V3.3 *** S4TID2_GOSHI)	0	22	2	6	2	1	92	9.8	8.65	16.54	2	0.752	0.0308947	94.2	70.9	3.22		29.9	348.9	359.4	337	262.5	415.1	248.7	0.886157
High	Master Protein	Solyc03g006700.3.1	Peroxidase (AHRD V3.3 *** K4BE93_SOLLC)	0	46	12	51	11	1	334	36.5	6.74	173.03	12	0.911	0.537533	128	116.7	29.53		8.98	1962.3	1075.3	1474.7	1518.6	1344.1	1278.7	0.917802
High	Master Protein	Solyc01g102480.3.1	Organic solute transporter ostalpha protein (AHRD V3.3 *** Q2HUZ5_MEDTR)	0	10	2	10	2	1	419	47	7.85	7.52	2	0.843	0.357187	161.5	136.2	7.34		32.71	14.6	14.7	12.9	18.5	12.3	9.9	0.964455
High	Master Protein	Solyc03g007830.3.1	Protein curvature thylakoid chloroplastic-like (AHRD V3.3 *-* A0A061SMW2_9CHLO)	0	16	3	4	3	1	177	19.9	9.58	12.46	3	0.952	0.751708	147.4	140.3	9.01		6.97	435.4	367.7	427.3	377.1	433.7	406.6	0.989434
High	Master Protein	Solyc12g013810.2.1	Thioredoxin (AHRD V3.3 *** A0A103YK44_CYNCS)	0	35	6	14	5	1	179	19.3	8.97	47.94	6	0.927	0.685843	124.4	115.4	2.58		14.25	565.5	553.4	537.1	513.2	610.9	462.5	0.958092
High	Master Protein	Solyc04g010270.1.1	Dirigent protein (AHRD V3.3 *** K4BPI1_SOLLC)	0	9	2	5	1	1	399	41.4	4.68	14.76	2	1.173	0.259959	114.5	134.3	6.14		10.34	54.7	57.9	51.2	64.2	75.9	63.3	1.24176
High	Master Protein	Solyc09g010200.3.1	CASP-like protein (AHRD V3.3 *** K4CR48_SOLLC)	0	16	3	12	3	1	215	22.9	7.85	32.21	3	0.88	0.39606	95.8	84.2	1.56		11.91	585.8	602	586.4	515.8	617.1	496.6	0.918442
High	Master Protein	Solyc08g006900.3.1	60S ribosomal protein L32, putative (AHRD V3.3 *** B9T5H6_RICCO)	0	51	8	84	1	1	133	15.6	10.56	214.96	8	0.668	0.0244024	170.2	113.6	18.39		29.27	38.9	30.1	43.7	22.7	26	38.8	0.776398
High	Master Protein	Solyc02g062510.3.1	Peroxidase (AHRD V3.3 *** K4B6D9_SOLLC)	0	33	9	23	5	1	331	36.6	9.13	60.13	9	0.763	0.0859201	162.1	123.7	9.29		16.66	76.2	63.5	72.7	55.4	52.6	71.1	0.84322
High	Master Protein	Solyc04g011750.3.1	Protein TIC 214 (AHRD V3.3 --* TI214_VITVI)	0	57	7	121	7	1	108	12.2	4.41	235.98	7	0.874	0.363431	132	115.4	33.75		13.23	5115.1	2668.6	3389.8	2963.4	3521.6	2731	0.824809
Medium	Master Protein	Solyc08g082180.3.1	Abscisic acid receptor PYL9-like protein (AHRD V3.3 *** V5L1G0_SOLNI)	0.013	5	1	1	1	1	189	21.6	7.25	2.38	1	0.707	0.0131159	164.3	116.2	14.54		20.8	111.9	89.1	118.8	75.5	79.2	108.8	0.823952
High	Master Protein	Solyc12g100110.1.1	Extensin-like protein Ext1 (AHRD V3.3 *** Q8VWM5_SOLLC)	0	22	7	8	4	1	417	48.3	9.22	22.26	7	1.226	0.0723951	133.7	163.9	18.19		32.23	386.6	292.4	421.3	337.6	650.9	474	1.32918
High	Master Protein	Solyc07g052860.2.1	LOW QUALITY:STOREKEEPER protein (AHRD V3.3 *-* STK_SOLTU)	0	24	4	9	1	1	111	12.6	5.99	28.37	4	0.949	0.829383	124	117.6	16.53		5.15	276.9	262.1	353.7	272	245.6	262.7	0.87409
High	Master Protein	Solyc03g025740.3.1	Actin-depolymerizing factor (AHRD V3.3 *** A0A199VAH1_ANACO)	0	11	3	8	3	1	395	45	9.07	18.96	3	0.923	0.514026	125.2	115.5	21.59		23.62	156.1	204.6	242.7	220.6	188.9	135.6	0.903381
High	Master Protein	Solyc02g086460.3.1	A-kinase anchor-like protein (AHRD V3.3 --* AT5G40450.2)	0	80	251	1119	250	1	3892	439	4.26	2555.45	251	1.033	0.677408	112.3	116	9.78		13.9	33691.4	36680.5	40912.5	45728.3	37904.1	35119	1.0671
High	Master Protein	Solyc01g106610.2.1	LEPR1A1A	0	51	5	44	4	1	176	19.8	6.87	119.12	5	0.889	0.443515	80.8	71.9	17.83		10.36	698.4	490.3	573.6	502	602.4	510.2	0.916189
High	Master Protein	Solyc08g074690.3.1	Polyphenol oxidase (AHRD V3.3 *** J7ES67_NICBE)	0	13	5	10	5	1	589	66.4	6.74	15.8	5	1.171	0.17184	75.6	88.5	16.68		7.07	245	177.2	199.3	254.8	233.4	221.8	1.1424
High	Master Protein	Solyc10g005180.3.1	Ycf3-interacting protein 1, chloroplastic (AHRD V3.3 *** Y3IP1_TOBAC)	0	14	2	4	2	1	266	29.6	4.61	5.85	2	1.015	0.854449	121.2	123	7.8		12.81	91.3	84.7	78.1	69.2	88.2	86	0.957891
High	Master Protein	Solyc08g006650.3.1	ER membrane protein complex subunit-like protein (AHRD V3.3 *** G7I7L8_MEDTR)	0.005	12	2	2	2	1	178	19.5	7.4	4.86	2	0.87	0.40869	155.3	135.2	16.7		3.43	69.5	49.6	60	51	54.5	52.2	0.880514
High	Master Protein	Solyc10g055230.1.1	Dirigent protein (AHRD V3.3 *** K4D1B5_SOLLC)	0	38	6	17	5	1	184	20.3	9.36	53.68	6	1.009	0.81777	102.1	103	17.12		15.36	1558.3	1110.2	1287.4	1297.3	1298.7	1676.9	1.08013
Low	Master Protein	Solyc08g079520.3.1	SNARE-interacting protein KEULE (AHRD V3.3 *** KEULE_ARATH)	0.058	2	1	1	1	1	666	75.7	8.16	0	1	0.794	0.214573	123.2	97.8	10.56		15.26	15.2	12.9	12.5	9.5	12.6	10.3	0.79803
High	Master Protein	Solyc06g075810.3.1	NADH dehydrogenase [ubiquinone] 1 alpha subcomplex subunit 2 (AHRD V3.3 *** A0A0B2Q420_GLYSO)	0	45	4	21	4	1	98	11.1	9.45	69.06	4	0.953	0.789595	129.3	123.3	20.33		21.09	1483.1	1167.4	996	1113.1	1329.5	864.8	0.907007
High	Master Protein	Solyc00g049520.2.1	LOW QUALITY:NAC domain protein 13 (AHRD V3.3 --* AT1G32870.2)	0	83	9	74	9	1	76	8.4	4.6	206.47	9	0.768	0.0523838	144.9	111.2	35.74		28.67	3521.1	2123.3	1857.3	1448.7	2438.8	1629.7	0.73546
High	Master Protein	Solyc06g060080.2.1	Mitochondrial ATP synthase 6 kDa subunit (AHRD V3.3 *** A0A0K9PE24_ZOSMR)	0.008	12	1	1	1	1	81	9.6	10.64	2.44	1	1.014	0.869756	146.8	148.8	6.59		22.07	63.8	67.6	59.2	44.6	69.2	64.7	0.936516
High	Master Protein	Solyc09g011760.3.1	Mitochondrial import inner membrane translocase subunit TIM10 (AHRD V3.3 *** A0A199VR11_ANACO)	0	53	4	8	4	1	81	9.4	7.05	13.14	4	0.785	0.0845427	158	124	26.93		38.98	334.5	274.6	191.4	215.5	375	187.6	0.972017
High	Master Protein	Solyc05g053310.3.1	Stress responsive A/B barrel domain protein (AHRD V3.3 *** G7JS72_MEDTR)	0	35	4	33	4	1	106	12	5.69	86.47	4	0.689	0.00257581	113.2	78	25.38		33.73	959	843.8	568.5	581.4	913.6	489.5	0.836883
High	Master Protein	Solyc01g109140.3.1	divinyl ether synthase	0	15	6	7	6	1	478	54.2	8.51	12.97	6	1.033	0.750338	145.2	149.9	12.19		10.7	99.9	86.1	110.1	103.2	93.9	116.2	1.05809
High	Master Protein	Solyc09g063150.3.1	Glutathione s-transferase, putative (AHRD V3.3 *** B9SH83_RICCO)	0.002	5	1	1	1	1	220	25.9	6.65	3.29	1	0.578	0.000520595	174.8	101	14.13		23.9	69	80.5	60.8	39.9	58.5	39.2	0.654303
High	Master Protein	Solyc04g076050.3.1	Protein CutA, chloroplastic (AHRD V3.3 *** A0A0B2PMZ2_GLYSO)	0	34	3	14	3	1	158	17.6	6.32	36.54	3	0.976	0.857038	62.5	61	16.33		21.61	159.6	204.9	153.2	155.8	205.3	135.8	0.959822
High	Master Protein	Solyc05g052890.3.1	Cytochrome f (AHRD V3.3 --* CYF_PINTH)	0	30	3	4	3	1	142	15.4	8.12	8.63	3	0.574	0.000133408	172.3	98.8	8.33		29.29	177.7	158.9	187.6	75.8	137.1	101.9	0.600534
High	Master Protein	Solyc03g032210.3.1	AMP-dependent synthetase and ligase family protein (AHRD V3.3 *** AT2G17650.1)	0	6	3	4	2	1	588	65.3	7.39	11.47	3	0.838	0.269514	155.7	130.5	15.26		15.7	135	110.3	100.9	114.7	92.5	85.4	0.845176
High	Master Protein	Solyc04g054475.1.1	Formation of crista junctions protein 1 (AHRD V3.3 *** A0A1D1ZJH3_9ARAE)	0	33	5	9	5	1	263	28.9	7.11	23.04	5	0.948	0.66608	148.3	140.6	11.16		5.36	165.8	161	134	162.8	152.7	146.4	1.00239
High	Master Protein	Solyc03g112870.3.1	Phosphate/phosphoenolpyruvate translocator (AHRD V3.3 *** P93390_TOBAC)	0	20	4	8	4	1	410	44.8	9.99	18.98	4	0.682	0.00776009	62	42.3	11.04		8.76	142.7	173.6	174.4	118.3	135.4	115.5	0.752395
High	Master Protein	Solyc11g021060.2.1	TOMARPIX proteinase inhibitor	0	16	1	4	1	1	223	24.7	5.43	8.84	1	1.721	0.00133776	98.2	169	3.82		6.11	25.6	27	27.6	42.4	47.6	46.5	1.702
High	Master Protein	Solyc11g068400.2.1	Cytochrome b-c1 complex subunit 9 (AHRD V3.3 *** QCR9_SOLTU)	0	68	4	14	4	1	72	8	9.25	42.71	4	0.703	0.00516629	160.8	113	21.21		18.59	579.3	878.8	837.2	588.5	739.3	515.4	0.803032
High	Master Protein	Solyc06g073810.3.1	40s ribosomal protein S11 (AHRD V3.3 *-* K7XKQ3_SOLTU)	0	8	6	12	1	1	628	70	9.39	36.4	6	1.074	0.464236	139.8	150.1	11.44		28.31	1168.6	981.8	1228.9	1255.5	931	1654.7	1.13669
Medium	Master Protein	Solyc01g091500.3.1	Smad/FHA domain protein (AHRD V3.3 *** G7L0A8_MEDTR)	0.05	1	1	1	1	1	937	103.7	4.75	2.18	1	1.359	0.0111355	110.5	150.1	6.55		25.12	137.7	133.1	150.9	168.1	187.1	266.2	1.47356
High	Master Protein	Solyc03g005270.3.1	Transmembrane emp24 domain-containing protein p24beta3 (AHRD V3.3 *** P24B3_ARATH)	0	11	2	3	2	1	216	24.2	6.16	8.15	2	0.958	0.741881	147.7	141.6	7.34		22.08	179.7	156.8	177.3	157.6	169.9	234.7	1.0942
High	Master Protein	Solyc05g056300.3.1	Thioredoxin (AHRD V3.3 *** A0A103YEZ4_CYNCS)	0	34	6	14	6	1	182	19.9	9.1	39.28	6	1.386	0.00554219	69.5	96.3	16.81		12.27	345.8	485.7	438.3	610.5	488.1	607.4	1.34352
High	Master Protein	Solyc09g011420.3.1	Ribosomal protein l7ae (AHRD V3.3 *** A0A0A0LF58_CUCSA)	0	77	6	81	6	1	128	13.9	7.12	242.45	6	0.713	0.00596052	134.8	96.1	24.78		31.07	947.6	834.6	569.2	594.8	921	525.1	0.867951
High	Master Protein	Solyc05g054760.3.1	dehydroascorbate reductase 1	0	84	19	135	17	1	210	23.5	6.8	379.94	19	1.166	0.169456	81.7	95.3	6.99		6.65	5126.6	4627.9	4497.8	5515.1	4859	5397	1.10657
High	Master Protein	Solyc01g080410.3.1	Methionine sulfoxide reductase, putative (AHRD V3.3 *** B9RX37_RICCO)	0	49	5	14	4	1	135	14.8	6.16	30.63	5	0.93	0.562906	125.1	116.4	4.44		8.91	198	192.7	210.1	184.2	183.5	213.7	0.96771
High	Master Protein	Solyc05g053780.3.1	RNA binding protein-like protein (AHRD V3.3 *** Q3HVL3_SOLTU)	0	39	4	45	4	1	111	11.8	4.72	129.82	4	1.025	0.715668	120.3	123.4	27.87		13.65	925.3	1652.9	1373.4	1109.6	1408.2	1432.3	0.99962
High	Master Protein	Solyc09g007520.3.1	Peroxidase (AHRD V3.3 *** K4CQE1_SOLLC)	0	53	13	27	11	1	324	36.7	7.23	82.28	13	1.065	0.489977	76.9	82	15.84		8.21	1020.4	797.3	771.9	849.3	942.5	803.1	1.00205
High	Master Protein	Solyc07g005210.3.1	Temperature-induced lipocalin (AHRD V3.3 *** Q38JE1_SOLLC)	0	37	5	14	5	1	185	21.2	6.35	37.47	5	1.637	3.17158e-05	45	73.7	9.89		23.99	426.6	366.3	444	481.8	698.5	787.9	1.59124
High	Master Protein	Solyc02g080430.3.1	Mediator of RNA polymerase II transcription subunit 21 (AHRD V3.3 *** A0A0S2LKQ9_REHGL)	0	63	5	10	5	1	138	15.1	4.54	24.02	5	0.823	0.111798	155.6	128.1	12.96		25.24	181.3	182.6	144	149.2	187.4	111.9	0.883048
High	Master Protein	Solyc01g044360.3.1	Importin 5 (AHRD V3.3 *** A0A0U3C0Z7_HEVBR)	0	4	4	6	4	1	1111	123	4.86	12.03	4	0.979	0.962041	145.4	142.4	8.22		4.57	368.7	372.4	320.3	357.5	388.3	361	1.04277
High	Master Protein	Solyc11g065640.2.1	2Fe-2S ferredoxin (AHRD V3.3 *** A0A0B2PJW0_GLYSO)	0	28	4	10	3	1	216	23.5	6.27	32.01	4	1.021	0.86327	121.9	124.5	6.46		8.29	180.1	192.6	169.3	183.9	210.1	181.5	1.06181
High	Master Protein	24981823	50S ribosomal protein L7/L12 [Pseudomonas putida KT2440]	0	13	3	4	3	1	121	12.6	4.74	12.7	3	1.479	0.00030725	122.4	181	27.56		18.12	870.5	509.5	861.7	977.5	1274	1409.9	1.63331
High	Master Protein	Solyc01g110130.3.1	DNA helicase (AHRD V3.3 *** K4B3M6_SOLLC)	0	7	4	6	4	1	831	91.5	6.48	15.9	4	0.829	0.31219	159.7	132.3	25.24		31.03	19.4	29.2	32.5	36.7	24.2	20.7	1.00617
Medium	Master Protein	Solyc06g076670.3.1	RNA-binding (RRM/RBD/RNP motifs) family protein (AHRD V3.3 *** AT1G07350.1)	0.041	4	1	1	1	1	386	46.1	10.43	0	1	0.806	0.214453	161.9	130.6	11.34		19.08	18.3	22.7	22	14.7	21.6	17.8	0.85873
High	Master Protein	Solyc09g031920.1.1	LOW QUALITY:Late embryogenesis abundant hydroxyproline-rich glycoprotein (AHRD V3.3 *** Q9M386_ARATH)	0	16	3	5	3	1	200	22	9.2	14.45	3	0.764	0.0402081	113	86.3	9.11		13.39	389	331	389.7	297.1	284.8	363.2	0.851672
High	Master Protein	Solyc01g095200.3.1	proteinase inhibitor 2	0	20	6	10	3	1	263	29.7	7.99	24.05	6	0.616	6.28313e-05	118.2	72.8	18.98		6.68	969.6	762.4	1122.2	597	637.8	558.1	0.628162
High	Master Protein	Solyc11g007330.2.1	RAB6-interacting golgin (DUF662) (AHRD V3.3 *** AT2G27740.1)	0	21	3	6	3	1	164	19	8.54	20.24	3	0.775	0.0624224	131.7	102	19.33		8.88	264.1	294.4	198.9	190.2	226.7	204.6	0.82057
High	Master Protein	Solyc04g011620.3.1	Peptidyl-prolyl cis-trans isomerase FKBP20-1 (AHRD V3.3 *** FK201_ARATH)	0	34	3	8	3	1	186	19.9	7.15	27.07	3	1.169	0.207261	115.9	135.5	21.6		4.5	83.9	93	60	95.5	104.2	98	1.25665
Medium	Master Protein	Solyc08g060940.1.1	Nucleotide-sugar transporter family protein (AHRD V3.3 *** AT4G32390.1)	0.012	3	1	1	1	1	351	38.7	9.31	2.95	1	0.765	0.0270192	158.7	121.5	7.7		17.85	201.4	233.9	211.7	162	187.4	130.4	0.741577
High	Master Protein	Solyc00g006800.3.1	transaldolase	0	63	18	66	17	1	437	47.6	6.15	185.49	18	0.88	0.391642	83.3	73.3	13.87		2.06	2375.4	2303.4	1822.5	2027	1962.6	2040	0.927445
High	Master Protein	Solyc03g123710.3.1	purple acid phosphatase 17 (AHRD V3.3 --* AT3G17790.1)	0	36	2	3	2	1	85	9.6	9.89	10.01	2	0.909	0.576251	124.8	113.4	4.76		16.34	72.9	68.5	66.4	53.3	73.8	62.3	0.911453
High	Master Protein	Solyc05g056460.3.1	arginine/glutamate-rich 1 protein (AHRD V3.3 *** AT5G13340.1)	0	14	5	6	4	1	273	32.8	10.8	15.14	5	0.808	0.0785225	129.8	104.9	27.54		8.86	140.4	247.3	223.1	175.1	180.2	206	0.918959
High	Master Protein	Solyc01g088100.3.1	Zinc finger transcription factor 12	0	15	7	9	7	1	731	79.6	6.58	21.24	7	1.093	0.456005	119.5	130.6	11.27		9.4	114.7	140.8	118.8	147.2	122.8	129.8	1.06813
High	Master Protein	Solyc01g099900.3.1	60S ribosomal protein L18, putative (AHRD V3.3 *** B9RFD6_RICCO)	0	31	13	54	4	1	385	42.7	10.2	144.27	13	0.739	0.0247601	111.7	82.5	2.04		16.35	3192.4	3073.9	3176.7	2819	2346.1	2039.8	0.762988
High	Master Protein	24986784	Polyhydroxyalkanoate granule-associated protein GA2 [Pseudomonas putida KT2440]	0.001	13	3	3	3	1	261	26.2	10.14	4.36	3	0.675	0.0087626	164.6	111.1	21.7		37.39	174.5	111.9	151.4	96.4	102.2	181.1	0.867291
High	Master Protein	Solyc02g091525.1.1	5'-AMP-activated protein kinase subunit beta-1 (AHRD V3.3 *** A0A061EHR2_THECC)	0.005	3	1	1	1	1	469	52.4	8.62	2.81	1	1.351	0.0726379	105.9	143.1	27.28		13.05	18.1	12.4	11	16.8	13.9	18	1.17349
High	Master Protein	Solyc08g062450.1.1	Heat-shock protein, putative (AHRD V3.3 *** B9RQT7_RICCO)	0	51	5	10	5	1	158	17.6	6.8	16.77	5	0.935	0.699589	56.1	52.4	3.94		16.51	99.5	106.4	106.8	99.5	97.9	129.8	1.04637
High	Master Protein	Solyc12g008950.2.1	AMP-dependent synthetase and ligase family protein (AHRD V3.3 --* AT2G47240.4)	0	60	14	34	14	1	193	21.8	6.67	106.02	14	0.91	0.552277	126.3	114.8	4.42		5.66	2835.2	3097.4	2973.8	2520.6	2705	2821.7	0.903541
Low	Master Protein	Solyc09g008100.3.1	TSL-kinase interacting 1-like protein (AHRD V3.3 *** A0A0B0MZG4_GOSAR)	0.067	1	1	1	1	1	850	93.6	6.9	0	1	0.866	0.393339	155.6	134.7	14.4		11.29	48	41	36	41.7	33.8	35.5	0.888
High	Master Protein	Solyc05g015530.3.1	Stress associated endoplasmic reticulum protein, putative (AHRD V3.3 *** B9RMD3_RICCO)	0.002	13	1	4	1	1	68	7.4	11	11.75	1	0.75	0.0298655	157.8	118.4	11.48		12.31	565.3	544.4	671.5	343	424.1	431.8	0.673086
High	Master Protein	Solyc01g097760.3.1	60S ribosomal protein L7A-like protein (AHRD V3.3 *** Q2XPW4_SOLTU)	0	60	20	59	5	1	258	29.2	10.3	158.47	20	0.938	0.726874	77.5	72.7	6.9		14.99	3994.9	3612.9	4135	4165.7	3076.8	3748	0.935935
High	Master Protein	Solyc09g098280.3.1	Eukaryotic translation initiation factor 3 subunit H (AHRD V3.3 *** K4CWZ8_SOLLC)	0	17	4	5	4	1	338	38.7	4.82	11.93	4	1.175	0.303298	20.2	23.7	18.73		9.52	29.1	37.3	26.1	34.2	37.6	31.1	1.11243
High	Master Protein	Solyc01g108860.3.1	2-oxoglutarate (2OG) and Fe(II)-dependent oxygenase superfamily protein (AHRD V3.3 *** A0A061E0N9_THECC)	0	59	13	30	13	1	351	40.5	5.72	74.85	13	1.057	0.506001	76.5	80.8	12.87		13.37	452.6	583.6	549.9	581.2	509	665.3	1.1068
High	Master Protein	Solyc02g091580.3.1	Oligopeptidase A (AHRD V3.3 *** W9RQH4_9ROSA)	0	21	15	32	15	1	807	90.9	6.61	76.37	15	1.014	0.788175	125.4	127.2	5.68		7.54	1677.4	1592.8	1497	1801.3	1615.7	1562.8	1.0446
High	Master Protein	Solyc03g093350.3.1	splicing factor-like protein (AHRD V3.3 *** AT5G51300.3)	0	7	5	9	5	1	681	75.2	6.13	26.16	5	0.931	0.63818	125.2	116.6	12.09		8.16	425.9	543.4	490.1	518.5	456.3	447.6	0.974647
High	Master Protein	Solyc06g063310.2.1	Fiber protein Fb15 (AHRD V3.3 *** K7WJQ5_SOLTU)	0	63	4	18	4	1	87	9.8	9.45	44.14	4	0.954	0.795237	87.5	83.5	17.94		31.29	903.9	779.8	628	743.8	968	505.6	0.959208
High	Master Protein	Solyc03g082480.3.1	GRF1-interacting factor-like protein (AHRD V3.3 *-* A0A072TYG4_MEDTR)	0	29	3	13	3	1	142	15.4	5.38	36.88	3	0.803	0.0931711	63.2	50.7	19.19		35.78	464.6	409.8	314.4	329	509.2	255.7	0.920172
High	Master Protein	Solyc01g015080.3.1	Peroxidase (AHRD V3.3 *** K4AUE2_SOLLC)	0	23	5	10	4	1	330	35.8	6.4	31.14	5	0.841	0.150978	154.1	129.6	12.81		5.97	193.9	158.7	204	163.1	160.8	179.2	0.903881
High	Master Protein	Solyc10g055800.2.1	Chitinase (AHRD V3.3 *** B9VRK7_CAPAN)	0	33	6	28	3	1	329	35.4	8.25	76.78	6	1.194	0.108705	135.4	161.8	13.03		21.79	276.7	217.2	273	326	239.3	373.8	1.22454
Medium	Master Protein	Solyc12g095790.2.1	nucleotide-sugar transporter family protein	0.028	3	1	1	1	1	342	37.2	8.28	1.94	1	0.712	0.0357814	164.6	117.2	23.03		6.65	64.5	52.1	82.5	42.6	48.7	45.9	0.689101
High	Master Protein	Solyc12g036200.2.1	Peptidyl-prolyl cis-trans isomerase (AHRD V3.3 *** K4DE77_SOLLC)	0	56	10	65	10	1	178	18.8	9.55	172.13	10	1.049	0.589107	104.6	109.7	14.84		4.88	1196	1311.9	1590.4	1376.3	1264.2	1378.5	0.980651
High	Master Protein	Solyc03g079940.3.1	Mitochondrial import inner membrane translocase subunit Tim17-like protein (AHRD V3.3 *** A0A0B0N7E3_GOSAR)	0	20	6	10	6	1	302	32.5	10.04	22.88	6	0.902	0.403833	150.2	135.5	5.32		7.23	230.5	215.1	207.8	202.4	175.5	194	0.875268
High	Master Protein	Solyc01g005990.3.1	Lipid transfer protein (AHRD V3.3 *** A0A072TPI6_MEDTR)	0	30	6	21	6	1	193	20.6	7.88	52.53	6	0.851	0.223168	101.3	86.2	28.85		8.47	1219.8	816.6	1490.9	912.3	1075.6	1037.9	0.857823
High	Master Protein	Solyc08g081010.3.1	gamma-glutamylcysteine synthetase 1	0	9	4	6	4	1	523	59	6.7	12.99	4	1.279	0.0562607	131.7	168.4	31.65		19.45	135.6	193.9	103.7	182.9	173.4	124.8	1.11057
Medium	Master Protein	Solyc01g080290.3.1	AWPM-19-like membrane family protein (AHRD V3.3 *** B9HMA9_POPTR)	0.011	8	1	1	1	1	164	17.7	6.76	2.33	1	0.766	0.123345	163.7	125.4	4.5		19.9	20.4	21.8	22.3	13.6	20.3	16.7	0.784496
High	Master Protein	Solyc11g007810.2.1	RNA polymerase II, Rpb4, core protein (AHRD V3.3 *** AT5G62950.7)	0	18	2	7	2	1	168	18.6	4.58	20.05	2	1.215	0.143818	115.2	140	9.99		21.14	96.2	116	100.5	134	122.1	87.4	1.0985
High	Master Protein	Solyc03g096550.3.1	PLAT domain-containing protein 1 (AHRD V3.3 *** PLAT1_ARATH)	0	57	7	39	6	1	168	18.9	5.54	94.86	7	1.529	0.000200436	96.7	147.8	27.54		13.9	694.2	924.7	1213.1	1464.1	1121.1	1414.1	1.41218
High	Master Protein	Solyc03g115460.2.1	Transmembrane protein, putative (AHRD V3.3 *-* G7LDL9_MEDTR)	0	15	4	9	4	1	309	35	9.69	31.59	4	0.705	0.00742884	160.9	113.4	16.13		25.46	306.4	424.7	370	247.9	385.4	260.9	0.812097
High	Master Protein	Solyc03g119210.1.1	Lipid transfer protein (AHRD V3.3 *** S4TID2_GOSHI)	0	34	4	13	4	1	93	9.9	9.48	35.72	4	0.931	0.681323	124.8	116.2	10.09		22.16	640	712.5	783.7	647.6	943.9	663.7	1.05571
High	Master Protein	Solyc01g080230.3.1	Endo-1,3-1,4-beta-d-glucanase, putative (AHRD V3.3 *** B9RSS4_RICCO)	0	48	8	12	7	1	248	26.9	5.33	34.57	8	1.648	3.48245e-05	102.3	168.6	7.59		14.95	152	169.1	146.5	250.6	221.1	297	1.64393
High	Master Protein	Solyc06g068050.3.1	Alba DNA/RNA-binding protein (AHRD V3.3 *** AT2G34160.1)	0	38	6	22	3	1	127	14.2	6.79	46.91	6	0.932	0.54866	148.8	138.6	19.85		40.54	235.6	157.1	203.5	155.9	189.6	327.5	1.12882
High	Master Protein	Solyc11g011200.2.1	Post-GPI attachment-like factor-protein (AHRD V3.3 *** A0A072UAB4_MEDTR)	0.001	7	3	3	3	1	342	38.9	6.81	8.55	3	0.712	0.0134123	161.2	114.7	27.69		12.85	312.7	264.9	447.4	222.6	220.2	274.6	0.699902
High	Master Protein	Solyc03g020040.3.1	Pin-II type proteinase inhibitor 69 (AHRD V3.3 *** A0A097J9C9_CAPAN)	0	58	11	41	1	1	207	22.7	8.13	112.85	11	1.409	0.00725867	126.7	178.5	5.78		18.16	134.9	120.7	131.9	184.6	250.3	185.8	1.60181
High	Master Protein	Solyc02g089250.3.1	Pollen Ole e 1 allergen and extensin family protein (AHRD V3.3 *** A0A061EFL6_THECC)	0.002	5	1	2	1	1	214	23.6	9.52	5.17	1	1.184	0.310046	138.5	164.1	21.61		2.62	31	23.2	36	36.7	37.7	35.8	1.22173
High	Master Protein	Solyc01g104400.3.1	Basic blue protein (AHRD V3.3 *** A0A151R520_CAJCA)	0	33	2	2	2	1	120	13	9.6	6.71	2	0.807	0.175903	47.3	38.2	32.77		10.07	41.2	75.5	81.1	69.7	57.5	60.9	0.950961
High	Master Protein	Solyc03g122030.1.1	Transcription factor (AHRD V3.3 *** G7L8C7_MEDTR)	0	7	3	4	3	1	363	40.2	9.28	11.81	3	0.795	0.146202	129.2	102.7	15.25		7.5	51.1	55.9	68.4	44.4	41.7	48.4	0.766819
High	Master Protein	Solyc00g009141.1.1	Microsomal signal peptidase 25 kDa subunit (AHRD V3.3 *-* G7KBX4_MEDTR)	0.002	15	1	3	1	1	92	10.4	8.15	10.51	1	0.712	0.00917392	161.8	115.2	6.88		5.57	186.7	177.5	162.7	126.4	135.7	121.7	0.728411
High	Master Protein	Solyc06g071510.3.1	GDSL esterase/lipase (AHRD V3.3 *** A0A1D1YN85_9ARAE)	0.002	9	2	2	2	1	244	27.3	6.95	5.51	2	0.792	0.197635	160.4	127.1	14.33		8.66	26.3	30.2	35	25.6	23.9	21.5	0.775956
High	Master Protein	Solyc01g104160.3.1	arginine/glutamate-rich 1 protein (AHRD V3.3 *** AT1G10890.2)	0	20	3	3	3	1	173	20.2	10.73	11.21	3	0.748	0.0329358	133.2	99.6	18.58		22.98	128.1	181.1	180	183.1	134.6	119	0.892682
Low	Master Protein	Solyc07g063090.1.1	Stigma-specific Stig1 family protein (AHRD V3.3 *** AT1G53130.1)	0.062	8	1	1	1	1	146	16.1	8.37	1.84	1	1.354	0.0725973	108.3	146.6	37.2		9.24	19.4	23.3	38.4	29.1	31.5	34.9	1.17756
High	Master Protein	Solyc11g007590.2.1	OTU domain-containing protein (AHRD V3.3 *** A0A0B2NUV7_GLYSO)	0	17	3	3	3	1	338	37.3	6.84	2.82	3	1.451	0.0442146	103.2	149.8	15.6		13.63	10	12.2	9	15.4	11.7	14.5	1.33333
Medium	Master Protein	Solyc03g019890.3.1	beta-galactosidase 7	0.032	1	1	1	1	1	870	97	8.09	0	1	0.992	0.998753	149	147.8	16.89		13.7	21	26.9	29.5	24.9	32.3	26.7	1.08398
High	Master Protein	Solyc04g076420.3.1	dsRNA-binding protein	0.001	5	2	3	2	1	454	48.2	5.35	5.43	2	1.169	0.206468	116.5	136.2	7.52		12.95	85.7	86.4	97.7	101	82.3	106	1.07228
High	Master Protein	Solyc10g080320.2.1	Adenylosuccinate synthetase, chloroplastic (AHRD V3.3 *** K4D2S2_SOLLC)	0	13	10	14	7	1	1068	119.8	6.98	34.21	10	0.98	0.870621	87.6	85.9	5.83		1.05	183.5	195.1	173.7	182.8	179.3	179.8	0.98117
High	Master Protein	Solyc01g073740.3.1	Citrate synthase (AHRD V3.3 *** M1CTV7_SOLTU)	0	47	15	35	15	1	470	52.6	8.24	84.86	15	0.806	0.0971649	118.9	95.8	15.01		14.33	1209.3	1026.5	1389.3	974.3	893.1	1175.5	0.839398
High	Master Protein	Solyc05g053620.3.1	F-box protein PP2 (AHRD V3.3 *** A0A059PC27_CICAR)	0	36	6	10	6	1	165	19	5.9	28.34	6	2.831	1e-17	38.4	108.6	7.78		30.71	286.2	266.3	244.9	753.8	953.3	502.1	2.7705
Medium	Master Protein	Solyc03g121620.1.1	Late embryogenesis abundant (LEA) hydroxyproline-rich glycoprotein family (AHRD V3.3 *** AT1G17620.1)	0.013	3	1	1	1	1	267	28.9	10.33	2.41	1	1.27	0.0655415	133.3	169.3	12.08		14.54	64	77.6	80.9	98.5	122.1	93.6	1.41213
High	Master Protein	Solyc10g055200.1.1	Dirigent protein (AHRD V3.3 *** K4D1B3_SOLLC)	0	42	6	13	5	1	194	20.9	9.25	33	6	1.196	0.122745	115.9	138.7	8.3		16.29	423	407.3	476.3	434.4	506.1	601.3	1.18001
High	Master Protein	Solyc09g091740.3.1	60S ribosomal protein L13a-like protein (AHRD V3.3 *** Q3HRW1_SOLTU)	0	35	8	32	3	1	206	23.5	10.7	80.18	8	0.944	0.770315	147.6	139.4	16.95		19.06	319.4	243.3	238.8	314.3	229.8	228.7	0.964192
High	Master Protein	Solyc01g097460.3.1	Ribose 5-phosphate isomerase-related family protein (AHRD V3.3 *** U5GAQ0_POPTR)	0	63	12	66	12	1	293	31.1	6.42	193.56	12	1.095	0.354857	33.9	37.2	3.15		8.43	1205.4	1187.4	1134.1	1301.9	1300	1119.9	1.05526
High	Master Protein	Solyc11g011910.2.1	Transmembrane 9 superfamily member (AHRD V3.3 *** K4D5Z6_SOLLC)	0	4	2	3	2	1	596	68.2	7.5	7.85	2	0.925	0.630874	150.6	139.3	8.86		14	70.7	84.4	79.2	71.5	73.3	91.4	1.00811
High	Master Protein	Solyc02g087710.3.1	FACT complex subunit SSRP1 (AHRD V3.3 *** SSRP1_VICFA)	0	12	6	10	6	1	639	71	5.83	23.44	6	0.839	0.167906	129.3	108.5	31.67		13.22	395.3	384.3	651.2	331.7	315.8	402.7	0.733995
High	Master Protein	Solyc04g014720.3.1	60S ribosomal protein L6 (AHRD V3.3 *** RL6_MESCR)	0	61	18	89	7	1	229	25.6	10.13	243.69	18	0.796	0.0978672	136.7	108.7	4.88		6.31	1810.7	1763.4	1645.7	1304.6	1402.9	1480.3	0.802291
High	Master Protein	Solyc11g005220.2.1	AP-1 complex subunit sigma-1 (AHRD V3.3 *** AP1S1_ARATH)	0.002	9	1	1	1	1	161	18.7	7.36	3	1	1.144	0.37259	116.1	132.9	9.54		12.57	38.1	43.6	36.4	45.8	43.6	35.8	1.06012
High	Master Protein	Solyc03g098220.3.1	serine palmitoyltransferase	0.006	3	1	1	1	1	489	54.1	8	2.79	1	1.388	0.0496447	105.8	146.9	33.68		6.39	12.8	20.4	11.1	18.1	16	17.8	1.17156
Low	Master Protein	Solyc11g066780.2.1	Nucleosome-remodeling factor subunit BPTF (AHRD V3.3 *** W9S0X5_9ROSA)	0.061	0	1	2	1	1	1705	189.2	5.81	4.73	1	0.831	0.179204	152.5	126.8	20.58		12.68	517.2	463.3	682.2	484.9	375.8	429.9	0.776207
High	Master Protein	Solyc04g014510.3.1	glutamine synthase	0	65	14	165	9	1	356	39.2	5.88	385.6	14	1.011	0.80631	76.4	77.2	9.85		9.6	1832.2	1506.2	1644.1	1662.7	1620.1	1927.7	1.04576
High	Master Protein	Solyc01g109850.3.1	Diaminopimelate decarboxylase family protein (AHRD V3.3 *** B9HRK5_POPTR)	0	14	5	7	5	1	480	52.8	7.15	16.81	5	1.097	0.501391	142.2	156	15.75		12.29	39.3	53.7	45	49.3	51.6	40.6	1.02536
High	Master Protein	Solyc12g098780.2.1		0	23	3	5	1	1	553	60.9	9.73	14.99	3	1.319	0.0166515	112.4	148.2	28.73		20.88	142.9	191	255.4	351	245.7	251.9	1.44001
High	Master Protein	Solyc11g010190.1.1	Prohibitin (AHRD V3.3 *** O04361_TOBAC)	0	46	10	26	7	1	279	30.7	8.88	67.9	10	0.919	0.610936	147.5	135.6	2.35		18.91	545	545.4	567.7	612.8	501.3	420.1	0.925276
High	Master Protein	Solyc03g120740.1.1	LOW QUALITY:At1g15230/F9L1_18 (AHRD V3.3 *** Q9XI45_ARATH)	0	39	4	16	4	1	166	17.5	4.31	34.5	4	0.924	0.637304	84.7	78.3	18.19		11.65	342.3	401.7	277.9	291.4	365.7	316.4	0.952637
High	Master Protein	Solyc04g007060.3.1	Disease resistance protein (NBS-LRR class) family (AHRD V3.3 *-* AT5G38350.1)	0	9	6	7	3	1	879	99.6	7.75	18.15	6	0.875	0.402438	151.4	132.5	7.2		5.1	330.1	298.5	287.8	269.3	243.6	261.3	0.844828
High	Master Protein	Solyc07g052830.3.1	DNA-binding storekeeper protein-related transcriptional regulator (AHRD V3.3 *-* AT4G00390.1)	0	31	13	20	8	1	359	39.8	8.62	49.75	13	0.894	0.455957	87.9	78.6	20.1		2.5	274.2	335.7	410.8	305.7	300	290.9	0.878417
High	Master Protein	Solyc06g083870.3.1	structural maintenance of chromosomes 1	0	5	4	4	4	1	1218	141.1	8.44	7.2	4	0.86	0.35925	154.7	133	6.94		17.2	62.2	63.6	55.7	53.5	62.3	44	0.880441
High	Master Protein	Solyc08g075410.3.1	Ribosomal protein L2 (AHRD V3.3 *** Q8VZZ7_SOLLC)	0	22	3	4	3	1	202	21.9	10.67	9.58	3	1.082	0.567574	143.1	154.8	5.93		44.75	43.7	40.9	46.1	47.3	30.5	75.8	1.17521
High	Master Protein	Solyc06g036590.1.1	U4/U6 small nuclear Prp3-like ribonucleoprotein (AHRD V3.3 *-* G7IF06_MEDTR)	0	14	2	2	1	1	219	26.4	8.5	6.37	2	0.908	0.532711	58.7	53.3	14.43		76.04	86.5	99.1	115.4	261	90	67.1	1.38904
High	Master Protein	Solyc08g080680.3.1	Calcium-dependent lipid-binding domain-containing protein (AHRD V3.3 *** A0A0K9PV75_ZOSMR)	0	69	9	60	9	1	137	15.5	4.27	169.57	9	1.021	0.750201	96.1	98.1	20.31		7.26	920.7	1390.1	1250.6	1276.8	1311.4	1140.8	1.04706
High	Master Protein	Solyc12g099190.1.1	LOW QUALITY:Invertase inhibitor (AHRD V3.3 *** C1KBP2_SOLTU)	0	17	2	3	2	1	175	19.9	5.43	9.41	2	1.558	0.0123493	10.7	16.6	14.98		23.94	11.6	10	8.6	15.6	12.5	20.2	1.59934
High	Master Protein	Solyc02g094330.3.1	Pollen Ole e 1 allergen/extensin (AHRD V3.3 *-* A0A103XVX8_CYNCS),Pfam:PF01190	0	25	3	4	3	1	168	18.2	8.48	8.35	3	0.934	0.716053	148.5	138.7	15.8		19.03	140.7	102.2	125.9	117.5	147.2	101.4	0.992679
High	Master Protein	Solyc10g084200.2.1	Peroxidase (AHRD V3.3 *** K4D3K6_SOLLC)	0.004	5	2	2	2	1	372	40.1	9.83	0	2	1.043	0.781292	146.5	152.9	4.71		19.88	19.7	20.8	19	18.1	20.5	26.5	1.09412
High	Master Protein	Solyc02g065690.3.1	Biogenesis of lysosome-related organelles complex 1 subunit 2 (AHRD V3.3 *** A0A0B2R8E9_GLYSO)	0	35	3	6	3	1	114	13	4.41	16.03	3	1.224	0.174914	113.9	139.5	15.16		4.48	48.2	63	49.8	61	62.9	57.5	1.12671
High	Master Protein	Solyc12g017570.2.1	Rab GDP dissociation inhibitor (AHRD V3.3 *** C0LSK7_NICBE)	0	24	8	11	2	1	444	49.7	5.88	23.86	8	1.29	0.0568701	132.2	170.5	3.58		11.13	75	71.7	77	110.6	88.9	96.7	1.32409
High	Master Protein	Solyc02g080660.3.1	Glucan endo-1,3-beta-glucosidase, putative (AHRD V3.3 *** B9RXJ9_RICCO)	0	15	4	6	4	1	413	45.2	5.8	8.69	4	1.091	0.563451	118.3	129.1	33.65		11.01	24.5	37	49.4	36.2	40.4	45.1	1.09739
High	Master Protein	Solyc05g014280.3.1	small heat shock protein 1	0	20	3	4	3	1	225	26.2	9.31	8.83	3	1.041	0.689419	121.6	126.5	8		16.1	97.5	98.5	112.2	91.3	102.5	124.9	1.03407
High	Master Protein	Solyc06g065710.3.1	Sister chromatid cohesion protein PDS5 like B-B (AHRD V3.3 *** A0A0B2R5L9_GLYSO)	0	39	29	49	29	1	940	102.1	6.02	124.98	29	0.884	0.409766	65.4	57.8	41.55		39.45	1321.4	1762.8	2934.5	2811.4	1431.9	1557.6	0.963813
High	Master Protein	Solyc01g008977.1.1	BZIP transcription factor (AHRD V3.3 *-* A0A072UF45_MEDTR)	0.001	5	1	3	1	1	305	34.7	9.25	6.08	1	0.866	0.378105	126.8	109.8	10.66		15.74	60.5	52.3	49.4	45.3	57.4	43.2	0.899507
High	Master Protein	Solyc10g076600.2.1	Acyl-coenzyme A oxidase 4 (AHRD V3.3 *** W9RND6_9ROSA)	0	6	2	4	2	1	439	48.3	7.96	10.28	2	1.42	0.0265569	106.6	151.4	6.6		24.79	26	22.8	25.1	35.6	23.8	39.5	1.33829
Medium	Master Protein	Solyc02g020880.2.1	60S ribosomal protein L12 (AHRD V3.3 --* RL12_PRUAR)	0.023	23	1	1	1	1	52	5.7	9.57	0	1	0.656	0.0212694	169.4	111.1	12.23		16.66	29.4	30	23.8	19.3	18.9	25.1	0.760817
High	Master Protein	Solyc12g095760.2.1	Pyrophosphate--fructose 6-phosphate 1-phosphotransferase subunit alpha (AHRD V3.3 *** K4DH49_SOLLC)	0	26	11	17	6	1	617	67.2	7.49	49.49	11	0.955	0.801995	75.4	72	7.23		7.57	856	862.4	756.1	817.6	723.4	834.8	0.960113
High	Master Protein	Solyc07g008370.3.1	60S ribosomal protein L7 (AHRD V3.3 *** A0A072VPV6_MEDTR)	0	59	15	74	7	1	242	28	9.95	201.94	15	0.995	0.882108	102.2	101.6	20.42		5.32	751.1	545.9	527.4	552.2	499.3	543.1	0.874041
High	Master Protein	Solyc10g007760.3.1	Ribose-phosphate pyrophosphokinase, putative (AHRD V3.3 *** B9T1G2_RICCO)	0	11	2	3	2	1	322	36	7.56	5.75	2	1.264	0.202114	109.3	138.1	11.59		6.83	11	12.6	10.1	13.5	15.4	13.9	1.27003
High	Master Protein	Solyc03g114170.3.1	Deleted in split hand/splt foot protein 1 (AHRD V3.3 *** D2XQ35_IPOBA)	0	81	7	41	7	1	74	8.9	4.16	106.25	7	0.792	0.0806211	131.2	103.9	13.97		23.9	655.2	735.5	554.7	511.9	762.9	519	0.922073
High	Master Protein	Solyc03g115490.1.1	Complex 1 LYR protein (AHRD V3.3 *** A0A118JYZ0_CYNCS)	0.003	17	2	3	2	1	88	10.1	9.98	4.71	2	0.772	0.0290082	157.6	121.7	21.11		32.46	217.2	202.4	142.5	140.9	250.2	156.2	0.97367
High	Master Protein	Solyc03g033550.3.1	WEB family protein (AHRD V3.3 *** A0A0B2SGS1_GLYSO)	0.002	11	2	2	2	1	217	25	8.94	4.28	2	1.273	0.0673101	113.7	144.7	3.06		30.38	88.7	90.9	94.2	173.1	115.7	98.2	1.41344
High	Master Protein	Solyc01g109070.2.1	LOW QUALITY:CSL zinc finger domain-containing protein (AHRD V3.3 *** AT2G15910.3)	0.01	9	1	1	1	1	81	9.3	4.16	3.46	1	0.993	0.970475	123.6	122.8	13.46		16.29	433.3	501.7	383.9	430.4	524.5	381.7	1.01342
High	Master Protein	Solyc02g078040.3.1	Pollen Ole e 1 allergen and extensin family protein (AHRD V3.3 *** AT2G34700.1)	0	23	6	18	6	1	257	27.3	9.73	46.74	6	0.781	0.0657281	155.1	121.2	34.13		7.13	301	601.8	586.6	458.4	416.3	479.5	0.909225
High	Master Protein	Solyc08g008350.3.1	ribosome maturation factor (AHRD V3.3 *** AT4G10970.7),Pfam:PF07078	0	27	5	9	5	1	196	22.1	11.77	22.77	5	0.899	0.493214	125.8	113	12.05		13.87	740.8	582.2	688.9	598.8	619	766.8	0.986431
High	Master Protein	Solyc06g065800.3.1	Mitochondrial glycoprotein family protein (AHRD V3.3 *** AT4G31930.1)	0.006	7	1	2	1	1	236	27.1	6.89	2.2	1	0.911	0.644035	154.8	141	15.59		11.33	16.3	15.8	12.1	14.4	15.5	12.3	0.954751
High	Master Protein	Solyc03g034080.3.1	Acidic leucine-rich nuclear phosphoprotein 32-related protein (AHRD V3.3 *** W9RLR5_9ROSA)	0	20	6	10	6	1	463	51.7	3.9	28.02	6	1.094	0.451388	120.3	131.6	19.17		2.07	154.9	226.3	182.4	199.5	192.4	199.5	1.04933
High	Master Protein	Solyc07g065840.2.1	molecular chaperone Hsp90-2	0	64	42	123	13	1	699	80.1	5.03	329.64	42	0.937	0.716169	99	92.7	5.43		10.71	4731.1	4865.7	4376.2	5116.2	4167.9	4430.7	0.981522
High	Master Protein	Solyc04g007750.3.1	Sn-1 protein (AHRD V3.3 *** Q42393_CAPAN)	0	59	7	19	7	1	147	16.7	5.99	65.72	7	1.018	0.747725	94.1	95.7	12.53		14.7	704.8	653.1	548.5	664.6	731.4	543.9	1.01757
High	Master Protein	Solyc09g013130.3.1	Defective in exine formation protein (AHRD V3.3 *** G7JLW6_MEDTR)	0	11	5	14	3	1	884	98.7	4.92	45.24	5	1.163	0.30377	138.3	160.9	69.35		15.17	10.4	50.9	69.6	59.3	49	66.6	1.33613
High	Master Protein	Solyc02g071560.3.1	Subtilisin-like protease (AHRD V3.3 *** A0A0B0Q303_GOSAR)	0	21	8	26	8	1	816	87.8	8.02	53.37	8	0.711	0.013371	160.5	114.2	6.82		9.82	357.8	335.9	312.1	231.5	238.9	277.1	0.74319
High	Master Protein	Solyc04g007760.3.1	Sn-1 protein (AHRD V3.3 *** Q42393_CAPAN)	0	47	7	28	7	1	146	16.6	6.52	81.24	7	1.03	0.694099	97	100	4.29		13.7	1551.2	1549.9	1438.1	1273.6	1597	1658.6	0.997797
High	Master Protein	Solyc01g097350.3.1	Calcium-binding EF hand family protein (AHRD V3.3 *** A0A061F999_THECC)	0	74	16	80	16	1	327	36.2	4.49	200.58	16	1.126	0.272925	104.3	117.5	12.58		13.21	1762.5	2162.8	1740.6	1903.5	2420.2	1984.6	1.11338
High	Master Protein	Solyc07g053360.3.1	Late embryogenesis abundant domain-containing family protein (AHRD V3.3 *** B9IQP9_POPTR)	0	57	22	39	21	1	532	56.4	5.55	122.61	22	0.819	0.154008	125.1	102.5	8.03		8.5	2821	2401.3	2634.6	2037.5	2404.2	2157.8	0.839962
High	Master Protein	Solyc12g010790.2.1	Ras-related protein, expressed (AHRD V3.3 *** D8L9F8_WHEAT)	0	26	5	10	2	1	217	24	5.71	21.12	5	0.78	0.125669	159.2	124.1	20.9		5	52.2	64.3	79.4	50.9	50.1	46.3	0.751914
High	Master Protein	Solyc01g097240.3.1	Pathogenesis-related protein PR-4 (AHRD V3.3 *** PR4_PRUPE)	0	57	6	19	6	1	143	16	8.19	64.69	6	1.305	0.0185894	67.4	88	44.84		27.02	1063.3	466.3	584.9	974	763.3	560.2	1.08655
High	Master Protein	Solyc03g121450.3.1	RNA-binding family protein (AHRD V3.3 *** B9MWQ9_POPTR)	0	36	6	7	6	1	278	30.7	5.54	14.07	6	1.051	0.626761	121.5	127.6	5.34		10.51	95.5	94.4	104	100.3	84.2	102.8	0.977543
High	Master Protein	Solyc11g066840.2.1	Histone deacetylase-like protein-like (AHRD V3.3 *** Q2XTD2_SOLTU)	0	37	12	62	12	1	313	33.9	4.75	163.11	12	0.709	0.0102679	109	77.3	33.62		6.66	2844.8	4602.3	5794.6	3321.1	2930.2	3263.7	0.718563
High	Master Protein	Solyc09g082990.3.1	GDP-mannose 3',5'-epimerase (AHRD V3.3 *** C6K2L0_SOLLC)	0	9	3	5	3	1	376	42.5	6.47	15.62	3	1.027	0.73615	142	145.8	5.32		14.13	370.4	403	366	479.6	377.1	380.3	1.08566
High	Master Protein	24981838	50S ribosomal protein L22 [Pseudomonas putida KT2440]	0	40	3	4	3	1	110	11.9	10.11	12.13	3	0.832	0.232353	154.6	128.7	10.59		71.39	118.6	98.6	119.8	98.7	89.3	291.5	1.42285
High	Master Protein	Solyc11g011140.2.1	Ribosomal protein L23 family protein (AHRD V3.3 *** Q38HS8_SOLTU)	0	45	8	17	8	1	188	21.3	10.18	43.27	8	0.845	0.226958	127.3	107.6	4.53		10.99	814.3	746.6	800.2	758	608.6	675.9	0.865063
High	Master Protein	Solyc05g012110.3.1	6-phosphogluconolactonase, putative (AHRD V3.3 *** B9REC3_RICCO)	0	20	4	7	4	1	266	29	5.2	17.8	4	1.078	0.477012	120.9	130.3	2		1.52	207.4	199.7	205.8	217.3	221.9	223.9	1.08191
High	Master Protein	Solyc04g076880.3.1	phosphoenolpyruvate carboxykinase	0	31	13	26	13	1	662	73.4	6.86	70.55	13	0.733	0.0166765	106.6	78.1	11.54		7.03	947.1	754	829.3	587.1	671	608	0.737472
High	Master Protein	Solyc12g015870.2.1	calcineurin B-like protein	0	67	14	37	5	1	224	25.7	4.88	103.47	14	1.057	0.548276	101.5	107.2	17.47		18.37	714.4	879.9	625.1	651.3	934.6	754.9	1.0547
High	Master Protein	Solyc04g051370.3.1	26S proteasome non-ATPase regulatory subunit (AHRD V3.3 *** A0A0K9PTB7_ZOSMR)	0	17	6	7	6	1	442	50.6	7.46	18.48	6	0.909	0.551683	149.2	135.6	11.27		5.97	277.8	225.5	274.4	274.1	249.4	246	0.989456
High	Master Protein	Solyc03g082380.3.1	Pre-mRNA splicing factor-like protein (AHRD V3.3 *** Q3HRY5_SOLTU)	0	13	3	4	3	1	222	25.3	9.91	11.88	3	0.79	0.0543294	131.8	104.1	28.52		7.05	146.2	212.7	264.4	157	168	180.7	0.811327
High	Master Protein	Solyc09g064790.3.1	pale cress protein (PAC) (AHRD V3.3 *** AT2G48120.1)	0	24	5	5	5	1	308	35.8	4.86	9.15	5	1.196	0.28635	114	136.4	12.6		23.71	27.5	25.4	21.4	22.1	36	30.3	1.18977
High	Master Protein	Solyc12g044640.2.1	Mediator of RNA polymerase II transcription subunit 6 (AHRD V3.3 *** A0A0S2LKL8_REHGL)	0.008	6	1	1	1	1	251	28	5.48	2.17	1	1.485	0.0203702	104.3	155	17.51		21.71	18.7	16.9	23.6	26.6	27.8	38.8	1.57432
High	Master Protein	Solyc06g084190.3.1	Lipid transfer protein (AHRD V3.3 *** B7FGM2_MEDTR)	0	17	2	4	2	1	143	14.9	8.05	9.8	2	0.879	0.432439	126.6	111.2	9.74		1.37	49.6	51	42.4	43.6	43.6	42.6	0.907692
High	Master Protein	Solyc04g079570.1.1	LOW QUALITY:Dof zinc finger protein (AHRD V3.3 *** W9QMS6_9ROSA)	0.003	8	1	1	1	1	239	24.4	6.87	3.57	1	1.048	0.699401	119.5	125.2	8.81		19.84	26.2	31.3	28.7	30.1	23.1	34.7	1.01972
High	Master Protein	Solyc02g085350.3.1	Succinate dehydrogenase [ubiquinone] flavoprotein subunit, mitochondrial (AHRD V3.3 *** K4BB47_SOLLC)	0	34	15	25	15	1	629	69.1	6.54	64.96	15	1.012	0.811009	62.4	63.2	6.2		27.4	797	794.1	713.1	1254.9	801.6	803.4	1.24117
Medium	Master Protein	Solyc06g062590.3.1	Transmembrane 9 superfamily member (AHRD V3.3 *** A0A0V0IMM7_SOLCH)	0.013	2	1	1	1	1	529	60.9	8.25	2.79	1	0.735	0.0554441	161.9	119	34.06		17.47	66.3	63.6	33	58.5	46.7	41.8	0.902394
High	Master Protein	Solyc01g107820.2.1	TOMATO WOUND-INDUCED 1	0.001	7	2	3	2	1	470	52.9	5.53	4.08	2	1.328	0.0819918	131.6	174.8	13.24		11.83	38.9	29.9	33.7	54.3	44.7	44.2	1.39707
High	Master Protein	Solyc02g087520.3.1	Pathogenesis-related thaumatin family protein (AHRD V3.3 *** G7KK13_MEDTR)	0	22	4	6	4	1	270	29.4	7.9	15.71	4	1.018	0.817576	123.1	125.4	20.59		10.36	127	92.9	88.3	86.1	94.6	105.8	0.929591
High	Master Protein	Solyc09g059620.3.1	Sterile alpha motif domain-containing protein (AHRD V3.3 *-* A0A118K250_CYNCS)	0	64	3	8	3	1	64	7.2	5	25.59	3	0.927	0.616079	126.6	117.4	10.19		10.48	528.5	477.7	430.9	438.2	525.6	443	0.978916
High	Master Protein	Solyc00g071180.3.1	multicystatin	0	66	37	84	37	1	738	84.4	6.09	232.27	37	1.528	0.000443475	65.1	99.4	14.95		39.76	1870.1	2442.8	2467.4	4011	1714	3731.8	1.39475
High	Master Protein	Solyc01g080280.3.1	chloroplast glutamine synthetase	0	37	11	54	9	1	432	47.5	6.73	125.85	11	0.947	0.790002	62.9	59.6	10.17		5.74	670.6	763.4	626.5	635.3	618.9	690	0.943557
High	Master Protein	Solyc10g083650.1.1	Peroxiredoxin, putative (AHRD V3.3 *** B9SRG0_RICCO)	0	66	10	148	10	1	228	24.4	8.4	309.49	10	0.991	0.93484	107.6	106.6	14.9		6.8	1392.1	1876.9	1615.9	1513.8	1600.9	1732	0.99218
High	Master Protein	Solyc04g078070.3.1	Zinc finger protein 706 (AHRD V3.3 *** A0A090M711_OSTTA)	0	35	4	5	3	1	77	8.6	9.48	12.92	4	1.002	0.909292	142.5	142.8	4.1		25.29	442.9	473	439.2	443.7	509.9	302.6	0.927016
High	Master Protein	Solyc02g070330.3.1	40S ribosomal protein S4 (AHRD V3.3 *-* RS4_SOLTU)	0	53	14	61	7	1	1200	136.6	10.27	172.65	14	1.056	0.557303	110.9	117.1	19.48		29.58	4415.5	2997.1	3572.3	3771.9	2526.1	4683	0.999645
High	Master Protein	Solyc01g008310.3.1	Phenylalanyl-tRNA synthetase beta chain family protein (AHRD V3.3 *** B9N5I6_POPTR)	0	8	4	5	4	1	619	69.1	5.57	10.99	4	1.069	0.594554	141	150.8	9.38		9.53	124.2	137.5	114	142.4	132.8	117.6	1.04552
High	Master Protein	Solyc07g052510.4.1	peroxidase (TPX1)	0	48	17	280	16	1	328	35.9	7.84	772.74	17	1.223	0.0800284	88.7	108.5	12.66		7.29	7478.8	7935.1	9483.4	10908.3	9704.3	9578.8	1.21264
Low	Master Protein	Solyc04g074250.2.1	Methyl-CpG-binding domain-containing protein 8 (AHRD V3.3 *-* A0A199UGF7_ANACO)	0.052	1	1	1	1	1	1207	131.3	5.4	0	1	1.463	0.0247435	104.5	152.9	24.07		21.18	11.4	13.9	18.3	16.2	20.3	24.9	1.40826
High	Master Protein	Solyc02g080060.1.1	Cysteine-rich receptor-kinase-like protein (AHRD V3.3 *** A0A072VRC1_MEDTR)	0.002	6	2	2	1	1	367	41.3	8.47	5.38	2	0.933	0.650872	149	139	14.11		5.87	73.9	97.8	83.6	73.7	78	82.9	0.918919
High	Master Protein	Solyc03g116680.3.1	Methyl-CpG-binding domain protein (AHRD V3.3 *-* G7JE44_MEDTR)	0	52	13	26	13	1	393	43.3	4.7	83.73	13	0.947	0.728285	125.8	119.1	5.26		11.48	440.7	447.8	485.6	373.1	470.1	424	0.922204
High	Master Protein	Solyc06g083180.3.1	40S ribosomal protein S8 (AHRD V3.3 *** K4CAH3_SOLLC)	0	38	11	42	7	1	265	30.4	9.7	91.27	11	0.99	0.940003	73.3	72.6	14.62		46.52	1575.3	1504.2	1960.8	2977.3	1295.8	1559.3	1.15715
High	Master Protein	Solyc02g071740.3.1	MAP kinase kinase kinase 16	0	40	17	25	17	1	461	52.4	6.05	51.05	17	1.064	0.491204	95	101.1	8.28		4.96	952.2	835.6	820.9	948.8	888.8	861.5	1.03465
High	Master Protein	Solyc01g095140.3.1	Late embryogenesis abundant protein (AHRD V3.3 *** B5TV69_CAMSI)	0	91	14	25	14	1	160	17.6	4.86	72.08	14	0.964	0.864318	124.1	119.7	9.22		1.87	1124.4	1131.6	957.1	1084.2	1107.7	1067.3	1.01435
High	Master Protein	Solyc07g042550.3.1	Sucrose synthase (AHRD V3.3 *** SUS2_SOLTU)	0	43	23	57	17	1	805	92.5	6.37	152.31	23	1.227	0.065853	106	130.1	13.74		6.42	1254.1	951.1	1101.7	1478.8	1308.3	1352.2	1.25172
High	Master Protein	Solyc11g066830.2.1	Zinc finger transcription factor 68	0	15	5	7	4	1	309	36.5	8.79	18.47	5	0.49	2.31895e-06	147.1	72	21.48		9.5	67.9	88.5	105.3	40.2	43.4	48.5	0.504776
High	Master Protein	Solyc02g069370.3.1	Ras-related GTP-binding protein (AHRD V3.3 *** Q40570_TOBAC)	0	28	4	6	3	1	200	21.6	6.16	15.48	4	0.947	0.64075	147	139.1	3		7.27	174.5	184.4	183.3	173.5	163.3	188.6	0.969015
High	Master Protein	Solyc05g005490.3.1	carbonic anhydrase	0	76	17	68	17	1	268	29.5	5.9	206.06	17	0.86	0.300224	99.5	85.6	6.56		5.9	2496.8	2421.9	2197.9	1910.4	2083.6	2142.4	0.862266
High	Master Protein	Solyc04g081570.3.1	Heat shock protein 90 (AHRD V3.3 *** G9MD87_TOBAC)	0	55	39	97	38	1	812	93.3	5	219.93	39	0.996	0.899563	115.4	115	2.41		19.94	2543.3	2536.7	2647.6	3447.2	2431.8	2533.7	1.08866
High	Master Protein	Solyc10g086010.2.1	60S ribosomal L4 (AHRD V3.3 *** A0A0B0NGW3_GOSAR)	0	46	19	70	7	1	435	47.8	10.29	219.8	19	1.188	0.129838	134	159.2	18.36		25.31	314.1	399.2	456.3	563.6	334	474.4	1.17305
High	Master Protein	Solyc11g066370.2.1	DNA ligase (AHRD V3.3 *** K4D9P5_SOLLC)	0.003	4	2	2	2	1	802	89.8	8.13	3.22	2	0.864	0.372348	151.7	131.1	4		11.21	136.7	126.2	132.1	118.4	114.2	95.4	0.83038
High	Master Protein	Solyc09g005930.3.1	Ribosomal protein S24e family protein (AHRD V3.3 *** AT5G02740.1)	0.002	8	2	2	2	1	239	27.2	9.89	3.99	2	0.885	0.415523	152	134.6	47.18		11.99	76.8	64.7	149.3	67.6	68	82.9	0.751376
High	Master Protein	Solyc08g082280.3.1	Long-Chain Acyl-CoA Synthetase (AHRD V3.3 *** A0A0G2SJB5_SALMI)	0	9	9	13	8	1	1051	117.2	7.83	40.43	9	1.057	0.545543	100.7	106.5	2		2.82	606	586.3	608.2	645.1	640.4	612.1	1.05393
High	Master Protein	Solyc03g112650.3.1	SOUL heme-binding family protein (AHRD V3.3 *** A0A061FUQ9_THECC)	0.002	12	2	2	2	1	222	25	8.27	5.14	2	1.054	0.652369	143.2	150.9	12.07		12.69	64.4	68.1	53.7	67.9	59.5	76.8	1.09667
High	Master Protein	Solyc06g071050.3.1	Hypersensitive-induced response protein (AHRD V3.3 *** A6YGE4_CARPA)	0	45	15	24	6	1	355	39.3	6.33	56.47	15	1.201	0.095073	65.9	79.2	14.45		12.37	583.5	577	738.6	850.2	682.4	700.6	1.17593
High	Master Protein	Solyc01g067830.3.1	U1 small nuclear ribonucleoprotein C (AHRD V3.3 *** K4AX31_SOLLC)	0	11	2	3	1	1	199	21.2	9.03	9.89	2	1.027	0.767573	122.8	126.1	11.04		7.89	110.2	92.5	90.6	95	93.9	108	1.01227
High	Master Protein	Solyc03g112075.1.1	D-3-phosphoglycerate dehydrogenase (AHRD V3.3 *** K4BK61_SOLLC)	0	56	22	78	17	1	600	63.3	7.46	208.66	22	1.131	0.258953	83.6	94.6	1.62		17.74	1791.1	1748.1	1802.9	2347.8	1637.9	2025.1	1.12518
High	Master Protein	Solyc04g082720.3.1	HSP20-like chaperones superfamily protein (AHRD V3.3 *** AT1G76440.3)	0	30	3	5	3	1	153	16.7	7.24	14.63	3	0.819	0.172884	155.3	127.2	9.69		21.59	95.2	105.7	87.1	73.1	107.5	78	0.897917
High	Master Protein	Solyc07g063830.3.1	bHLH transcription factor142	0	7	2	3	2	1	479	52.2	6.61	5.63	2	0.936	0.739701	123.9	116	15.09		19.69	26.4	34.5	27.3	25.6	33.3	23	0.928571
High	Master Protein	Solyc10g085560.2.1	Histone deacetylase HDT1 (AHRD V3.3 *** HDT1_SOLCH)	0	42	13	35	13	1	307	33.6	4.87	106.88	13	0.828	0.179661	110.3	91.3	12.95		3.44	1372.8	1637.4	1780.3	1359.2	1355.3	1278.1	0.833441
High	Master Protein	Solyc11g068730.2.1	Nitrilase (AHRD V3.3 *** G4VV63_CAMSI)	0	15	3	4	3	1	351	37.7	5.08	7.03	3	1.208	0.203414	115	138.9	2.75		3.34	50.8	52.3	53.7	63.2	60.6	64.8	1.20281
High	Master Protein	Solyc01g112050.3.1	DUF630 family protein, putative (DUF630 and DUF632) (AHRD V3.3 *** AT1G21740.1)	0.003	4	2	2	2	1	890	98.7	6.47	2.06	2	1.356	0.0527727	110.3	149.6	8.66		4.78	38.8	45.2	39.2	53.2	48.9	53.2	1.26055
High	Master Protein	Solyc03g083730.1.1	Plant invertase/pectin methylesterase inhibitor superfamily protein (AHRD V3.3 *** AT5G62360.1)	0	15	2	2	2	1	201	21.4	7.3	5.29	2	0.809	0.210756	33.5	27.1	9.04		10.59	53.7	44.8	50.5	40.1	40.9	48.4	0.868456
High	Master Protein	Solyc05g005460.3.1	Cysteine/Histidine-rich C1 domain family protein (AHRD V3.3 --* AT2G44370.1)	0	15	7	8	7	1	601	68.5	4.89	22.85	7	1.15	0.271742	138.2	159	25.86		6.39	84.4	69	49.5	72.4	82.1	79.4	1.15278
High	Master Protein	Solyc09g075100.3.1	Complex 1 family protein (AHRD V3.3 *** B9I9R9_POPTR)	0	71	6	23	6	1	108	11.8	7.52	70.39	6	0.677	0.00258686	81	54.9	29.62		30.39	616	510.6	331.3	345.9	511.2	287.6	0.78517
High	Master Protein	Solyc02g083860.3.1	flavanone 3-dioxygenase	0.001	4	1	2	1	1	362	40.9	5.39	5.69	1	0.821	0.245147	155.8	127.9	6.56		8.84	45	48	51.3	36.2	39.4	43.2	0.823285
High	Master Protein	Solyc04g074150.2.1	Protein trm112, putative (AHRD V3.3 *** B9SWY6_RICCO)	0	55	5	31	5	1	122	13.8	5.95	63.96	5	1.029	0.702697	121.9	125.4	9.18		8.4	1020.8	1201.8	1038.7	1012.9	1191.9	1068.4	1.00365
High	Master Protein	Solyc08g081270.3.1	Ubiquitin-conjugating enzyme (AHRD V3.3 *** A0A072TMX8_MEDTR)	0	26	4	13	3	1	183	20.8	4.58	42.4	4	0.948	0.798051	92.2	87.4	8.25		3.72	318.2	373.2	334.8	317.4	326.8	303.4	0.923407
Medium	Master Protein	Solyc05g018350.3.1	Transcription factor, putative (AHRD V3.3 *** B9SQC7_RICCO)	0.012	4	1	1	1	1	261	30	5.16	0	1	0.998	0.985846	122.7	122.5	15.7		5.24	35.3	37.8	47.2	40	36	37.7	0.945137
High	Master Protein	Solyc02g079750.3.1	Quinone reductase family protein (AHRD V3.3 *** AT4G27270.1)	0	38	8	25	6	1	189	20.5	9.13	81.4	8	0.882	0.376042	148.3	130.9	15.15		14.42	1468.7	1110.7	1459.1	1193.3	1287.5	1567.3	1.00238
High	Master Protein	Solyc01g097740.3.1	Tetratricopeptide repeat protein 35 (AHRD V3.3 *** W9QKC4_9ROSA)	0	13	2	2	2	1	260	29.1	8.03	6.44	2	0.904	0.511029	33.7	30.5	18.59		13.95	85.1	81.8	59.3	74	78.7	59.7	0.938992
High	Master Protein	Solyc02g089240.3.1	RING/U-box superfamily protein (AHRD V3.3 *** A0A061EHB8_THECC)	0.006	4	1	1	1	1	226	25.8	5.25	2.46	1	1.274	0.147706	111.3	141.8	10.31		23.87	16.5	20	19.7	25.1	20.4	32.8	1.39324
High	Master Protein	Solyc08g067900.2.1	copper ion binding protein (AHRD V3.3 *-* AT4G32610.1)	0	48	5	33	2	1	141	15.9	8.18	89.52	5	0.7	0.0101693	137.1	96	5.9		11.46	107.6	103	115.7	74.6	90.9	75.3	0.737971
High	Master Protein	Solyc07g053540.1.1	Fasciclin-like arabinogalactan protein (AHRD V3.3 *** A0A072VC68_MEDTR)	0	32	8	91	8	1	247	26.4	6.57	238.31	8	0.871	0.348272	115.9	101	36.88		9.92	1578.3	2592.4	3449.5	2205	2258	2635.5	0.931537
High	Master Protein	Solyc12g099830.2.1	Kinase family protein (AHRD V3.3 *** B9GKI2_POPTR)	0.002	3	1	1	1	1	486	54.2	5.25	3.15	1	1.272	0.16451	109.9	139.8	10.02		13.25	12.2	11.8	10.1	13.8	17.8	15	1.36657
High	Master Protein	Solyc11g072480.2.1	Tetraspanin (AHRD V3.3 *** A0A103XGG0_CYNCS)	0	19	5	14	2	1	285	32.3	8.6	38.71	5	0.764	0.0809431	158.2	120.9	19.04		16.46	127.6	87.6	120.1	118.6	88.9	91.8	0.892633
High	Master Protein	Solyc12g008730.2.1	Mitochondrial ATP synthase subunit G protein (AHRD V3.3 *** AT4G26210.2)	0	29	4	9	2	1	122	14	8.54	26.87	4	0.759	0.058931	159.1	120.9	19.94		24.96	58.1	77.9	87.1	59.2	53.7	84.5	0.884805
High	Master Protein	Solyc06g060260.3.1	stromal ascorbate peroxidase 7	0	62	20	112	16	1	345	37.8	8.34	324.03	20	1.048	0.600299	102	106.9	9.69		3.36	2552.8	2895.2	2400	2674.2	2811.5	2639.3	1.0353
Medium	Master Protein	Solyc11g072880.2.1	Calcium-transporting ATPase (AHRD V3.3 *** A0A103XD00_CYNCS)	0.022	1	1	1	1	1	1061	116.1	5.49	2.34	1	0.7	0.0443018	165.8	116.1	20.42		24.31	21.5	32.6	28.5	19.9	26.2	16.2	0.754237
Low	Master Protein	Solyc01g110310.3.1	GATA transcription factor (AHRD V3.3 *** K4B3P4_SOLLC)	0.065	2	1	1	1	1	325	35.9	6.57	2.49	1	0.844	0.249641	52.6	44.4	11.44		9.38	86.6	69.5	83.5	82.1	70.5	69.8	0.928214
High	Master Protein	Solyc03g007270.3.1	Protein phosphatase 2C family protein (AHRD V3.3 *** AT5G53140.2)	0	47	12	19	12	1	299	32.5	5.08	53.89	12	1.055	0.559816	89.6	94.5	10.95		4.49	987.7	1138.1	1230.3	1200.9	1125.7	1228.5	1.0593
High	Master Protein	Solyc06g084005.1.1	RNA-binding KH domain-containing protein (AHRD V3.3 *-* AT3G04610.2)	0	18	2	9	2	1	204	22.7	5	17.1	2	0.936	0.71834	149.3	139.7	4.48		7.1	56.2	59.6	54.6	47.6	54.8	52.6	0.909624
Medium	Master Protein	Solyc10g047774.1.1	Clade XVII lectin receptor kinase (AHRD V3.3 *-* K4D043_SOLLC)	0.013	6	1	2	1	1	236	27	9.07	0	1	0.94	0.771816	124.1	116.7	35.8		21.19	26.1	42.2	21.8	16.9	25.5	24.5	0.742508
High	Master Protein	Solyc02g094440.3.1	Translocon-associated protein subunit beta (AHRD V3.3 *** K4BDN9_SOLLC),Pfam:PF05753	0	25	3	29	3	1	211	23.4	8.66	107.85	3	0.792	0.0916479	18.8	14.9	9.84		13.84	548.7	627.5	667.5	430.5	497.3	568.6	0.811629
High	Master Protein	Solyc08g078695.1.1	Heat-shock protein, putative (AHRD V3.3 *** B9SSG1_RICCO)	0	39	8	16	8	1	210	23.8	6.95	42.93	8	1.452	0.000459083	81.1	117.8	9.55		29.72	876.3	726.7	838.4	859.2	1217.3	1584.6	1.49959
High	Master Protein	Solyc03g121310.2.1	RWD domain-containing protein (AHRD V3.3 *** Q38HU0_SOLTU)	0	49	13	41	13	1	255	29	4.51	115.41	13	1.107	0.337869	103.3	114.3	14.62		6.36	597.7	799.3	745.9	825.8	847.2	749.4	1.13043
High	Master Protein	Solyc09g007290.3.1	Nuclear transcription factor Y subunit B (AHRD V3.3 *** G7L1Q2_MEDTR)	0	34	4	6	3	1	178	19.3	7.37	13.58	4	0.888	0.468414	127.8	113.5	3.15		18.89	65.9	68.7	64.6	51.3	74	58.5	0.922691
High	Master Protein	Solyc11g044470.2.1	RNA binding protein, putative (AHRD V3.3 *** B9RW95_RICCO)	0	15	5	6	4	1	325	35.2	8.06	13.81	5	1.055	0.620713	57.2	60.4	7.53		10.49	112.5	126.3	110.1	135.8	118.7	110.9	1.04729
High	Master Protein	Solyc09g075410.3.1	Pollen Ole e 1 allergen and extensin family protein (AHRD V3.3 *** B9GSD1_POPTR)	0	19	2	4	2	1	205	22.6	5.25	8.13	2	1.909	4.46217e-06	48.1	91.8	24.37		15.47	102.3	62	90.1	148.6	202.3	171.9	2.05503
High	Master Protein	Solyc12g010340.2.1	PHD finger-like domain-containing protein 5A (AHRD V3.3 *** PHF5A_ARATH)	0.003	18	2	2	2	1	95	10.5	8.68	5.09	2	0.892	0.449972	128.6	114.7	23.05		11.53	272.2	436.9	366	283.6	357.6	326.7	0.900288
High	Master Protein	Solyc11g017430.2.1	Mitochondrial transcription termination factor family protein (AHRD V3.3 *** AT4G09620.3)	0	11	2	3	2	1	215	24.4	7.2	10.73	2	1.325	0.0312534	112	148.4	8.91		4.42	71.8	65.3	60.1	80.6	87.6	86.4	1.29108
High	Master Protein	Solyc03g031670.3.1	calcium-dependent protein kinase	0	27	11	20	8	1	553	63	6.77	62.21	11	0.989	0.969854	100.1	99	5.18		8.16	775.1	699.6	749.3	741.1	799.5	678.8	0.997932
Medium	Master Protein	Solyc01g111870.2.1	Serine/threonine-protein kinase ATR, putative (AHRD V3.3 *** B9S5G9_RICCO)	0.033	0	1	1	1	1	2760	309.5	7.18	0	1	0.746	0.0992158	163.4	121.8	20.83		28.52	14.3	21	21.1	9.4	15.7	16.7	0.741135
High	Master Protein	Solyc02g061840.3.1	RNA-binding (RRM/RBD/RNP motifs) family protein (AHRD V3.3 *-* AT4G35785.2)	0	27	5	15	2	1	222	25.9	11.19	42.24	5	0.739	0.0107953	135.5	100.1	16.51		11.97	151.8	201.3	208.6	148.8	146.9	180.7	0.84814
High	Master Protein	Solyc04g074740.3.1	Blue copper protein, putative (AHRD V3.3 *** B9RJR1_RICCO)	0	18	1	2	1	1	180	18.2	6.1	5.15	1	1.578	0.00654951	101.5	160.2	32.67		3.81	10.6	10.8	18.2	17.1	18.1	16.8	1.31313
High	Master Protein	Solyc01g105140.3.1	Serine/arginine rich splicing factor, putative (AHRD V3.3 *** B9SZR9_RICCO)	0	19	4	8	4	1	254	30	11.14	23.53	4	0.668	0.000790621	138.6	92.6	41.15		10.32	251.2	487.8	618.6	280.2	325.9	343.5	0.69947
High	Master Protein	Solyc11g066620.2.1	Eukaryotic aspartyl protease family protein (AHRD V3.3 *** AT5G22850.1)	0.003	3	1	4	1	1	499	53.1	5.02	7.67	1	1.82	0.000519272	9	16.4	26.2		17.79	9.7	15.8	11.1	20.2	21	14.9	1.53279
High	Master Protein	Solyc01g008230.3.1	TCP transcription factor 15	0	10	2	3	1	1	249	26.1	8.78	10.69	2	1.064	0.687807	119.4	127	8.49		15.21	25.9	25.3	22	26.3	26.9	34.2	1.19399
High	Master Protein	Solyc10g050060.2.1	Calcium-dependent lipid-binding (CaLB domain) family protein (AHRD V3.3 *** AT4G34150.1)	0.001	15	3	3	3	1	250	27.3	8.68	4.13	3	0.922	0.603654	149.1	137.4	10.88		4.96	105.7	94.1	85.1	88.8	86.7	80.6	0.898912
Medium	Master Protein	Solyc11g044910.2.1	Beta-D-xylosidase family protein (AHRD V3.3 *** B9HWX2_POPTR)	0.044	1	1	1	1	1	771	83.8	8.1	2.33	1	0.961	0.862879	126.2	121.3	7.83		18.55	149.2	129.8	131.6	135.7	126.5	93.8	0.867024
High	Master Protein	Solyc04g049910.3.1	Nuclear transcription factor Y subunit B (AHRD V3.3 *** G7L4J2_MEDTR)	0	42	5	17	2	1	146	16	5.57	44.54	5	0.861	0.254963	129.5	111.5	4.77		7.54	402.9	441.7	432.6	363.6	417.7	372.5	0.903382
High	Master Protein	Solyc03g020050.3.1	VIROID-INDUCIBLE PROTEINASE INHIBITOR II	0	43	5	13	5	1	201	21.4	4.97	18.52	5	1.58	0.00119165	119.5	188.8	18.97		29.86	147.5	107.1	108.4	171.2	112.7	210.5	1.36198
High	Master Protein	Solyc04g064520.3.1	Transmembrane protein, putative (AHRD V3.3 *** G7LHG7_MEDTR)	0.001	13	1	2	1	1	68	6.5	10.21	5.83	1	0.696	0.0193704	162.6	113.2	15.01		42.82	75.3	93.7	71.1	52.4	90.3	40.3	0.762182
High	Master Protein	Solyc08g062620.3.1	Protein phosphatase 2C (AHRD V3.3 *-* I3XLL9_CUCSA)	0	46	4	12	4	1	89	10.3	8.16	19.35	4	0.737	0.0160486	158.4	116.8	16.35		20.81	272.3	229.4	196.4	169.2	235.5	165.1	0.816215
High	Master Protein	Solyc01g098810.3.1	HSP20-like chaperones superfamily protein (AHRD V3.3 *** AT1G54850.1)	0	25	4	17	4	1	267	29	6.54	28.14	4	1.107	0.463257	120.7	133.6	12.89		8.06	127.1	156.1	124.5	136.6	140.7	158.6	1.06917
High	Master Protein	Solyc09g009850.3.1	Mediator-associated protein 2 (AHRD V3.3 *** MDA2_ARATH)	0	28	5	10	5	1	236	26.1	9.22	27.97	5	1.001	0.904994	74.9	74.9	15.53		0.96	176	222.6	239.9	225.7	221.5	222.8	1.04933
High	Master Protein	Solyc03g062680.3.1	Serine/threonine-protein phosphatase 4 regulatory subunit 2 (AHRD V3.3 *** A0A061FUH5_THECC)	0	30	6	15	6	1	209	22.9	4.28	34.76	6	1.051	0.618884	122.2	128.4	10.18		5.23	495.4	425.7	410.7	447.4	466.1	419.9	1.0012
Medium	Master Protein	Solyc02g079415.1.1	S-adenosyl-L-methionine-dependent methyltransferases superfamily protein (AHRD V3.3 *** AT4G26600.1)	0.015	1	1	1	1	1	637	71	5.73	2.02	1	0.837	0.267702	154.5	129.3	12.15		10.32	46.2	52.6	59	39	44	48	0.830165
High	Master Protein	Solyc08g066640.3.1	Transcriptional regulatory plant protein, putative (AHRD V3.3 *** A0A072VD14_MEDTR)	0	40	9	11	9	1	325	35.7	6.21	25.59	9	0.861	0.303537	130	111.9	8.5		10.45	253.5	298.3	290.2	236.7	288.6	249.8	0.920546
High	Master Protein	Solyc01g105070.3.1	LECEVI16G peroxidase precursor	0	51	11	16	10	1	332	35.9	7.62	42.88	11	1.181	0.121792	133.5	157.6	10.08		12.21	519.2	442.2	536.8	641.7	505.7	612.9	1.17494
High	Master Protein	Solyc02g061790.3.1	RNA polymerase II transcriptional coactivator (AHRD V3.3 *** G7JC59_MEDTR)	0	29	3	7	3	1	103	11.8	5.39	16.16	3	1.036	0.743546	121.9	126.3	12.41		12.23	54.7	69.3	67.3	71.7	69.8	56.8	1.03659
High	Master Protein	Solyc12g010860.2.1	tft8	0	35	7	31	5	1	261	29.5	4.7	85.25	7	1.212	0.108122	116.7	141.4	20.46		8.3	147.9	187.8	125.7	179.2	181.6	155.7	1.11942
High	Master Protein	Solyc09g075730.3.1	Leucine-rich repeat family protein / protein kinase family protein (AHRD V3.3 *** A0A0K9PIB6_ZOSMR)	0	15	4	9	4	1	511	56.1	5.68	12.1	4	0.97	0.878056	72.3	70.1	8.52		7.08	418.3	354.7	404.3	392.2	385.7	438.4	1.03313
High	Master Protein	Solyc04g008710.3.1	tRNA 2-thiocytidine biosynthesis TtcA (AHRD V3.3 *-* A0A0B0N6V1_GOSAR)	0	8	1	4	1	1	137	15.1	8.66	9.77	1	1.008	0.899397	123.5	124.5	20.9		16.76	101.7	75.5	69.4	76	98.2	72.9	1.00203
High	Master Protein	Solyc11g008770.2.1	LETM1 and EF-hand domain-containing protein 1 (AHRD V3.3 *** A0A061EI71_THECC)	0	17	7	14	7	1	761	86.6	5.77	33.47	7	0.999	0.913685	106.9	106.8	11.36		22.01	390.3	354.4	310.5	470.1	354.1	308.9	1.07382
High	Master Protein	Solyc12g096220.2.1	Rop guanine nucleotide exchange factor, putative (AHRD V3.3 *** B9S1Q7_RICCO)	0	20	15	90	5	1	728	81.7	8.63	256.03	15	0.977	0.975585	110.7	108.1	25.31		6.16	6327.5	4266.8	4102.6	4167.5	3809.3	4295.4	0.83502
High	Master Protein	Solyc03g093200.3.1	Cell number regulator 6 (AHRD V3.3 *** A0A0B0MIM9_GOSAR)	0	15	2	4	2	1	239	26.4	5.29	10.37	2	0.945	0.758242	126.6	119.6	12.84		17.9	95.4	109.6	123.5	102.7	103.5	138.8	1.05023
High	Master Protein	Solyc07g054160.3.1	Tetraspanin family protein (AHRD V3.3 *** AT2G20740.1)	0.002	16	2	2	2	1	222	25.1	6.18	5.41	2	0.692	0.0276941	163.6	113.2	3.63		16.23	52.1	48.9	52.2	36.1	34.9	46.4	0.766319
High	Master Protein	Solyc05g049950.3.1	Small nuclear ribonucleoprotein-associated protein (AHRD V3.3 *** K4C128_SOLLC)	0	17	4	12	1	1	281	29.7	11.03	37.01	4	0.84	0.194881	95	79.7	10.03		12.31	372.2	442.2	374.5	314.4	378.7	302.8	0.837665
High	Master Protein	Solyc07g042700.3.1	RNA-binding (RRM/RBD/RNP motifs) family protein (AHRD V3.3 *-* AT5G58130.1)	0	11	5	8	5	1	736	82.5	5.05	19.79	5	1.215	0.209721	27.1	33	17.99		18.79	34.7	33.5	45.9	42.2	37.8	54	1.17441
High	Master Protein	Solyc05g056340.3.1	Peptidyl-prolyl cis-trans isomerase G isoform 1 (AHRD V3.3 *** A0A061FAS4_THECC)	0	8	4	7	4	1	804	91.8	7.46	15.73	4	0.882	0.39518	149.9	132.1	16.63		13.71	120.8	166.4	160.6	169.4	141.6	130.2	0.985261
High	Master Protein	Solyc04g072640.3.1	Membrane-anchored ubiquitin-fold protein (AHRD V3.3 *** A0A0K9NMY0_ZOSMR)	0	42	5	7	3	1	118	12.7	9.1	22.27	5	0.89	0.36488	148.2	131.9	9.55		24.22	504.5	432	426.8	384.5	562.2	371.8	0.967139
High	Master Protein	Solyc02g090860.3.1	Phenylalanyl-tRNA synthetase alpha chain, putative (AHRD V3.3 *** G7JG63_MEDTR)	0	20	9	11	2	1	490	56.6	8.53	28.56	9	0.946	0.73925	80.3	75.9	8.47		18.66	933.9	801.1	818.9	1007.9	774.5	713.8	0.977407
High	Master Protein	Solyc05g051570.3.1	Ras-related protein (AHRD V3.3 *** W9QNC0_9ROSA)	0	25	5	12	2	1	207	23.1	6.79	34.91	5	0.971	0.902766	146.9	142.7	10.06		15.44	59.5	71	71.4	65.9	69	87	1.09906
High	Master Protein	Solyc06g084230.3.1	40S ribosomal protein S24 (AHRD V3.3 *** K4CUG0_SOLLC)	0	27	4	47	1	1	133	15.4	10.62	138.73	4	0.599	0.000150542	102.6	61.5	54.8		56.72	285.7	334.5	737.6	200.4	159.1	438.7	0.587863
High	Master Protein	Solyc09g097970.3.1	NAD(P)-linked oxidoreductase superfamily protein (AHRD V3.3 *** AT1G60710.1)	0	27	7	11	2	1	346	37.7	6.3	21.59	7	0.864	0.437708	155.8	134.6	15.69		12.19	17.4	17.8	13.2	15	15.4	12.2	0.880165
High	Master Protein	Solyc11g069270.2.1	Beta-galactosidase (AHRD V3.3 *** E3UVW7_SOLLC)	0	24	14	39	14	1	852	93.2	7.18	104.5	14	0.995	0.927591	114	113.4	8.49		4.47	1103.6	1308.7	1219.5	1196.4	1213.2	1299.4	1.02126
High	Master Protein	Solyc09g074360.3.1	RNA-binding (RRM/RBD/RNP motifs) family protein (AHRD V3.3 *** AT1G03457.2)	0	9	2	5	2	1	322	34.5	9.48	16.05	2	1.172	0.217558	118.1	138.3	6.27		12.85	87.3	98.5	96.1	112.5	90	114.4	1.12416
High	Master Protein	Solyc12g009110.2.1	O-methyltransferase, putative (AHRD V3.3 *** B9SUX6_RICCO)	0	13	3	3	3	1	369	40.5	5.68	9.41	3	0.844	0.269995	153	129.1	16.01		5.64	117.1	116.6	152.6	91.1	98.8	101.7	0.754854
High	Master Protein	Solyc04g081910.3.1	Calcium-dependent protein kinase, putative (AHRD V3.3 *** B9R8F1_RICCO)	0.001	5	3	3	3	1	521	58.9	5.45	6.86	3	0.991	0.983872	144.2	142.8	6.99		6.45	147.4	128.8	134.1	147.1	130.9	132.9	1.00146
High	Master Protein	Solyc04g026100.1.1	Ribosomal protein S16 (AHRD V3.3 *** A9P8S1_POPTR)	0	50	9	29	3	1	147	16.6	10.23	76.17	9	1.009	0.821805	95.2	96.1	10.24		13.11	1426.9	1196.8	1446.8	1440.2	1182	1532.1	1.02059
High	Master Protein	Solyc11g062270.2.1	Signal recognition particle subunit SRP72 (AHRD V3.3 *** K4D938_SOLLC)	0	37	17	30	17	1	664	72.4	9.19	79.59	17	0.927	0.637977	81.9	75.9	6.49		35.28	472.3	522	535	809.9	436.2	483.8	1.13117
High	Master Protein	Solyc02g068450.3.1	V-type proton ATPase subunit F (AHRD V3.3 *** A0A0V0HAU3_SOLCH)	0	84	9	77	9	1	130	14.6	6.57	202.66	9	0.815	0.142176	151.7	123.5	7.73		28.57	2042.3	2013	1769.1	1639.9	2398.7	1406.7	0.934912
High	Master Protein	Solyc08g082240.1.1	transmembrane protein (AHRD V3.3 *-* AT1G64385.2)	0.005	13	1	1	1	1	93	10.3	5.41	2.68	1	0.834	0.26463	154.4	128.8	12.08		18.29	50.1	50.7	40.6	39.7	41.8	55	0.965347
High	Master Protein	Solyc09g007920.3.1	Phenylalanine ammonia-lyase (AHRD V3.3 *** PAL5_SOLLC)	0	16	10	16	7	1	773	84.3	7.39	32.89	10	0.883	0.372972	148.1	130.8	13.12		5.48	410.6	494.9	533.7	436.8	408.9	456.1	0.90453
High	Master Protein	Solyc03g118640.3.1	ketose-bisphosphate aldolase class-II family protein (AHRD V3.3 *** AT1G18270.1)	0	6	4	5	4	1	1343	144.1	6.48	9.1	4	1.046	0.731274	141.3	147.8	14.15		26.05	155.2	116.6	137.8	144.1	108.2	183.9	1.06494
High	Master Protein	Solyc03g034050.3.1	MIP18 family protein (AHRD V3.3 *** A0A0B2SB63_GLYSO)	0	64	4	4	4	1	70	7.9	5.85	12.67	4	1.126	0.28064	120.1	135.2	7.07		8.91	230.8	201.1	210.8	215.6	257.8	237.3	1.1058
High	Master Protein	Solyc09g065830.3.1	NADH-ubiquinone oxidoreductase 24 kDa subunit (AHRD V3.3 *** AT4G02580.1)	0	43	9	81	9	1	255	28.3	8.13	148.3	9	1	0.885109	112.2	112.2	10.99		5.92	1371.2	1626.3	1335.2	1305.3	1370.7	1467.7	0.956378
High	Master Protein	Solyc05g054230.3.1	Nudix hydrolase (AHRD V3.3 *** A0A061GGI6_THECC)	0	7	2	3	2	1	327	37	8.88	8.22	2	0.808	0.206642	156.1	126.1	16.5		11.39	46.8	49.6	35.8	37.8	45.5	37.4	0.913011
High	Master Protein	Solyc05g053670.3.1	60S ribosomal protein L13a-like protein (AHRD V3.3 *** Q3HRW1_SOLTU)	0	38	9	36	4	1	206	23.5	10.54	93.16	9	1.078	0.45071	106.5	114.9	14.4		9.89	2418.6	1877.8	1928.1	2280.4	1869.7	2079.3	1.00079
High	Master Protein	Solyc12g095910.2.1	cysteine protease	0.001	5	2	2	1	1	480	52.9	6.15	2.18	2	1.068	0.638198	120.6	128.8	4.43		5.94	44.6	43.6	40.9	50.2	46.5	44.7	1.09527
High	Master Protein	Solyc02g091500.1.1	Calcium binding protein (AHRD V3.3 *** Q93YA8_SESRO)	0	61	8	16	8	1	156	17.1	5.1	43.61	8	0.784	0.0652947	125.1	98.1	7.85		26.1	566.1	582	500.6	433.2	671.6	443.7	0.939225
High	Master Protein	Solyc01g006300.3.1	LECEVI1A	0	53	8	34	8	1	325	34.9	4.74	87.12	8	1.385	0.00674585	111.1	153.9	12.42		16.82	381.4	329.6	423.4	593.7	528.4	422.2	1.36134
High	Master Protein	Solyc04g076080.3.1	Chaperone protein DnaJ (AHRD V3.3 *** W9S894_9ROSA)	0.006	10	1	1	1	1	140	16.9	4.73	2.42	1	1.154	0.343842	116.8	134.8	10.45		9.88	27	25.6	31.2	31.2	26.5	32	1.07041
High	Master Protein	Solyc06g076260.3.1	Rab5-interacting family protein (AHRD V3.3 *** AT5G59410.1)	0.001	14	1	1	1	1	127	14.5	6.04	4.43	1	0.757	0.0739489	159.3	120.6	20.18		14.1	42.6	64	58.4	44.2	49.3	37.1	0.791515
High	Master Protein	Solyc10g083910.2.1	BnaC04g08430D protein (AHRD V3.3 *** A0A078H5Q1_BRANA)	0	26	3	7	3	1	124	13.3	8.13	17.53	3	0.712	0.00529347	83.3	59.3	20.49		24.78	182	192.1	128.3	129.5	174.7	108	0.820462
High	Master Protein	Solyc05g006430.2.1	Formin-like protein (AHRD V3.3 *** K4BWH0_SOLLC)	0.003	2	1	1	1	1	785	86.1	9.14	2.64	1	0.782	0.177226	158.7	124.1	4.17		23.14	31.4	33.9	31.8	24.8	31.4	19.7	0.781668
High	Master Protein	Solyc05g011980.3.1	Photosystem II reaction center protein M (AHRD V3.3 --* PSBM_PHYPA)	0.004	11	2	2	2	1	166	18.9	10.27	5.02	2	0.8	0.115026	154.4	123.5	23.89		39.76	218.7	135.7	169.7	135.7	247.2	125.7	0.970425
High	Master Protein	Solyc02g062770.2.1	late embryogenesis abundant protein (AHRD V3.3 *** AT5G66780.1)	0	19	1	2	1	1	126	14	5.15	6.85	1	1.054	0.715557	118.8	125.2	3.04		5.16	17	16	16.5	17.8	17.4	16.1	1.03636
High	Master Protein	Solyc06g008220.3.1	DAG protein (AHRD V3.3 *** A0A0K9Q0F0_ZOSMR)	0	34	6	12	5	1	239	26.7	8.05	39.09	6	1.037	0.675766	123	127.5	7.7		9.5	222.3	252	220	198.4	238.2	230.4	0.96068
High	Master Protein	Solyc07g017570.2.1	Defensin protein (AHRD V3.3 -** B1N682_SOLPI)	0.001	17	2	4	2	1	89	10.3	9.19	10.02	2	0.558	2.11048e-06	168.6	94.1	14.31		24.4	618.2	464.2	534.5	384.1	298.3	235.4	0.567629
High	Master Protein	Solyc11g006380.2.1	Pentatricopeptide repeat-containing family protein (AHRD V3.3 *** A9PHB6_POPTR)	0.001	5	2	2	2	1	492	56.1	9.16	5.52	2	1	0.919873	144.5	144.6	4.3		20.47	93.2	86.3	86.9	109	86.9	72.7	1.00826
High	Master Protein	Solyc09g064940.2.1	Phenazine biosynthesis PhzC/PhzF family protein (AHRD V3.3 *** B9HYD6_POPTR)	0	35	6	8	6	1	292	31.9	5.19	17.4	6	1.257	0.0456662	115.7	145.4	8.41		6.22	182.7	214.7	191.7	251	241	221.8	1.21168
High	Master Protein	Solyc03g116700.3.1	Blue copper protein (AHRD V3.3 *-* A0A151SLU0_CAJCA)	0.001	6	1	3	1	1	184	19.4	5.16	9.95	1	1.759	7.98242e-05	100.7	177.2	12.16		17.85	94.2	98.1	117.6	206.5	172.5	144.3	1.68861
High	Master Protein	Solyc01g058190.3.1	30S ribosomal protein S6 (AHRD V3.3 *** W9RJT9_9ROSA)	0.001	31	2	2	2	1	167	19.7	6.55	3.83	2	0.89	0.500332	153.6	136.6	14.16		13.02	17.8	23.7	21.5	17.1	22.1	19.1	0.925397
High	Master Protein	Solyc08g008530.1.1	2-keto-3-deoxy-L-rhamnonate aldolase (AHRD V3.3 *** W9QTL7_9ROSA)	0	13	4	8	4	1	351	37.8	7.2	14.25	4	1.113	0.404297	120.3	134	6.52		11.86	150.4	153.7	135.7	176	167.4	139.5	1.098
High	Master Protein	Solyc10g012410.3.1	ribosomal RNA small subunit methyltransferase G (AHRD V3.3 *** AT2G45990.2)	0	25	5	6	5	1	268	30.2	5.24	4.49	5	1.354	0.0711007	109.6	148.4	20.45		18.17	20.8	24.5	16.2	32.4	22.4	28.2	1.34959
High	Master Protein	Solyc03g007870.3.1	Heavy metal transport/detoxification superfamily protein (AHRD V3.3 *** A0A072TW71_MEDTR)	0	26	5	10	5	1	161	18	8.79	34.94	5	0.938	0.640955	65.1	61	8.72		5.59	436.3	383	454.2	391.4	409.2	437.2	0.971967
High	Master Protein	Solyc02g068740.3.1	Glycine cleavage system H family protein (AHRD V3.3 *** B9ICP5_POPTR)	0	60	8	220	8	1	154	17.1	5.08	276.86	8	0.99	0.938203	124.1	122.8	19.86		8.16	2549.2	3822.3	3355	3051	3321.9	3593.3	1.02464
High	Master Protein	Solyc12g099760.2.1	Homeobox leucine zipper protein (AHRD V3.3 *** G7K365_MEDTR)	0	11	4	5	4	1	520	58.4	6.46	8.38	4	0.959	0.839038	125	119.9	21.52		16.54	56.2	57.7	81.1	55.3	50.7	69.3	0.898974
High	Master Protein	Solyc12g088900.2.1	succinate dehydrogenase 5 (AHRD V3.3 *** AT1G47420.1)	0	53	8	66	6	1	234	26.1	6.55	185.27	8	1.091	0.454821	121.6	132.7	9.16		7.2	193.2	217	181.6	195	225.3	210.8	1.06641
High	Master Protein	Solyc11g066070.2.1	Cysteine alpha-hairpin motif superfamily (AHRD V3.3 *** A0A103YFL5_CYNCS)	0	54	3	5	2	1	80	9.1	10.24	15.79	3	0.737	0.0136179	158.4	116.6	5.66		10.68	183.1	181	164.9	133.3	154.4	126	0.782042
High	Master Protein	Solyc03g118170.3.1	Glycyl-tRNA synthetase family protein (AHRD V3.3 *** B9GMU1_POPTR)	0	7	4	5	2	1	621	70.1	6.16	8.65	4	1.471	0.0182385	107.1	157.5	21.74		19.09	27.5	30.2	41	44.4	36.4	53.4	1.35968
Low	Master Protein	Solyc03g078000.3.1	Vacuolar glucose transporter 1	0.053	1	1	2	1	1	545	58.4	8.88	4.02	1	1.449	0.0289491	126.4	183.2	12.79		27.34	19.1	19.6	15.4	28.8	16.7	27.7	1.35305
High	Master Protein	26986970	cystine-binding protein [Pseudomonas putida KT2440]	0	4	1	2	1	1	264	28.7	8.09	5.75	1	1.151	0.390492	116.5	134.1	83.55		61.61	87.7	23.2	23.1	24.7	26.6	68.2	0.891791
High	Master Protein	Solyc11g009080.2.1	DAHP synthase 1 precursor	0	14	7	7	5	1	511	56.9	7.83	12.49	7	1.408	0.042733	107.7	151.6	12.95		22.76	14.7	14	11.4	23.7	14.9	19.7	1.45387
High	Master Protein	Solyc07g066070.3.1	KH domain-containing protein (AHRD V3.3 *** A0A199VDB7_ANACO)	0	13	4	5	2	1	295	32.7	8.4	12.66	4	0.991	0.980702	125	123.9	15.54		2.99	89.5	103.6	75.7	88.7	91.1	85.8	0.988095
High	Master Protein	Solyc09g075350.3.1	Pectinesterase (AHRD V3.3 *** K4CVB2_SOLLC)	0	18	6	23	5	1	562	62.5	9	55.9	6	1.317	0.0193285	73.9	97.3	13.83		28.39	178.2	191.8	231.5	252.5	194.3	342.6	1.31239
High	Master Protein	Solyc10g044450.2.1	Regulator of nonsense transcripts 3A (AHRD V3.3 *** A0A151T884_CAJCA)	0	13	4	6	3	1	508	56.3	9.92	8.54	4	0.803	0.234655	158.8	127.5	8.29		10.59	19.7	19.3	16.8	17.3	15.5	14	0.83871
High	Master Protein	Solyc03g112360.1.1	60S ribosomal protein L27A (AHRD V3.3 *** B6VC54_VERFO)	0	45	8	34	5	1	148	16.4	10.46	113.03	8	0.715	0.0105522	104	74.4	39.9		39.62	1087.6	1607.6	2441.8	1829.5	1150.1	842.9	0.744111
High	Master Protein	Solyc10g008950.3.1	Guanylate-binding family protein (AHRD V3.3 *** B9H2Q0_POPTR)	0	14	13	23	8	1	1071	121.2	6.73	65.25	13	0.902	0.451984	146.5	132.1	6.62		22.66	955.2	836.8	907.4	1150.5	818.2	770.8	1.01486
Medium	Master Protein	Solyc02g093120.3.1	RNA binding protein, putative (AHRD V3.3 *** B9T820_RICCO)	0.031	2	1	1	1	1	308	33.9	8.82	2.95	1	1.165	0.24072	119	138.6	4.02		10.66	118.7	109.9	116.7	136.3	112.5	136	1.11439
High	Master Protein	Solyc09g097930.3.1	dCTP pyrophosphatase 1 (AHRD V3.3 *** A0A0B0PZH5_GOSAR)	0	33	3	4	3	1	119	12.9	4.92	11.03	3	1.004	0.893166	124.9	125.4	4.34		1.29	99.9	106.2	97.7	99	101.6	100.3	0.990454
High	Master Protein	Solyc09g075430.3.1	Ribosomal protein L19 (AHRD V3.3 *** K4CVC0_SOLLC)	0	35	6	67	1	1	218	25.2	11.5	112.52	6	0.836	0.195095	94.3	78.8	23.58		34.92	1308.6	1431.3	2007.5	1976.4	1196.9	1063.3	0.892404
High	Master Protein	Solyc01g081250.3.1	Glutathione s-transferase, putative (AHRD V3.3 *** B9SPC9_RICCO)	0	27	5	6	2	1	223	26	6.25	10.85	5	1.13	0.382743	138.4	156.4	5.47		4.65	59.7	54.4	60.1	63	68.9	67.5	1.14466
High	Master Protein	Solyc09g013120.3.1	E3 ubiquitin-protein ligase Hakai (AHRD V3.3 *** A0A0B0MJ11_GOSAR)	0.002	6	2	2	2	1	424	46.4	7.25	3.98	2	0.834	0.29463	156	130.2	17.85		4.98	19.2	27.6	24.6	20.2	20.5	22.1	0.879552
High	Master Protein	Solyc12g006550.2.1	Ribosome biogenesis regulatory protein homolog (AHRD V3.3 *** RRS1_ARATH)	0	49	12	35	12	1	329	36.5	9.88	104.59	12	0.891	0.448816	115.6	103	20.59		3.59	1332.1	1650.3	2017.8	1503.9	1401.2	1470.6	0.875105
High	Master Protein	Solyc05g007470.3.1	P-loop containing nucleoside triphosphate hydrolases superfamily protein (AHRD V3.3 *** AT3G28580.1)	0.001	3	2	2	2	1	484	56.1	7.28	5.24	2	1.148	0.310126	60.4	69.3	10.55		12.22	120.8	140.8	115.7	154.5	138.7	120.8	1.09727
High	Master Protein	Solyc01g097360.3.1	Coiled-coil domain-containing protein 14 (AHRD V3.3 *** A0A1D1XHZ9_9ARAE)	0	64	5	19	5	1	107	12	5.27	53.82	5	0.755	0.0221512	136.4	103.1	10.93		26.56	1365.7	1203.9	1100.4	909.4	1326.9	819.9	0.832752
High	Master Protein	Solyc01g087620.3.1	ubiquitin-like protein 5 (AHRD V3.3 *** AT5G42300.1)	0	62	5	11	5	1	73	8.5	8.12	21.36	5	0.874	0.306254	129.7	113.3	8.53		13.32	380.3	430.3	449.8	363.1	461.1	375.9	0.952158
High	Master Protein	Solyc01g107540.3.1	Plant basic secretory family protein (AHRD V3.3 *** B9GHT3_POPTR)	0	15	3	4	3	1	232	26.1	9.45	9.9	3	1.02	0.855247	142.5	145.3	13.16		23.96	134.4	122	157.8	137	115.1	183.2	1.05094
High	Master Protein	Solyc06g065970.1.1	14 kDa proline-rich protein DC2.15, putative (AHRD V3.3 *** B9RP24_RICCO)	0.002	13	1	1	1	1	126	12.8	7.78	3.7	1	1.01	0.901518	145.9	147.4	13.1		16.64	23.3	28.2	22.1	23.5	29.1	21.2	1.00272
High	Master Protein	Solyc01g094370.3.1	remorin 2	0	54	13	117	11	1	174	19.2	8.97	338.18	13	0.743	0.027755	137	101.7	19.57		32.3	6789	5521.7	4592.7	4100.8	5812.9	3048	0.76681
High	Master Protein	Solyc12g044630.2.1	Profilin (AHRD V3.3 *** M1CJS2_SOLTU)	0	39	6	37	4	1	133	14.4	5.2	104.86	6	1.203	0.083843	117.2	141	9.05		11.74	438.1	498	419.8	445.8	527	563.1	1.13275
High	Master Protein	Solyc11g069430.2.1	plasma membrane intrinsic protein 2.6	0	38	7	30	4	1	287	30.7	8.16	68.73	7	1.161	0.167291	51.1	59.3	17.13		17.55	487.9	453.8	622.8	541.5	566.5	740	1.18121
High	Master Protein	Solyc03g115110.3.1	ATP synthase subunit gamma (AHRD V3.3 *** A0A061FYD0_THECC)	0	43	13	44	13	1	335	36.8	9.14	119.03	13	1.247	0.0566136	93.6	116.7	1.09		15.27	1564.9	1599.4	1583.1	2083.9	1544.4	1974.5	1.18018
High	Master Protein	Solyc05g007790.3.1	CASP-like protein (AHRD V3.3 *** K4BWV4_SOLLC)	0	11	2	4	1	1	185	19.8	9	11.91	2	0.818	0.161104	154.4	126.4	3.64		7.42	93.8	100.3	99.6	81.5	88.2	76	0.836568
High	Master Protein	Solyc06g054530.3.1	NAD(P)-binding Rossmann-fold superfamily protein (AHRD V3.3 *** AT2G39080.1)	0	22	2	2	2	1	186	20.1	4.77	4.22	2	0.884	0.519191	154.1	136.2	5.76		20.87	16.7	18.7	17.6	14.4	15.6	21	0.962264
High	Master Protein	Solyc02g068500.3.1	Thioredoxin (AHRD V3.3 *** A0A103XJM9_CYNCS)	0	45	10	24	10	1	207	23.2	9.32	76.27	10	0.812	0.0929896	151.3	122.9	21.29		33.58	1082.3	930.8	699.9	756.1	1130.8	589.6	0.912827
High	Master Protein	Solyc01g006830.3.1	TPX2 (targeting protein for Xklp2) protein family (AHRD V3.3 *** AT2G35880.3)	0	39	21	40	21	1	466	50.4	9.82	103.88	21	0.956	0.84276	125.6	120.1	6.66		5.19	2560.2	2579.8	2877.7	2331.7	2466.9	2587.3	0.921199
High	Master Protein	Solyc08g077040.3.1	phospholipid hydroperoxide glutathione peroxidase (AHRD V3.3 *** AT4G17960.1)	0	39	3	14	3	1	162	18.1	7.56	23.27	3	1.191	0.219146	117.2	139.6	8.55		8.59	68.5	60.4	58.4	76.3	64.2	71.9	1.13401
High	Master Protein	Solyc11g005170.2.1	RNA-binding 39 (AHRD V3.3 *** A0A0B0PR36_GOSAR)	0	35	13	20	13	1	576	65.8	7.84	47.19	13	0.812	0.126872	111.7	90.8	15.3		14.73	700.3	756.3	933.7	778.2	614.5	603	0.834916
High	Master Protein	Solyc08g059660.2.1	ENTH/ANTH/VHS superfamily protein (AHRD V3.3 *** AT4G32285.2)	0	14	6	8	4	1	494	55.5	5.49	23.53	6	0.726	0.0544223	38.7	28.1	5.53		10.94	50.1	49.8	45.3	35.3	42.9	36.1	0.78719
High	Master Protein	Solyc04g073970.3.1	N-lysine methyltransferase (AHRD V3.3 *** AT1G78150.3)	0	57	17	117	15	1	333	36.2	6.93	328.6	17	0.898	0.487353	112.6	101.1	10.01		13.1	3064.2	3736.4	3334.2	2690.2	3484	2994.7	0.904695
High	Master Protein	Solyc02g082700.3.1	High mobility group protein (AHRD V3.3 *** O49948_SOLTU)	0	54	10	37	10	1	140	15.7	8.15	115.99	10	0.797	0.100489	135.3	107.8	18.23		30.62	2630.2	2430.2	3403.9	2547	2096	1338.7	0.706698
High	Master Protein	Solyc09g074620.3.1	Zinc metalloproteinase aureolysin (AHRD V3.3 *** A0A0B0PSB0_GOSAR)	0.001	16	1	1	1	1	82	9.4	9.25	4.12	1	0.888	0.479351	38.1	33.8	12.32		13.92	56.8	49.5	63.4	50.4	63	49.4	0.95934
High	Master Protein	Solyc12g010060.2.1	Eukaryotic translation initiation factor 5A (AHRD V3.3 *** Q6S021_CAPAN)	0	81	15	508	5	1	160	17.5	5.99	1309.67	15	1.022	0.741806	88.3	90.3	3.21		6.25	3821.3	4074.1	3970.5	3659.7	4110.6	4058.4	0.996865
High	Master Protein	Solyc05g007060.3.1	Plant/T7N9-9 protein (AHRD V3.3 *** G7K9S8_MEDTR)	0	8	2	3	2	1	400	44.9	8.1	1.99	2	0.993	0.987432	145.1	144.1	12.84		14.26	65	50.3	56.7	50.2	66.5	56.3	1.00581
High	Master Protein	Solyc09g092320.3.1	RNA binding protein (AHRD V3.3 *** O23793_NICSY)	0	53	5	71	5	1	146	15.3	9.25	154.46	5	1.043	0.613251	60.7	63.3	10.15		3.48	1146.8	1401.9	1326.3	1448.4	1353.4	1383.4	1.08005
High	Master Protein	Solyc07g065500.2.1	CCAAT-binding transcription factor	0	35	4	14	3	1	182	20.1	6.34	38.4	4	0.824	0.142674	132	108.8	7.05		5.21	419.5	414.8	368.4	312.9	341.7	343.9	0.830215
High	Master Protein	Solyc11g066130.1.1	osmotin	0	46	9	16	9	1	252	27.2	7.88	43	9	0.962	0.896322	143.5	138.1	19.98		13.43	887.7	632.1	644.3	595.1	759	619.8	0.912111
High	Master Protein	Solyc06g059740.3.1	Alcohol dehydrogenase (AHRD V3.3 *** ADH_MALDO)	0	48	14	33	14	1	382	41.3	6.46	102.98	14	1.454	0.00181321	55.7	81	11.23		4.54	1382.6	1134.7	1393.4	2040.3	1872.2	2009.8	1.51438
High	Master Protein	Solyc02g088390.3.1	Blue copper protein, putative (AHRD V3.3 *** B9T3T7_RICCO)	0	22	5	13	5	1	176	20	9.19	35.2	5	0.856	0.20009	103.8	88.9	23.22		30.45	788	1102.4	1269.7	943.5	936.7	1541.5	1.08278
High	Master Protein	Solyc07g054490.3.1	Secretory carrier membrane family protein (AHRD V3.3 *** B9N299_POPTR)	0	18	4	6	2	1	287	32.2	7.88	13.27	4	1.149	0.315118	136.2	156.4	8.28		48	117.6	135.6	136.8	122.2	155.7	295.1	1.46923
High	Master Protein	Solyc01g017400.2.1	30S ribosomal protein S7, chloroplastic (AHRD V3.3 *** RR7_PHAAO)	0	10	2	4	2	1	196	22.6	9.41	12.44	2	0.897	0.480206	147.8	132.6	6.35		7.25	366.9	325.9	333.9	264.8	299.7	302.4	0.844356
High	Master Protein	Solyc05g007260.3.1	Ribulose-phosphate 3-epimerase (AHRD V3.3 *** K4BWQ2_SOLLC)	0	51	7	25	7	1	225	24.2	5.41	57.85	7	1.085	0.370952	87.9	95.4	5.01		0.7	476.3	523	485.1	526.3	524.6	531.7	1.06615
High	Master Protein	Solyc04g050480.3.1	Exosome complex component CSL4 (AHRD V3.3 *** A0A0B0MMJ8_GOSAR)	0	34	6	9	6	1	200	21.3	8.43	22.42	6	0.815	0.12202	151	123.1	13.44		12.38	776.7	632.7	825.2	633.2	599.3	755.4	0.8896
High	Master Protein	Solyc05g025650.3.1	DNA-directed RNA polymerase III subunit RPC4, putative (AHRD V3.3 *** A0A061GKB3_THECC)	0.002	17	2	2	2	1	200	22.3	4.6	2.2	2	0.719	0.0547423	163	117.2	9.19		14.05	25.6	26.6	22.3	22.7	18.4	17.5	0.786577
High	Master Protein	Solyc12g087940.2.1	Eukaryotic aspartyl protease family protein (AHRD V3.3 *** A0A061FET5_THECC)	0	19	5	19	4	1	446	47.5	8.12	47.41	5	1.213	0.0934889	132.9	161.2	12.17		5.94	229.2	179.6	211.5	256.5	252.9	281.7	1.27535
High	Master Protein	Solyc03g079880.3.1	Protease inhibitor/seed storage/lipid transfer family protein (AHRD V3.3 *** B9HHI8_POPTR)	0	55	5	19	2	1	112	11.7	7.83	50.64	5	0.882	0.338669	105.8	93.3	26.22		24.59	1355.9	889.1	877.4	784	1069.5	667.8	0.807488
High	Master Protein	Solyc07g055860.3.1	type 5 protein serine/threonine phosphatase 62 kDa isoform	0	17	7	10	7	1	556	61.8	6.32	24.33	7	1.099	0.441402	68.5	75.3	6.55		7.05	122.9	125.8	111	144.2	125.2	135	1.12427
High	Master Protein	Solyc06g074495.1.1	cytochrome-c oxidase/ electron carrier (AHRD V3.3 *** AT4G21105.3),Pfam:PF02238	0	40	2	4	2	1	68	7.7	9.7	8.85	2	1.047	0.675861	141.7	148.4	12.17		12.97	69.5	83.5	88.4	71.9	92.9	87.4	1.04474
High	Master Protein	Solyc03g123410.1.1	Germin-like protein (AHRD V3.3 *** Q0PWM4_CAPCH)	0	23	3	6	3	1	208	21.6	6.29	20.78	3	1.213	0.129628	47.7	57.9	10.32		7.46	71.8	88.2	82.7	100.3	98.2	112.6	1.28183
High	Master Protein	Solyc02g081170.3.1	plastid lipid associated protein CHRC	0	57	11	43	11	1	326	35.6	5.31	108.17	11	1.3	0.0161529	113.7	147.8	10.91		4.22	951	777.3	810	1107.2	1018.7	1052.6	1.25222
High	Master Protein	Solyc08g069120.3.1	Arginine/serine-rich splicing factor, putative (AHRD V3.3 *** B9RNP5_RICCO)	0	22	6	15	1	1	243	27.5	11.3	38.11	6	0.936	0.712155	126.4	118.3	18.17		6.26	49.9	62.6	72.2	64.9	58.6	58.2	0.983757
High	Master Protein	Solyc05g012480.3.1	Mitochondrial processing peptidase (AHRD V3.3 *** Q41445_SOLTU)	0	45	17	60	17	1	554	62.2	6.84	153.12	17	1.383	0.00647439	78.6	108.7	7.63		22.58	1519.4	1384.7	1307.9	2038.4	1300.2	1914.5	1.24717
High	Master Protein	Solyc10g062180.2.1	RNA binding protein, putative (AHRD V3.3 *** B9SKE9_RICCO)	0	10	7	8	3	1	767	85.9	5.58	20.1	7	1.767	2.82173e-06	101.1	178.6	30.93		37.74	99.5	137.7	186.7	243.3	139.9	314.5	1.64591
High	Master Protein	Solyc01g009750.3.1	cysteine-rich/transmembrane domain protein A (AHRD V3.3 --* AT2G33520.1)	0.002	9	1	2	1	1	111	12.1	4.87	6.92	1	0.944	0.644388	127.3	120.1	17.88		14.58	166.8	160.1	219.6	157.4	143.1	189.6	0.896798
High	Master Protein	Solyc10g078490.2.1	ripening-related mRNA	0	17	3	5	3	1	243	26	9.76	17.95	3	0.739	0.0508079	53.1	39.2	10.11		9.77	151.6	124.4	133.8	98.9	113.8	94.8	0.750366
High	Master Protein	Solyc03g071560.3.1	Glycine-rich RNA-binding family protein (AHRD V3.3 *** B9HUL0_POPTR)	0	19	4	8	3	1	246	27.3	9.16	18.97	4	0.881	0.358438	129.5	114.1	9.18		1.42	329.1	383.2	391.1	330.4	339.4	337.5	0.912906
High	Master Protein	Solyc01g044490.3.1	Elongation factor P (AHRD V3.3 *** B6TAH3_MAIZE)	0	44	9	22	9	1	257	29.4	9.48	46.91	9	1.064	0.509317	104.9	111.6	6.97		7.16	594.8	676.8	668.4	711	640	735.9	1.07572
High	Master Protein	Solyc12g056900.2.1	Membrane-anchored ubiquitin-fold protein (AHRD V3.3 *** A0A0K9NMY0_ZOSMR)	0	25	3	6	1	1	118	12.8	9.1	21.01	3	0.814	0.172851	70.9	57.7	12.53		29.66	173.5	147.5	136.3	120	174.7	99.3	0.861579
High	Master Protein	Solyc12g042830.2.1	Small heat-shock protein, putative (AHRD V3.3 *** B9RV59_RICCO)	0	24	3	3	3	1	231	26.3	8.87	5.33	3	1.005	0.942211	123.4	124	15.49		4.92	32.2	43.7	41.2	38.1	41.7	41.5	1.03587
High	Master Protein	Solyc01g008460.3.1	Ferredoxin (AHRD V3.3 *** Q70SW4_DIGLA)	0	35	5	8	4	1	207	23.2	5.43	24.54	5	1.098	0.495868	121.7	133.7	7.36		5.8	142.1	133	122.6	136.4	146.1	153.2	1.09555
High	Master Protein	Solyc03g097900.3.1	40S ribosomal protein S3a (AHRD V3.3 *** RS3A_TOBAC)	0	65	19	63	1	1	261	29.7	9.74	178.63	19	0.878	0.380913	75.6	66.4	11.14		32.24	3200.4	2557.7	2931.5	4145.7	2573.4	2358.9	1.0447
High	Master Protein	Solyc04g054810.3.1	Pollen Ole e 1 allergen/extensin (AHRD V3.3 *** A0A103XBC9_CYNCS),Pfam:PF01190	0	18	2	7	2	1	159	17.5	7.77	19.7	2	0.98	0.865923	77.2	75.7	12.33		11.17	134.2	168	167.2	158.1	193.9	163.9	1.09906
High	Master Protein	Solyc12g056980.1.1	Ethylene-responsive element binding-factor (AHRD V3.3 *** K9UTK3_JATCU)	0.002	6	1	1	1	1	307	33.6	8.57	3.46	1	0.928	0.716825	124.5	115.5	12.55		18.08	20.3	17.3	15.9	16	21.2	15.5	0.985047
High	Master Protein	Solyc01g111275.1.1	cold shock domain protein 1 (AHRD V3.3 *** AT4G36020.3)	0	35	3	35	3	1	168	15.3	8.13	131.56	3	1.006	0.873806	101.9	102.5	22.35		4.88	651.2	1011	964.7	890.7	970.1	970.7	1.07789
High	Master Protein	Solyc08g006120.3.1	mitochondrial import inner membrane translocase subunit tim16-like	0	29	3	6	2	1	114	12.9	9.14	13.37	3	0.775	0.0976908	155.4	120.3	19.82		24.4	178.3	135.1	123.5	104.7	147.8	94.7	0.79469
High	Master Protein	Solyc10g080240.1.1	Remorin family protein (AHRD V3.3 *-* A0A061F452_THECC)	0.007	18	1	2	1	1	50	5.5	10.67	5.02	1	1.095	0.463966	36.8	40.3	8.19		9.22	88.5	77.4	76.7	90.7	84.7	75.4	1.0338
High	Master Protein	Solyc07g043320.3.1	myosin heavy chain, embryonic smooth protein (AHRD V3.3 *** AT1G05320.9)	0	74	114	504	114	1	1511	170.1	4.77	1390.85	114	1.117	0.301714	92.8	103.7	11.33		15.99	22895.9	19801	18386.7	25868.6	22118.3	18756.9	1.09266
High	Master Protein	Solyc09g066100.3.1	Histone H1 (AHRD V3.3 *** H1_SOLLC)	0	38	16	171	16	1	287	29.9	10.7	364.36	16	0.622	0.000319213	120.9	75.2	28.67		16.9	19418	11275.7	13438.5	8365.2	6639.8	9350.1	0.551867
High	Master Protein	Solyc07g052420.3.1	protein phosphatase 2A 55 kDa regulatory subunit B alpha isoform (AHRD V3.3 --* AT1G51690.5)	0	65	5	6	5	1	85	10	7.09	20.3	5	0.917	0.490578	147.4	135.1	32.77		35.05	249.6	173.2	130.3	158.8	225.1	110.1	0.893148
High	Master Protein	Solyc08g076020.3.1	COBW domain-containing protein 2 (AHRD V3.3 *** A0A1D1YXT1_9ARAE)	0	9	3	5	2	1	442	49.1	6.49	11.57	3	1.075	0.640846	119.4	128.4	6		27.12	21.3	23.8	21.7	34	20.7	23.3	1.16766
High	Master Protein	Solyc04g080550.3.1	Isoflavone reductase-like protein (AHRD V3.3 *** ALL12_OLEEU)	0	39	8	18	8	1	308	34	5.57	27.02	8	1.102	0.416963	121.5	133.9	7.9		5.09	176.1	205.8	187.2	201.3	206.4	221.8	1.10613
Medium	Master Protein	24986484	ferric iron uptake global transcriptional repressor Fur-Fe+2 [Pseudomonas putida KT2440]	0.03	12	1	1	1	1	134	15.2	5.71	0	1	0.959	0.8643	149.4	143.3	25.91		24.69	19	11.2	17	16	16.3	24.2	1.19703
High	Master Protein	Solyc01g008100.3.1	Transferase, transferring glycosyl groups, putative (AHRD V3.3 *** B9RG20_RICCO)	0	18	3	5	3	1	217	24.9	5.39	11.79	3	1.186	0.264062	116.6	138.3	18.98		24.97	36.3	36.8	50.1	43.7	42.5	64.8	1.22565
High	Master Protein	Solyc06g049080.3.1	thioredoxin peroxidase 1	0	59	8	47	8	1	228	25.3	7.68	113.58	8	0.888	0.400017	91.1	81	7.9		6.73	856	820.3	732.7	706.2	802.1	728.6	0.92856
High	Master Protein	Solyc09g074365.1.1	RNA binding protein, putative (AHRD V3.3 *-* B9S3Y1_RICCO)	0	41	4	6	4	1	103	11.7	4.97	14.01	4	1.021	0.810554	124.6	127.3	7.45		5.57	98.8	110.8	96.7	100.9	107.8	96.6	0.996735
High	Master Protein	582045245	Chain D, Elongation factor Tu-A	0	6	2	5	1	1	433	47.3	6.04	16.61	2	1.094	0.44601	138.2	151.2	18.54		45.87	179	128.6	183.1	195.9	182.1	392.8	1.57082
Medium	Master Protein	Solyc07g005840.2.1	Cellulose synthase (AHRD V3.3 *** M1ARZ5_SOLTU)	0.013	2	1	1	1	1	1041	117.5	6.86	2.66	1	1.121	0.493473	116.9	131	8.04		5.23	14.8	12.9	12.9	15.7	14.2	14.5	1.0936
High	Master Protein	Solyc04g072160.3.1	HSP20-like chaperones superfamily protein (AHRD V3.3 *** A0A061FJ96_THECC)	0	60	9	39	9	1	179	20.3	4.49	92.99	9	0.945	0.772931	126.3	119.4	6.77		10.6	1736	1533	1565.1	1479.7	1705.1	1391.4	0.94665
High	Master Protein	Solyc10g005900.3.1	BSD domain (BTF2-like transcription factors, Synapse-associated proteins and DOS2-like proteins) (AHRD V3.3 *** AT1G55750.6)	0	10	3	5	3	1	608	68.9	7.4	14.77	3	1.221	0.222001	136.4	166.6	13.99		13.13	14.7	12.5	16.6	20.6	18	15.8	1.24201
High	Master Protein	Solyc05g010260.3.1	6-phosphogluconate dehydrogenase, decarboxylating (AHRD V3.3 *** M1CCQ2_SOLTU)	0	30	11	23	5	1	501	55.4	6.19	59.62	11	1.009	0.784542	41.9	42.3	6.23		12.61	289.9	295.3	262.5	348.7	275.1	292.4	1.08081
High	Master Protein	Solyc06g072600.3.1	Mitochondrial import inner membrane translocase subunit (AHRD V3.3 *** F2VPS7_SOLNI)	0	33	3	3	3	1	78	8.9	7.75	8.96	3	0.797	0.0564914	153.9	122.6	36.61		39.76	307.9	203.2	149.4	161.9	289.4	144.8	0.902498
High	Master Protein	Solyc03g122310.3.1	Aldehyde dehydrogenase (AHRD V3.3 *** Q9FPK6_ORYSA)	0	16	4	4	4	1	524	56.1	5.67	5.01	4	1.206	0.229032	116.8	140.9	12.21		7.09	44.5	39.8	34.8	48.5	48	42.6	1.16793
High	Master Protein	Solyc09g075200.3.1	U1 small nuclear ribonucleoprotein (AHRD V3.3 *** A0A072UPG1_MEDTR)	0	19	5	14	5	1	317	35.2	9.79	44.15	5	0.897	0.498259	146.6	131.6	18.78		29.63	766.6	587.1	542.3	526.8	653.2	351.9	0.807964
High	Master Protein	Solyc07g053990.3.1	Structural constituent of cell wall, putative (AHRD V3.3 *** B9RVZ9_RICCO)	0	26	9	24	5	1	537	59.4	6.58	43.91	9	1.035	0.722209	123.8	128.2	8.26		12.56	98.4	92.4	83.4	95.6	112.7	88.5	1.08242
High	Master Protein	Solyc03g097290.3.1	DB199	0	11	8	13	8	1	846	92.5	5.68	40.61	8	1.024	0.728158	100.7	103.1	2.43		21.99	827.3	845.5	805.4	1142.3	847	757.5	1.10839
High	Master Protein	Solyc09g007250.3.1	60S ribosomal protein L4 (AHRD V3.3 *** RL4_PRUAR)	0	56	22	107	10	1	406	44.8	10.26	315.49	22	1.087	0.414479	92.2	100.2	10.39		22.42	5223	5602.6	6392	7116.1	4491.5	6089.4	1.02784
High	Master Protein	Solyc07g025210.2.1	Pentatricopeptide repeat-containing protein (AHRD V3.3 *** A0A061FBT4_THECC)	0	18	5	6	5	1	374	43.7	7.46	14.75	5	0.913	0.578801	148.2	135.3	4.6		9.01	114.9	108.3	118.7	115.6	104.9	96.6	0.927464
High	Master Protein	Solyc09g005310.3.1	LMBR1-like membrane protein (AHRD V3.3 *** AT5G01460.1)	0	3	2	3	2	1	509	56.3	8.79	8.7	2	1.201	0.125576	70	84.1	4.46		15.97	155.8	145.6	158.5	187	170.9	231.5	1.28158
High	Master Protein	Solyc03g121230.3.1	protein kinase family protein (AHRD V3.3 *** AT1G51870.2)	0	10	6	9	5	1	894	99.6	5.78	17.03	6	0.971	0.92947	144.2	140	10.15		9.83	286.3	234.4	272.1	264.2	225.9	273	0.962538
High	Master Protein	Solyc03g032220.3.1	Caffeoyl-CoA O-methyltransferase (AHRD V3.3 *** A2PZD5_IPONI)	0	18	3	4	3	1	234	26.3	5.21	5.68	3	1.359	0.0505735	111.2	151.2	18.08		4.2	31.2	34.3	43.8	46.6	46	49.7	1.30192
High	Master Protein	Solyc04g014570.3.1	Transmembrane 9 superfamily member (AHRD V3.3 *** K4BPW1_SOLLC)	0	6	4	4	4	1	598	68.6	6.99	12.08	4	0.881	0.359375	148.9	131.2	2.93		2.75	229.1	241.9	240.2	215.8	204.4	211.7	0.888498
High	Master Protein	Solyc11g070130.2.1	Profilin (AHRD V3.3 *** Q8VWR0_SOLLC)	0	44	6	62	4	1	131	14.1	4.84	144.66	6	1.18	0.141626	35.8	42.3	18.98		4.49	1294.5	1551.3	1892	1732.7	1831.1	1894.9	1.15216
High	Master Protein	Solyc06g061050.3.1	Tobamovirus multiplication protein 2B (AHRD V3.3 *** U5GN76_POPTR)	0	25	2	2	2	1	110	12	8.91	8.77	2	1.08	0.527972	139.6	150.8	20.32		20.15	128.5	104.6	85.4	98.4	145.2	113	1.11962
High	Master Protein	Solyc04g080880.3.1	Cysteine protease family protein (AHRD V3.3 *** B9H4H0_POPTR)	0	18	6	11	6	1	439	48.1	7.14	30.05	6	1.154	0.243774	47.2	54.4	5.25		14.63	89.7	87	80.9	100.4	120.7	90.9	1.21118
High	Master Protein	Solyc03g117580.3.1	GAG1At protein (AHRD V3.3 *** AT1G16000.1)	0	22	2	3	2	1	86	9.3	9.94	7.63	2	0.716	0.0297293	158.7	113.7	3.92		17.29	149.7	139.7	149.5	92.4	130.1	107.1	0.750968
High	Master Protein	Solyc05g046310.3.1	N-acetyl-gamma-glutamyl-phosphate reductase (AHRD V3.3 *** A0A1D1YQR0_9ARAE)	0	17	3	4	3	1	248	27.7	4.58	11.45	3	1.036	0.766856	122.9	127.3	2.85		14.32	55.8	59	57.9	56.8	60	73.9	1.10423
Medium	Master Protein	Solyc07g041830.3.1	Damaged dna-binding 2, putative isoform 1 (AHRD V3.3 *** A0A061GM96_THECC)	0.022	3	1	1	1	1	264	28.3	7.02	2.4	1	1.171	0.224134	118.1	138.3	21.74		13.92	64.2	59.3	87.9	60	75.2	78.7	1.01183
High	Master Protein	Solyc11g013000.2.1	Transmembrane emp24 domain-containing protein 10, putative (AHRD V3.3 *** B9RJ70_RICCO)	0	40	6	27	6	1	210	23.4	5.99	70.39	6	0.989	0.937902	74	73.1	4.09		9.67	692.3	637.9	668.9	589.2	715.6	661.2	0.983443
High	Master Protein	Solyc11g056680.1.1	Leucine-rich repeat receptor-like protein kinase family (AHRD V3.3 *** A0A0K9PVU5_ZOSMR)	0.001	5	1	1	1	1	364	39.9	8.31	3.25	1	1.037	0.805829	120.6	125	5.09		20.12	17.3	19.2	18.3	17	24.8	19	1.10949
High	Master Protein	Solyc08g081470.3.1	3-isopropylmalate dehydratase large subunit (AHRD V3.3 *** A0A0B0Q086_GOSAR)	0	71	4	22	4	1	105	11.1	5.36	10.48	4	1.223	0.175684	116.1	142	8.26		18.19	50.5	57.7	49.8	59.5	81.9	61.8	1.28608
Medium	Master Protein	Solyc04g007220.3.1	translocase subunit seca (AHRD V3.3 *** AT1G68490.1)	0.012	9	1	1	1	1	133	14	7.71	2.02	1	0.911	0.618128	124.8	113.6	6.86		21.85	13	13.2	14.7	12	17.2	12	1.00733
High	Master Protein	Solyc02g091520.3.1	Calcium-dependent lipid-binding domain-containing protein (AHRD V3.3 *** F4K8L6_ARATH)	0	16	3	3	3	1	165	19.1	8.62	8.7	3	0.868	0.397265	150.2	130.3	6.48		13.56	135.3	119	125.3	101.3	108.7	130.9	0.898051
High	Master Protein	Solyc05g051992.1.1	RNA-binding family protein (AHRD V3.3 *-* B9I063_POPTR)	0	10	1	4	1	1	221	23	9.09	6.58	1	0.939	0.712574	149.7	140.6	13.99		13.59	20.2	22	16.6	19.6	19	15.1	0.913265
High	Master Protein	Solyc06g062450.3.1	Leucine-rich repeat protein kinase family protein, putative (AHRD V3.3 *** A0A061GIV3_THECC)	0	12	3	7	3	1	367	41.7	4.88	18.64	3	1.448	0.025436	108	156.3	23.23		23.43	35.6	24	24.6	42.9	26.5	35.7	1.24822
High	Master Protein	Solyc01g100490.3.1	chloronerva	0	20	4	6	4	1	317	35.3	6.14	14.22	4	0.805	0.17869	155	124.9	10.49		16.33	77.3	63.5	75.7	51.7	61	71.8	0.852194
High	Master Protein	Solyc07g026770.3.1	Mitochondrial ATP synthase subunit G protein (AHRD V3.3 *** AT4G29480.1)	0	22	4	11	2	1	186	21.3	8.98	29.54	4	0.883	0.354233	147.8	130.4	12.32		10.63	363.2	393.3	460.8	347.2	336.9	408.5	0.89756
High	Master Protein	Solyc02g085950.3.1	cell wall protein X77373	0	35	3	3	3	1	180	20.2	7.2	9.07	3	1.173	0.366758	115.1	135	24.82		89.91	8.6	11.3	14.2	4.4	13.2	34.9	1.53959
High	Master Protein	Solyc09g013090.3.1	OTU domain-containing protein (AHRD V3.3 *** A0A1D1YE81_9ARAE)	0	15	3	3	3	1	248	27.7	9.42	8	3	1.049	0.68495	123.5	129.6	19.97		9.25	169.1	171.7	237	190.5	158.5	180.1	0.915715
Medium	Master Protein	Solyc03g006140.3.1	Neutral ceramidase (AHRD V3.3 *** NCASE_ARATH)	0.025	2	1	1	1	1	764	83.8	7.81	2.03	1	0.972	0.895437	9.4	9.1	6.18		83.14	13.5	13.5	12.1	11.9	13.1	47	1.84143
High	Master Protein	Solyc07g066100.3.1	GPI-anchored protein LORELEI (AHRD V3.3 *** A0A1D1ZCL0_9ARAE)	0	30	2	13	2	1	166	18.1	6.47	17.66	2	0.788	0.0446367	154.2	121.5	4.84		17.01	226.3	206.6	223.2	164.2	224.5	175.8	0.860387
High	Master Protein	Solyc02g093450.3.1	Cryptic loci regulator protein 1, putative (AHRD V3.3 *** A0A061GBM7_THECC)	0	45	3	6	3	1	170	19.4	5.15	7.89	3	1.062	0.692699	121.1	128.7	14.31		14.84	31.9	24.2	26.6	28.2	32.3	23.9	1.02056
High	Master Protein	Solyc12g056590.2.1	Ethylene Response Factor D.2	0.002	4	1	2	1	1	322	35.1	7.28	4.84	1	1.118	0.473489	119.2	133.3	9.57		4.6	31.1	30.3	36	35.7	34.8	32.6	1.05852
High	Master Protein	26987877	branched-chain amino acids ABC transporter substrate-binding protein [Pseudomonas putida KT2440]	0	21	5	16	5	1	371	39.4	6.46	15.67	5	0.943	0.78738	146	137.7	71.76		71.26	345.5	98.2	124.3	115.7	117.2	360.6	1.04489
High	Master Protein	Solyc07g005200.3.1	VAMP-like protein YKT61 (AHRD V3.3 *** YKT61_ARATH)	0	16	3	3	3	1	199	22.6	7.39	6.34	3	1.048	0.620498	140	146.7	3.98		13.06	241.4	233.5	223	197.4	253.8	244.7	0.997134
High	Master Protein	Solyc09g075010.3.1	HSP20-like chaperones superfamily protein (AHRD V3.3 *-* AT4G02450.2)	0	49	9	248	9	1	225	23.9	4.46	450.44	9	0.975	0.96561	114.8	112	13.48		14.61	4558.5	5717	4566.2	4452.9	5288.7	3969	0.923789
High	Master Protein	Solyc11g051160.2.1	Patellin-like protein (AHRD V3.3 *** A0A072UTX7_MEDTR)	0	62	44	156	42	1	589	65.7	4.7	457.84	44	1.366	0.00866426	93	127.1	18.68		19.95	7735.1	5427	6039.9	8248.7	10308.8	6945.5	1.32814
High	Master Protein	Solyc06g083060.3.1	MIP18 family protein (AHRD V3.3 *** A0A0B2S844_GLYSO)	0	24	2	3	1	1	156	17.6	4.97	11.64	2	1.035	0.803942	145.3	150.4	37.89		6.51	21.3	14.5	9.8	15	13.4	15.1	0.953947
High	Master Protein	Solyc12g013920.2.1	Protein yippee-like (AHRD V3.3 *** K4DCS7_SOLLC)	0.003	19	2	2	2	1	127	14.5	6.87	4.49	2	0.99	0.981147	126.1	124.9	2.31		6.85	112.6	108.4	108	95.3	107.8	107.4	0.943769
High	Master Protein	Solyc10g081160.2.1	Ubiquitin-conjugating enzyme family protein (AHRD V3.3 *** B9HDR3_POPTR)	0	24	4	6	4	1	263	28.5	8.87	10.99	4	0.865	0.335064	131.4	113.7	8.86		7.34	126.3	148.3	147.5	124	127.6	142.2	0.932954
High	Master Protein	Solyc07g065170.3.1	40S ribosomal protein S8 (AHRD V3.3 *** K4CHJ6_SOLLC)	0	44	9	37	4	1	221	25	10.42	81	9	1.131	0.224103	81.7	92.4	13.18		31.9	476	428.7	555.6	745.9	391.2	538.5	1.14744
Medium	Master Protein	Solyc04g079920.3.1	Pre-mRNA-splicing factor CWC22-like protein (AHRD V3.3 *-* W9SDK4_9ROSA)	0.023	1	1	1	1	1	850	100	7.99	2.25	1	0.393	9.26455e-08	185.5	72.9	26.09		7.54	40.6	25.3	42.4	17.3	14.9	16	0.44506
High	Master Protein	Solyc11g072380.2.1	Vicilin-like antimicrobial peptides 2-2 (AHRD V3.3 *** W9SCA8_9ROSA)	0.003	2	1	1	1	1	511	57.1	5.99	3.07	1	0.832	0.280275	153.5	127.7	15.89		108.2	49.1	37.7	51.3	40.9	39.1	239.5	2.31354
High	Master Protein	Solyc06g069070.1.1	Lipid transfer protein (AHRD V3.3 *** S4TID2_GOSHI)	0.002	20	2	2	2	1	94	10.2	9.67	5.99	2	0.924	0.659798	128	118.2	3.97		17.63	58.6	56.8	61.5	54.1	68.5	49.1	0.970605
High	Master Protein	Solyc12g037980.2.1	Actin-related family protein (AHRD V3.3 *** B9I2R4_POPTR)	0.002	3	1	1	1	1	435	47.7	5.11	3.31	1	0.794	0.116549	155.3	123.3	11.04		11.55	90.8	96.5	77.5	72.1	67.2	83.9	0.8429
High	Master Protein	Solyc09g007230.3.1	Zinc finger transcription factor 53	0	64	26	70	26	1	374	42.9	5.52	179.17	26	0.925	0.642553	102.1	94.4	5.83		6.43	2186.2	2453.5	2291.8	2119.2	2307.8	2037.5	0.932626
High	Master Protein	Solyc12g098310.2.1	Cyclin dependent kinase inhibitor, putative (AHRD V3.3 *** A0A061EJV9_THECC)	0	20	3	4	3	1	232	26.1	9.66	11.97	3	1.117	0.382058	121.3	135.6	17.3		16.25	92.7	104.2	129.5	139.2	116.4	100.8	1.09191
High	Master Protein	Solyc06g073370.3.1	Ribosomal protein S13 (AHRD V3.3 *** A0A103XPA4_CYNCS)	0	39	9	58	4	1	193	22.4	10.43	156.18	9	1.121	0.289572	95.9	107.5	38.19		52.58	1668.4	2238	3512.8	2508.3	1831.7	4918.5	1.24791
High	Master Protein	Solyc10g085060.2.1	Defective in exine formation protein (AHRD V3.3 *** G7JLW6_MEDTR)	0	13	6	15	4	1	863	96.3	4.81	39.48	6	1.241	0.0614567	116.9	145.1	28.7		11.6	144.1	222.1	262.4	275.5	227.2	283.3	1.2504
High	Master Protein	Solyc04g076060.3.1	tft10	0	57	14	71	9	1	295	33.7	5.21	183.2	14	0.923	0.590051	144.8	133.6	11.91		7.9	1032	1193.4	1311.6	1101.2	1081.4	1246.8	0.969579
High	Master Protein	Solyc01g010540.3.1	40S ribosomal protein S9, putative (AHRD V3.3 *** Q60CZ2_SOLDE)	0	46	10	22	10	1	197	23	10.24	58.06	10	1.076	0.459105	96.9	104.3	6.72		37.7	1046.8	1084.4	1190.3	2069.3	1166.5	1092.3	1.30306
High	Master Protein	Solyc06g051420.3.1	nucleic acid-binding protein	0	21	4	8	3	1	245	27.8	5.44	20.64	4	0.947	0.655551	127.7	120.9	10.28		13.01	160	196.5	176.9	167.5	158.1	201.5	0.988189
High	Master Protein	Solyc07g065330.3.1	Germin-like protein (AHRD V3.3 *** Q8GSQ5_9BRYO)	0	33	7	15	7	1	246	27.2	8.51	51.42	7	1.076	0.414157	100.6	108.2	6.14		2.12	610.5	553.3	546.9	578.9	595.5	603.5	1.03928
High	Master Protein	Solyc09g072900.3.1	Endo-1,3-1,4-beta-d-glucanase, putative (AHRD V3.3 *** B9SFP3_RICCO)	0	64	10	26	9	1	240	26	5.12	79.62	10	1.03	0.722943	124	127.7	4.98		15.73	371	403.1	406.6	411	415.1	536.8	1.15432
High	Master Protein	Solyc01g098880.3.1	Seryl-tRNA synthetase, putative (AHRD V3.3 *** B9RKX9_RICCO)	0	25	9	13	9	1	447	50.9	6.64	32.77	9	0.985	0.994152	142.6	140.4	10.41		22.82	355.9	366.4	300.4	504.8	343.4	350.6	1.17219
High	Master Protein	Solyc03g114760.3.1	movement protein binding protein 2C (AHRD V3.3 *** AT5G08120.1)	0	50	14	21	14	1	336	37.9	5.15	55.01	14	0.936	0.742051	99.4	93.1	12.32		3.57	515	655.3	563.7	526.5	560.3	527.6	0.931027
High	Master Protein	Solyc04g005480.1.1	LOW QUALITY:Nodulin-related protein 1, putative (AHRD V3.3 *** A0A061EHK7_THECC)	0	59	9	25	9	1	170	17.9	9.22	52.32	9	0.839	0.205776	131.2	110.1	1.27		12.25	778.8	761.9	779	597.2	758.9	653.7	0.866405
High	Master Protein	Solyc02g087240.3.1	NADH dehydrogenase (AHRD V3.3 *** Q43840_SOLTU)	0	13	5	7	5	1	529	58.3	8.06	12.33	5	0.902	0.553484	148.5	134	1.2		2.13	115.7	115.9	118.2	104.6	106.5	102	0.895083
High	Master Protein	Solyc10g081810.2.1	MD-2-related lipid recognition domain-containing protein / ML domain-containing protein (AHRD V3.3 *-* AT3G11780.1)	0	9	2	3	2	1	321	35	8.1	9.76	2	0.973	0.943649	126.6	123.1	2.32		106.98	94.8	97.8	99.2	95.1	89.5	539.7	2.48218
High	Master Protein	Solyc08g074410.3.1	tRNA synthetase (AHRD V3.3 *** C1N232_MICPC)	0.007	3	1	1	1	1	409	46.9	6.86	3.08	1	0.903	0.567076	151	136.3	9.49		10.41	26.6	23.9	22	25.3	21.6	20.9	0.935172
Low	Master Protein	499257418	MULTISPECIES: electron transfer flavoprotein subunit alpha [Pseudomonas]	0.064	3	1	1	1	1	309	31.2	5.21	2.01	1	0.892	0.456503	130.3	116.2	9.69		52.49	155.9	129.6	151.5	124.6	135.2	299	1.27872
High	Master Protein	Solyc07g009333.1.1	60S acidic ribosomal protein P3 (AHRD V3.3 *** B9HPG0_POPTR)	0	40	3	89	3	1	68	7.1	6.44	218.37	3	0.922	0.628079	106	97.7	22.77		6.68	1596	2546.2	2223.5	1845.3	2095.2	2050.8	0.941185
High	Master Protein	Solyc05g055280.2.1	Ferredoxin (AHRD V3.3 *** A0A076FFN2_OCIBA)	0	62	7	45	5	1	147	15.7	4.93	97.12	7	0.906	0.551042	104	94.2	4.29		11.3	588.1	633.3	634.9	519.7	650.5	573.9	0.939557
High	Master Protein	Solyc08g081330.3.1	GPN-loop GTPase 1 (AHRD V3.3 *** A0A0B0MIT7_GOSAR)	0	22	5	6	5	1	386	43.2	4.64	5.32	5	0.877	0.375617	150.3	131.8	3.09		4.02	93.2	99.1	96.3	84.4	85.6	79.3	0.863825
High	Master Protein	Solyc11g012080.2.1	Mitochondrial pyruvate carrier (AHRD V3.3 *** K4D613_SOLLC)	0	64	6	13	6	1	109	12.3	9.7	29.7	6	0.811	0.112017	151.2	122.7	10.28		20.95	386	364.8	443.9	313.2	309	439.5	0.888675
Medium	Master Protein	Solyc03g111380.3.1	Tubulin gamma chain (AHRD V3.3 *** K4BK01_SOLLC)	0.048	2	1	1	1	1	474	53.3	6	1.85	1	0.877	0.440295	150.7	132.2	19.28		9.39	52.6	36.1	50.3	44.1	44.5	37.5	0.907194
High	Master Protein	Solyc05g009470.3.1	Alpha-glucosidase (AHRD V3.3 *** Q9LEC9_SOLTU)	0	9	7	21	6	1	928	104.6	7.27	52.51	7	1.086	0.373038	98.1	106.5	18.9		15.7	524.7	607.5	413.5	458.9	630	569.9	1.07317
High	Master Protein	Solyc09g009460.3.1	Iron-sulfur cluster assembly protein IscA (AHRD V3.3 *-* I3T186_MEDTR)	0.002	17	2	2	2	1	115	12.9	5.26	2.62	2	0.942	0.61558	67.3	63.4	6.33		7.2	198.7	187.6	175	179.2	156.7	176.6	0.913059
High	Master Protein	Solyc06g051680.1.1	Protein EARLY FLOWERING 4 (AHRD V3.3 *-* A0A0B2RPG0_GLYSO)	0	33	2	3	2	1	123	14.6	7.65	3.78	2	0.83	0.27827	17	14.1	17.01		14.21	23.2	21.4	16.5	16.9	17.7	21.9	0.924714
High	Master Protein	Solyc06g069530.3.1	Biotin carboxyl carrier acetyl-CoA carboxylase (AHRD V3.3 *** G7KMP4_MEDTR)	0	36	8	42	8	1	261	27.6	7.21	87.09	8	0.955	0.836058	121.3	115.9	9.69		6.63	2562.3	2721	2243.8	2370.3	2688.2	2447.5	0.997197
High	Master Protein	Solyc06g048410.3.1	iron superoxide dismutase	0	10	3	3	1	1	278	31.1	7.09	9.37	3	0.92	0.606445	148.1	136.3	9.49		6.94	90.9	83.8	101.1	89.3	83.7	77.7	0.908992
High	Master Protein	Solyc12g005370.2.1	Peroxidase (AHRD V3.3 *** K4DB75_SOLLC)	0	45	13	17	13	1	328	36	8.47	41.96	13	1.173	0.132023	84.7	99.4	6.14		12.87	797.2	706.1	768.1	1102.5	878	900.8	1.26851
High	Master Protein	Solyc10g007350.3.1	Multiprotein bridging factor 1a (AHRD V3.3 *** Q152U9_SOLLC)	0	50	8	57	5	1	152	16.8	9.95	152.64	8	0.697	0.00534745	157.5	109.8	9.67		30.6	1610	1522.2	1328.8	1061.3	1573.5	882.3	0.788411
High	Master Protein	Solyc07g052350.3.1	Aconitate hydratase (AHRD V3.3 *** K4CFD4_SOLLC)	0	29	20	38	13	1	995	108.1	7.55	94.23	20	0.967	0.877783	88	85.1	11.72		14.73	1296.5	1127.7	1029.7	1391.7	1090.7	1085.8	1.03309
High	Master Protein	Solyc07g008710.3.1	Major latex-like protein (AHRD V1 **-- B5THI3_PANGI)	0	45	7	17	7	1	159	18.4	5.55	33.87	7	1.154	0.169748	71.3	82.2	6.99		10.2	1005.3	907.8	1040.5	1159.7	1035.6	1271.3	1.17369
High	Master Protein	Solyc01g111230.3.1	Dirigent protein (AHRD V3.3 *** K4B3Y5_SOLLC)	0	16	2	4	2	1	183	19.7	8.94	17.14	2	1.168	0.188989	48.5	56.7	4.85		10.85	151.4	166.8	159.8	186.6	174.2	214.8	1.20418
High	Master Protein	Solyc10g006470.3.1	Protein translation factor SUI1 homolog (AHRD V3.3 *** SUI1_ORYSJ)	0	43	5	18	5	1	113	12.6	8.79	62.55	5	0.795	0.0831129	45	35.8	19.67		27.88	590.1	482.3	397.8	383.5	525.5	303.1	0.824446
High	Master Protein	Solyc01g107100.3.1	LOW QUALITY:beta-1,4-xylosidase (AHRD V3.3 *** AT3G19615.1)	0	24	2	2	2	1	119	13.8	10.7	5.6	2	0.736	0.0893093	162.2	119.4	3.73		12.02	19.1	17.9	19.1	14.1	16.9	13.7	0.796791
Low	Master Protein	Solyc09g092715.1.1	RGG repeats nuclear RNA binding protein B (AHRD V3.3 --* RGGB_ARATH)	0.066	8	1	1	1	1	122	12.2	9.45	0	1	0.997	0.957058	144	143.5	10.5		23.06	71.1	87.8	79.3	70.5	108.3	79.1	1.0827
High	Master Protein	Solyc02g093490.3.1	SGF29 tudor-like domain-containing protein (AHRD V3.3 *** AT3G27460.1)	0	50	10	16	10	1	268	30.3	5.25	35.01	10	1.004	0.938295	125.8	126.2	4.56		10.48	157.4	143.8	149.5	131.4	162.1	150	0.984025
High	Master Protein	Solyc04g054310.3.1	Alanine-glyoxylate aminotransferase, putative (AHRD V3.3 *** B9T1D1_RICCO)	0	8	2	3	2	1	473	51.7	8.54	7.09	2	1.227	0.19112	133.7	164.1	12.6		23.19	36.5	35.8	28.8	43.9	28.9	45.5	1.17013
High	Master Protein	Solyc12g008630.2.1	Mitochondrial-processing peptidase subunit alpha (AHRD V3.3 *** MPPA_SOLTU)	0	45	16	37	16	1	504	54.6	6.47	102.68	16	1.127	0.271185	83.8	94.4	7.86		19.3	2056.3	1978.1	1763.1	2794.2	1913.6	2228.5	1.19643
High	Master Protein	Solyc01g009020.3.1	Cysteine proteinase inhibitor (AHRD V3.3 *** K4AT98_SOLLC)	0	51	3	42	3	1	90	9.8	5.45	125.32	3	0.827	0.111813	24.4	20.2	23.99		36.2	1388.7	1070.6	861.4	885.3	1447.1	745.4	0.926853
High	Master Protein	Solyc04g007370.3.1	Chaperone protein dnaJ 15 (AHRD V3.3 *** DNJ15_ARATH)	0	12	3	3	2	1	414	45.6	6.48	8.11	3	1.089	0.619002	118.1	128.6	15.88		50.62	12.1	15.3	11.4	27.1	11.2	13.2	1.32732
High	Master Protein	Solyc02g014870.3.1	Thioredoxin-like protein 4A (AHRD V3.3 *** A0A151RDS9_CAJCA)	0	10	2	4	2	1	142	16.6	5.33	9.95	2	1.289	0.0924179	114.1	147.1	11.68		21.29	49.9	59.8	48.5	49.6	76.6	64.3	1.20417
High	Master Protein	Solyc01g067740.3.1	Superoxide dismutase [Cu-Zn] 1	0	55	11	600	10	1	152	15.3	5.87	1867.42	11	1.016	0.779678	103.7	105.3	13.41		7.1	6126.6	7966.3	7569.9	7208.9	8304.2	7689	1.07106
High	Master Protein	Solyc06g072040.1.1	CONSTANS interacting protein 2a	0	25	6	18	3	1	232	25.4	5.38	41.87	6	0.807	0.120342	151.1	121.9	15.03		11.2	767.9	680.5	566.6	549.3	630.4	506.4	0.836774
High	Master Protein	Solyc02g088260.3.1	Latex abundant protein 1 (AHRD V3.3 *** B9N9R7_POPTR)	0	45	20	100	20	1	362	41.7	4.7	341.99	20	0.848	0.250682	102.1	86.6	3.09		19.49	2757.1	2770.8	2619.3	2338.4	2868.9	1943.3	0.877676
High	Master Protein	Solyc01g094790.3.1	Cysteine synthase (AHRD V3.3 *** K4AZL9_SOLLC)	0	22	8	13	8	1	357	38.9	8.03	34.15	8	1.063	0.482922	138.1	146.8	7.34		6.99	547.1	481.9	550.6	641.1	581.7	561	1.12927
High	Master Protein	Solyc07g053650.3.1	26S proteasome regulatory subunit (AHRD V3.3 *** I0YWJ7_COCSC)	0	18	12	24	12	1	957	105.2	5.33	53.55	12	0.993	0.93497	141	140	2.29		6.58	810.6	818.9	783.7	805.1	819.3	723.8	0.973065
High	Master Protein	Solyc08g079500.3.1	Myeloid leukemia factor 1 (AHRD V3.3 *** A0A0B0Q1A9_GOSAR)	0.001	12	3	3	3	1	364	39.5	7.77	2.3	3	1.144	0.354201	38.5	44.1	2.64		9.54	51.7	51.4	53.9	59.2	65.4	54	1.13758
High	Master Protein	Solyc01g105710.3.1	peptidyl-prolyl isomerase FKBP12	0	46	4	28	4	1	112	12	7.12	80.7	4	0.899	0.434361	112	100.8	13.64		4.67	848.7	769.2	644.6	691.9	745.2	684.8	0.937856
High	Master Protein	Solyc11g073200.2.1	Glutelin type-A 2 (AHRD V3.3 *** A0A199V5M8_ANACO)	0	28	7	11	7	1	356	38.1	6.27	23.52	7	1.303	0.0261315	65	84.6	10.5		6.61	187.8	231.1	218.8	285.1	266	303.7	1.34044
High	Master Protein	Solyc01g108020.3.1	Thioredoxin (AHRD V3.3 *** A0A103YKE9_CYNCS)	0	32	6	14	6	1	180	19.9	8.16	40.69	6	1.086	0.373839	122.1	132.6	7.25		10.14	517.7	598.6	556.4	527.4	604.2	645.8	1.06259
High	Master Protein	Solyc02g062540.3.1	Thioredoxin domain-containing protein, putative (AHRD V3.3 *** B9S6A8_RICCO)	0	55	11	35	11	1	228	25.7	5.36	83.56	11	0.835	0.123856	131.4	109.8	5.57		11.36	1010.6	1083.6	971.6	844.1	945.5	753.1	0.829376
High	Master Protein	Solyc03g111180.3.1	Aspartyl aminopeptidase family protein (AHRD V3.3 *** B9IF79_POPTR)	0	8	4	4	4	1	482	52.8	6.86	9.19	4	0.948	0.661165	145	137.5	6.1		11.29	168.7	190.4	177.4	196.1	168.2	158.1	0.973719
High	Master Protein	Solyc11g006900.1.1	LOW QUALITY:Calcium/calmodulin protein kinase (AHRD V3.3 *-* Q84ZT8_TOBAC)	0	13	2	5	2	1	198	22.3	10.18	8.73	2	0.592	0.00295902	142.5	84.3	17.01		30.94	45.4	35.2	33.4	16.4	30	20.8	0.589474
High	Master Protein	Solyc01g094200.3.1	Malic enzyme (AHRD V3.3 *** K4AZG1_SOLLC)	0	16	7	9	7	1	627	69.1	6.21	22.93	7	1.012	0.834127	140.7	142.4	4.76		3.89	386.8	387.4	356.1	408.8	391.5	378.4	1.04282
High	Master Protein	Solyc02g078120.2.1	Eukaryotic translation initiation factor 3 subunit D (AHRD V3.3 *** K4B937_SOLLC)	0	21	10	16	10	1	577	65.5	5.62	37.28	10	0.96	0.8448	69.5	66.8	7.6		32.44	770.1	667.7	756.6	1171.3	726.5	663.1	1.16702
High	Master Protein	Solyc06g066320.3.1	Transcription factor IWS1, putative (AHRD V3.3 *** B9S1I4_RICCO)	0	33	11	23	11	1	523	59.1	5.47	69.62	11	0.922	0.542572	91	83.9	2.84		14.59	422.9	435.5	447.6	429.1	401.4	321.2	0.881853
Medium	Master Protein	Solyc03g032130.3.1	High mobility group protein (AHRD V3.3 *-* O49948_SOLTU)	0.02	5	1	2	1	1	132	15	10.24	5.09	1	0.693	0.00398484	158.2	109.6	24.99		59.38	398.3	333.9	541.1	533.9	276	159.1	0.761015
High	Master Protein	Solyc04g081490.3.1	beta-tubulin	0	52	14	52	5	1	451	50.5	4.83	117.1	14	0.926	0.57952	101	93.5	9.33		2.67	378.7	451.5	441.8	424.9	403.5	409.2	0.972956
Medium	Master Protein	Solyc07g041720.1.1	Germin-like protein (AHRD V3.3 *** G3F4I5_CAMSI)	0.036	8	1	1	1	1	211	22	6.77	0	1	1.195	0.288962	116.6	139.4	20.34		32.19	18.9	24	28.6	19.7	28.7	38.3	1.21259
High	Master Protein	Solyc06g062770.3.1	DEAD-box ATP-dependent RNA helicase (AHRD V3.3 *** AT5G57000.2)	0	75	7	31	7	1	87	9.8	6.19	70.97	7	1.015	0.777956	106.5	108.1	8.37		33.96	1248.2	1214.1	1063.2	1232.3	1825.2	937.2	1.13309
High	Master Protein	Solyc07g008560.3.1	Purple acid phosphatase (AHRD V3.3 *** K4CBX4_SOLLC)	0	15	8	12	3	1	636	72.3	7.14	24.76	8	1.047	0.606595	139.4	145.9	11.63		5.68	360.9	337.1	286.2	377	336.9	352.9	1.08393
High	Master Protein	Solyc12g005150.2.1	Pollen Ole e 1 allergen and extensin family protein (AHRD V3.3 *** A0A097PK87_SOLLC),Pfam:PF01190	0.006	13	2	2	2	1	146	16.2	6.76	4.58	2	0.959	0.808862	145.4	139.4	8.53		15.84	81.5	82.1	70.3	69.7	78.1	94.9	1.03762
High	Master Protein	Solyc03g119810.1.1	LOW QUALITY:Transmembrane protein, putative (AHRD V3.3 *** G7JT03_MEDTR)	0	22	4	6	4	1	151	16.7	10.13	14.7	4	0.938	0.663121	144.2	135.3	12.07		5.81	388.8	423.9	492	378.9	397.8	425.2	0.921208
High	Master Protein	Solyc05g055440.1.1	Histone H2B (AHRD V3.3 *** K4C2M0_SOLLC)	0	65	16	553	3	1	147	16.1	10.11	1198.82	16	0.817	0.149337	125.9	102.9	13.45		14.45	14559.9	11739.7	15258.4	12134.5	11900.2	9248.3	0.800881
High	Master Protein	Solyc06g073330.3.1	Lysine--tRNA ligase (AHRD V3.3 *** K4C952_SOLLC)	0	31	15	30	15	1	627	70.9	6.2	83.38	15	0.974	0.959081	125.8	122.5	7.85		17.97	1683	1627.8	1445.1	2035.9	1585.7	1456.6	1.06777
High	Master Protein	Solyc10g009180.3.1	Secretory carrier membrane protein (AHRD V3.3 *** B3TLU6_ELAGV)	0	39	8	15	6	1	306	34.6	8.38	36.35	8	1.007	0.850853	103.7	104.4	8.59		24.26	383.1	354.6	322.4	357.2	497.8	317.4	1.10593
High	Master Protein	Solyc12g094620.2.1	catalase	0	47	16	38	14	1	497	57	7.03	94.22	16	1.146	0.187123	88.8	101.8	3.48		17.41	839.2	794.7	787.2	1128.1	804.4	911	1.17447
High	Master Protein	Solyc03g117890.3.1	ACT domain-containing protein (AHRD V3.3 *** A0A0K9PHE5_ZOSMR)	0	22	4	9	2	1	287	31	5.67	27.22	4	1.056	0.682513	122.4	129.2	9.33		6.64	53.9	54.2	45.8	59.9	56.9	52.5	1.10006
High	Master Protein	Solyc01g060020.3.1	beta-1,3-glucanase TOMB13GLUB	0	54	13	119	13	1	371	41.3	9.16	225.43	13	1.103	0.349515	111.4	122.9	13.89		31.94	1821.8	1381.5	1695.8	1871.2	1540.6	2818.6	1.27174
Medium	Master Protein	Solyc05g052640.3.1	Mitochondrial substrate carrier family protein (AHRD V3.3 *** AT2G39970.1)	0.033	5	1	1	1	1	335	36.9	9.48	2.01	1	1.102	0.563375	118.1	130.1	16.66		18.94	13.6	9.9	13.2	11.9	14.6	17.4	1.19619
High	Master Protein	Solyc03g117480.3.1	Pyrophosphate-energized vacuolar membrane proton pump (AHRD V3.3 *** AVP_VIGRR)	0	10	9	15	9	1	1109	119.6	6.25	49.67	9	1.147	0.200545	63.5	72.9	13.52		8.14	774.3	613.5	621.7	679.1	713.4	794.6	1.08838
High	Master Protein	Solyc06g083540.3.1	Alba DNA/RNA-binding protein (AHRD V3.3 *-* AT3G07030.5)	0	21	7	85	6	1	528	59.4	9.54	64.7	7	1.264	0.0350648	116.2	146.8	28.43		23.97	252.5	288.1	425.9	417.7	255.1	364	1.07274
High	Master Protein	Solyc03g113590.3.1	5-formyltetrahydrofolate cycloligase	0	11	2	2	2	1	273	30.4	7.28	6.01	2	1.15	0.245821	120.3	138.2	12.25		9.72	193.6	154.1	162.4	197.9	163.2	186.7	1.07391
High	Master Protein	Solyc12g056120.1.1	6-phosphogluconate dehydrogenase, decarboxylating (AHRD V3.3 *** K4DFU3_SOLLC)	0	67	22	65	19	1	496	54.4	5.8	158.25	22	1.008	0.824363	74.8	75.4	1.71		13.75	1810.6	1749.8	1779.2	1950.5	1480.4	1794.1	0.978538
High	Master Protein	Solyc03g118510.3.1	Ovary receptor kinase 27 (AHRD V3.3 *** S4WIQ7_SOLCH)	0	7	3	8	3	1	661	71.8	6.95	11.23	3	0.824	0.153552	151.9	125.1	12.85		15.29	201	157	169.8	139.9	125.3	168.8	0.822281
High	Master Protein	Solyc12g043165.1.1	Translation machinery associated TMA7 (AHRD V3.3 *** AT1G15270.1)	0	35	5	11	5	1	63	6.8	9.96	27.42	5	1.856	7.03207e-08	52.3	97	52.37		40.17	523.4	625.4	1313.7	1498.5	1161	626.1	1.33425
High	Master Protein	Solyc09g061860.3.1	UDP-glucose:sterol 3-O-glucosyltransferase (AHRD V3.3 *** Q8H9B4_PANGI)	0	5	2	2	1	1	574	63.5	5.64	5.12	2	0.968	0.931168	146.3	141.6	3.7		14.71	32.8	30.8	30.7	29.8	23.3	30.8	0.889714
High	Master Protein	Solyc12g010840.2.1	Ketol-acid reductoisomerase (AHRD V3.3 *** M1ADA6_SOLTU)	0	10	5	10	2	1	591	64	6.8	25.92	5	1.125	0.334452	136.2	153.2	4.49		10.92	148.7	162.5	154	173.3	144.8	178.2	1.06685
High	Master Protein	Solyc10g078550.3.1	glutamate dehydrogenase	0	58	15	36	15	1	417	45.3	6.54	100.58	15	0.924	0.551237	70.1	64.8	7.68		4.74	1027.6	1099	942.1	957.3	877.6	949.6	0.907387
High	Master Protein	Solyc09g008970.1.1	LOW QUALITY:AT3g10020/T22K18_16 (AHRD V3.3 *** Q9SR67_ARATH)	0	43	5	10	5	1	136	15.3	5.48	23.2	5	0.965	0.842258	127.5	123.1	6.6		3.94	128	137.7	146.1	124.8	132.9	134.4	0.952161
High	Master Protein	Solyc10g047000.2.1	Transducin/WD40 repeat-like superfamily protein (AHRD V3.3 *** AT1G80670.1)	0	21	5	7	5	1	350	38.5	8.31	16.12	5	0.978	0.938819	126.2	123.4	6.75		10.48	60.3	68.8	63.3	57.8	61.9	70.8	0.990125
High	Master Protein	26987585	nucleoside diphosphate kinase [Pseudomonas putida KT2440]	0.004	9	1	1	1	1	141	15	5.57	2.39	1	0.826	0.262505	23.5	19.4	62.65		68.63	114.1	36.9	48.4	35.9	40	112.6	0.945336
Medium	Master Protein	Solyc05g014760.3.1	Kinase family protein (AHRD V3.3 *** B9HTA6_POPTR)	0.019	1	1	1	1	1	809	90.6	7.01	2.25	1	0.918	0.663309	126.1	115.8	9.87		11.65	17.8	16.8	20.3	16.3	13.7	17.2	0.859745
High	Master Protein	Solyc05g013240.3.1	DUF538 family protein, putative (Protein of unknown function, DUF538) (AHRD V3.3 *** AT1G55265.1)	0	46	6	17	6	1	177	19.9	7.01	44.39	6	1.264	0.0425066	93.3	117.9	24.59		15.1	241.7	366.1	397.5	462.5	508.2	374.9	1.33851
High	Master Protein	Solyc07g061790.3.1	SOUL heme-binding family protein (AHRD V3.3 *** AT1G17100.1)	0	12	2	3	2	1	229	25.8	7.72	6.82	2	0.878	0.425997	149.5	131.3	15.88		9.2	101.7	117.1	85	83.2	89.3	99.7	0.895984
High	Master Protein	Solyc01g111040.3.1	Calcium-binding EF hand family protein (AHRD V3.3 *** B9HRC2_POPTR)	0	28	7	13	7	1	384	42.2	4.84	30.82	7	1.066	0.525126	123.1	131.3	4.61		10.08	242.3	234.3	256.5	258.4	291.3	238.9	1.07571
High	Master Protein	Solyc12g094430.1.1	Glutathione S-transferase (AHRD V3.3 *** C7F8A3_ARAHY)	0	47	7	11	7	1	221	25.1	7.37	24.69	7	1.126	0.235819	98.4	110.7	13.46		13.99	641.5	532	498	601.5	598.9	465.7	0.996769
Medium	Master Protein	Solyc01g079210.3.1	DNA methyltransferase 1-associated protein, putative (AHRD V3.3 *** B9RN98_RICCO)	0.013	5	1	1	1	1	451	50.7	9.35	0	1	0.798	0.218529	155.8	124.4	11.33		11.31	39	34.8	31.1	25.4	31.7	27.8	0.809342
High	Master Protein	Solyc09g009430.3.1	Cell division protein ftsZ, putative (AHRD V3.3 *** B9SRX2_RICCO)	0	28	8	21	3	1	478	50.4	5.55	41.89	8	0.792	0.202006	156.8	124.2	8.07		9.71	28.5	29.5	25.2	22	22.6	26.2	0.850962
High	Master Protein	Solyc01g008080.3.1	40S ribosomal protein S27 (AHRD V3.3 *** M0TJU4_MUSAM)	0	24	2	13	1	1	86	9.6	8.75	27.49	2	1.033	0.780903	82	84.7	10.93		14.8	177.9	221.6	199.7	206.3	188.8	250.6	1.0776
Medium	Master Protein	Solyc03g026370.1.1	LOW QUALITY:Peptidoglycan-binding LysM domain-containing protein (AHRD V3.3 *** A0A061G7P2_THECC)	0.019	10	1	1	1	1	111	11.9	4.96	2.45	1	0.986	0.959702	124.1	122.4	19.15		7.83	28.6	22.2	19.9	21.4	21.9	24.7	0.96181
High	Master Protein	Solyc04g005620.3.1	CASP-like protein (AHRD V3.3 *** K4BNG8_SOLLC)	0	11	2	6	1	1	185	19.7	8.79	15.6	2	0.825	0.162498	84.1	69.4	13.64		10.16	331.1	292.2	383.4	273.3	293.7	239.6	0.801232
High	Master Protein	Solyc06g005150.3.1	Ascorbate peroxidase (AHRD V3.3 *** Q52QQ4_SOLLC)	0	86	19	158	10	1	250	27.3	6.28	379.78	19	1.197	0.114589	87.3	104.5	6.05		2.61	3670.4	4108.1	3752.6	4297.4	4490.4	4504.7	1.15275
High	Master Protein	Solyc11g008280.2.1	Carboxypeptidase (AHRD V3.3 *** K4D588_SOLLC)	0	12	6	7	6	1	600	67	6.07	9.74	6	1.453	0.00727999	46.9	68.2	8.29		4.18	102.8	88	91.2	137.4	126.3	132.5	1.40496
High	Master Protein	Solyc04g056390.3.1	isopentenyl diphosphate isomerase	0	39	11	18	6	1	303	34.7	6.62	42.08	11	1.165	0.204881	119.8	139.5	9.52		2.62	161.5	186.7	157	196.5	187.7	188.1	1.13282
Medium	Master Protein	Solyc03g120620.3.1	Homeobox leucine zipper protein (AHRD V3.3 *** G7IUR3_MEDTR)	0.047	1	1	2	1	1	775	86.1	6.4	4.66	1	1.028	0.797655	123.6	127	11.69		11.78	44.5	56.3	51.1	52.5	63.9	52.3	1.1106
High	Master Protein	Solyc03g113570.1.1	Germin-like protein	0	59	8	42	6	1	220	23.5	7.44	110.35	8	0.823	0.164199	81.5	67	9.34		20.52	1780.5	1475.9	1646.1	1354.1	1334.2	1885.6	0.932973
High	Master Protein	Solyc07g064940.3.1	Thioredoxin-like protein (AHRD V3.3 *** W9RN22_9ROSA)	0	25	5	7	5	1	267	29.8	6.09	14.83	5	1.117	0.331629	121.8	136.1	8.62		5.7	187.6	210.3	178.1	223.8	209.6	199.8	1.09931
High	Master Protein	Solyc09g065755.1.1	Histone H2A (AHRD V3.3 *** A0A0V0HFX8_SOLCH)	0	54	6	127	2	1	139	14.6	10.48	302.99	6	0.942	0.703046	85	80.1	8.08		8.64	1166.4	1022.3	1190.6	1163.5	1099.2	979.6	0.959459
High	Master Protein	Solyc02g089820.3.1	proteasome maturation factor UMP1-like	0	34	2	8	2	1	141	15.7	7.12	7.57	2	0.977	0.953716	127.2	124.3	7.87		19.51	95.9	107.8	93.1	67.5	93.7	99.3	0.877695
High	Master Protein	Solyc08g041890.3.1	Importin subunit alpha (AHRD V3.3 *** K4CK49_SOLLC)	0	39	12	18	9	1	529	58.3	5.26	55.44	12	0.905	0.524195	66.5	60.2	7.78		14.71	344.5	331.1	295.7	359.9	299.8	270.4	0.957583
High	Master Protein	Solyc07g008660.3.1	30S ribosomal protein S16 (AHRD V3.3 *** B3IWG3_SOLLC)	0	42	4	9	4	1	132	14.6	9.85	29.81	4	0.895	0.483041	104.7	93.7	6.54		19.01	565.6	543.3	616.7	506	477.7	671.9	0.959434
High	Master Protein	Solyc02g083730.3.1	Rhodanese-related sulfurtransferase (AHRD V3.3 *** G7JXI1_MEDTR)	0	46	4	15	4	1	140	15.5	6.52	31.13	4	1.043	0.643872	65.8	68.6	9.3		23.42	400.3	332.3	373.7	302.3	486.2	389.9	1.06517
High	Master Protein	Solyc08g077780.3.1	Protein kinase (AHRD V3.3 *** Q39868_SOYBN)	0	26	7	10	5	1	339	38.4	6.16	23.93	7	1.017	0.886676	144.1	146.5	20.62		1.96	28.4	19.1	27.5	28.9	27.9	27.9	1.12933
High	Master Protein	Solyc07g007835.1.1	BSD domain-containing protein, putative (AHRD V3.3 *-* A0A061GVR9_THECC)	0	15	3	4	3	1	192	21.6	4.61	9.78	3	1.262	0.0533803	116.4	146.9	21.81		8.94	158.2	175.1	237	211.6	221.1	250.6	1.19814
High	Master Protein	Solyc10g086360.2.1	BRI1-KD interacting protein (AHRD V3.3 *** T2DLB0_PHAVU)	0.002	10	2	3	2	1	244	26.1	8	2.34	2	1.137	0.353911	119.6	136.1	20.76		5.91	42.3	63.5	49.6	56.4	57.5	51.4	1.06371
High	Master Protein	Solyc06g034110.3.1	Tomato acid phosphatase	0.005	9	2	2	2	1	255	29.5	5.08	2.2	2	1.216	0.205751	133.8	162.7	5.76		14.35	38.2	42.8	41.1	43	50	57.4	1.23178
High	Master Protein	Solyc04g049070.3.1	alpha glucosidase II	0	7	4	4	4	1	921	105	6.29	10.61	4	0.884	0.480164	150	132.6	3.66		14.02	47.9	44.5	46.2	40.9	34	45.1	0.865801
High	Master Protein	Solyc05g056240.3.1	Acyl carrier protein (AHRD V3.3 *** K4C2U8_SOLLC)	0	14	1	6	1	1	131	14.8	5.82	16.87	1	0.871	0.343608	26.1	22.8	15.73		10.49	88.3	84.2	65	73.3	84.8	69.5	0.958316
High	Master Protein	Solyc02g066940.3.1	Protein RIK-like protein (AHRD V3.3 *** A0A0B0MTZ1_GOSAR)	0	7	3	3	3	1	593	62.9	6.39	6.66	3	1.176	0.2951	118.7	139.6	9.82		11.69	39	45.9	38.8	45.9	48.8	38.7	1.07842
High	Master Protein	Solyc03g121070.3.1	hexokinase	0	13	5	7	5	1	498	54	6.32	16.65	5	1.294	0.0309983	128.7	166.6	6.1		11.02	171.7	157	153.1	203.3	175.6	218.9	1.24076
High	Master Protein	Solyc03g121370.3.1	Ribosomal protein S8 (AHRD V3.3 *** A0A124SDM5_CYNCS)	0	38	4	4	4	1	129	14.8	9.61	9.24	4	0.965	0.859572	143.6	138.5	13.15		17.55	215	213.4	267	207.4	188.4	262.6	0.946793
High	Master Protein	Solyc11g005360.2.1	BolA protein (AHRD V3.3 *** A0A103YGA6_CYNCS)	0	77	6	21	6	1	92	10.3	7.44	57.18	6	0.861	0.202597	129.3	111.3	11.08		23.35	1190.8	1024.5	964.1	881.6	1176.1	749.3	0.882871
High	Master Protein	Solyc07g064930.3.1	GrpE protein homolog (AHRD V3.3 *** K4CHH2_SOLLC)	0	55	16	61	13	1	299	33.4	5.95	150.28	16	0.841	0.224859	131.6	110.7	8.26		7.51	3082.2	3343.5	2833.6	2592.8	2907.8	2533.5	0.867679
High	Master Protein	Solyc01g100410.3.1	Iron-sulfur cluster assembly protein IscA (AHRD V3.3 *** G7KQU7_MEDTR)	0	36	5	9	5	1	160	17.7	6.55	28.98	5	0.934	0.709418	128.5	120	0.71		4.78	641.1	646.5	637.6	585.3	641	598.6	0.947902
High	Master Protein	Solyc07g066650.3.1	Defective in cullin neddylation protein (AHRD V3.3 *** K4CHY8_SOLLC)	0	28	5	8	5	1	259	30	5.2	20.95	5	1.091	0.485506	122.2	133.3	13.69		11.16	74.1	88.8	68.4	80.8	88.1	70.4	1.03459
High	Master Protein	Solyc05g018320.3.1	arabinogalactan	0	19	6	7	6	1	509	54.6	6.28	18.47	6	0.904	0.493662	129.9	117.4	15.82		6.75	209.8	240.1	286.9	208.5	217.1	237.6	0.900109
Medium	Master Protein	Solyc09g091400.3.1	Receptor protein kinase (AHRD V3.3 *** Q9FEU2_PINSY)	0.018	2	1	1	1	1	1023	110.4	5.58	0	1	0.236	1e-17	194.8	46	78.72		105.31	12.6	170.7	197.5	39.3	40.3	225.1	0.800158
High	Master Protein	Solyc09g091780.3.1	LES441249 p27KIP1-related-protein 1	0	38	5	8	5	1	210	23.8	9.13	16.9	5	1.102	0.412179	122.5	135	8.1		12.28	97.5	108.4	92.7	86.4	107.5	108.1	1.01139
High	Master Protein	Solyc00g019950.1.1	NADH dehydrogenase subunit 9 (AHRD V3.3 *** ATMG00070.1)	0	17	3	4	3	1	190	22.7	6.93	9.46	3	1.043	0.747672	139.9	145.9	12.59		4.25	151.9	140.9	118.1	147	145.7	157.3	1.09516
High	Master Protein	Solyc04g071650.3.1	Cellulose synthase (AHRD V3.3 *** M1A8I3_SOLTU)	0	3	2	2	2	1	1090	122.6	7.28	4.12	2	1.14	0.370832	119.8	136.6	17.88		19.56	39.8	44.2	55.9	53.1	36.1	50.4	0.997856
High	Master Protein	38372167	RecName: Full=Enolase; AltName: Full=2-phospho-D-glycerate hydro-lyase; AltName: Full=2-phosphoglycerate dehydratase	0.002	3	1	1	1	1	429	45.5	5.06	3.79	1	1.17	0.373449	3.1	3.7	2.37		21.95	17.6	18.2	17.4	20.6	15.9	24.9	1.15414
High	Master Protein	Solyc09g055870.2.1	Proline-rich protein PRCC (AHRD V3.3 *** A0A0B2QCD0_GLYSO)	0	33	6	11	6	1	332	36	4.74	26.69	6	0.947	0.787963	128	121.3	21.62		4.95	177.8	264.9	268	240.5	250.9	265.4	1.06487
Medium	Master Protein	Solyc09g091760.2.1	bHLH transcription factor 151	0.022	3	1	1	1	1	288	33.2	5.83	2.16	1	1.416	0.0466454	109.2	154.7	18.69		5.9	22.8	16.7	16.7	24.6	21.9	23.7	1.24911
High	Master Protein	Solyc11g042930.2.1	SKP1 (AHRD V3.3 *** Q68GS0_TOBAC)	0	72	11	117	5	1	155	17.5	4.65	327.69	11	0.954	0.828479	126.9	121.1	10.84		12.69	1698.3	1970.2	1603.1	1616.7	2002.4	1620.2	0.993873
Medium	Master Protein	Solyc10g086710.2.1	PAR1-like protein (AHRD V3.3 *** A0A103XQ58_CYNCS)	0.031	6	1	1	1	1	180	19.6	4.82	1.72	1	0.938	0.769152	147.5	138.3	6.59		28.3	33.1	37.2	33.3	31.3	45.2	26.5	0.994208
High	Master Protein	Solyc02g086145.1.1	Major facilitator superfamily protein (AHRD V3.3 *** AT1G05030.1)	0	7	2	3	2	1	569	60.4	9.38	6.63	2	0.989	0.97537	51.9	51.3	31.39		15.08	111.8	124.9	195.9	123.8	93.9	123.6	0.788951
High	Master Protein	Solyc09g007540.3.1	valyl-tRNA synthetase / valine-tRNA ligase (VALRS) (AHRD V3.3 *** AT1G14610.1)	0	8	7	7	7	1	1076	122.5	6.47	15.96	7	0.826	0.19287	150.9	124.7	9.51		46.83	307	269.8	326	520	253.6	239.3	1.12195
High	Master Protein	Solyc04g025160.3.1	ATPase (AHRD V3.3 *** Q9ST64_SOLTU)	0	6	2	4	2	1	345	37.4	8.47	6.62	2	0.854	0.328563	149.9	128.1	4.18		10	128.3	124.6	135.3	109.6	127.4	106	0.883565
High	Master Protein	Solyc09g010440.3.1	Actin depolymerizing factor, putative (AHRD V3.3 *** B9T4D2_RICCO)	0	52	4	11	4	1	139	16	7.21	33.2	4	1.1	0.455795	122.2	134.5	14.43		12.88	149.3	178.8	135.2	147.5	164.3	190.3	1.08375
High	Master Protein	Solyc08g078690.3.1	putative vesicle-associated protein	0	22	3	3	2	1	222	24.5	8.78	7.19	3	0.979	0.951337	126.1	123.5	3.52		2.55	40.6	43.5	42.7	41.3	43.4	41.8	0.997634
High	Master Protein	Solyc07g020860.3.1	Peroxiredoxin (AHRD V3.3 *** D2D300_GOSHI)	0	64	10	231	10	1	162	17.4	5.35	574.69	10	0.988	0.953274	121.7	120.2	19.96		11.47	2955	4375	4153.8	3608.4	4103	4545.4	1.06731
High	Master Protein	Solyc12g042930.2.1	choice-of-anchor C domain protein, putative (Protein of unknown function, DUF642) (AHRD V3.3 *** AT4G32460.2)	0	7	2	2	1	1	380	42	7.18	5.43	2	1.1	0.540344	140.9	155	15.79		29.1	16.1	14.9	11.8	21.4	11.7	16.4	1.15654
High	Master Protein	Solyc09g009300.3.1	Protein BUD31 like 2 (AHRD V3.3 *** A0A0B2PXU2_GLYSO)	0	36	5	9	4	1	145	17.2	8.4	13.09	5	1.098	0.558712	120.5	132.3	5.68		12.03	25.7	24.3	22.9	26.7	25.3	31.7	1.14815
High	Master Protein	Solyc04g009820.3.1	GRF1-interacting factor-like protein (AHRD V3.3 *** G7I6V2_MEDTR)	0	11	2	4	2	1	208	22.7	6.61	8.24	2	0.942	0.625482	128.7	121.3	7.25		9.35	180.7	203	178.4	158.6	190.6	170.2	0.924035
High	Master Protein	Solyc03g122090.3.1	25. vesicle transport protein (AHRD V3.3 *** A0A1D1XNZ8_9ARAE)	0	22	4	4	4	1	218	25.4	9.16	11.39	4	0.865	0.326714	150.4	130.1	7.58		13.95	93	96.7	107.5	71.2	83.7	94.4	0.838829
High	Master Protein	Solyc07g041310.3.1	Ribosomal protein S3 family protein (AHRD V3.3 *** AT5G35530.1)	0	66	15	50	4	1	239	26.8	9.5	133.97	15	0.929	0.588391	145.8	135.4	4.56		10.02	207.3	206.5	191	191.8	183.3	221.2	0.985946
High	Master Protein	Solyc06g083030.3.1	Carboxypeptidase (AHRD V3.3 *** K4CAF8_SOLLC)	0	48	15	68	13	1	503	56.6	5.76	161.61	15	1.161	0.179712	90.8	105.5	7.59		2.03	1414.6	1580.5	1371.2	1638.9	1699.2	1643	1.14081
High	Master Protein	Solyc03g118720.3.1	C2-domain ABA-related family protein	0.001	15	2	2	2	1	165	18.7	6.19	5.74	2	1.289	0.141259	113.2	145.9	15.61		10.38	16.9	19.4	14.1	21.5	21.8	25.8	1.37103
High	Master Protein	Solyc10g080190.1.1	LOW QUALITY:Ozone-responsive stress related protein (AHRD V3.3 *** I0J1A1_ORYRU)	0	17	1	5	1	1	76	8.4	9.44	10.74	1	0.827	0.171815	151.3	125.2	9.61		24.2	194.8	170.1	162.5	113.6	183.7	140.7	0.830489
Medium	Master Protein	Solyc03g093700.2.1	Histone-lysine N-methyltransferase, H3 lysine-9 specific SUVH6 (AHRD V3.3 *-* W9S0E6_9ROSA)	0.019	1	1	1	1	1	849	95.7	6.81	3.16	1	0.824	0.243463	153.4	126.5	24.84		22.51	36.7	60.7	47.8	27	39.4	42.4	0.749311
High	Master Protein	Solyc11g006980.1.1	Germin family 1 protein (AHRD V3.3 *** A0A072VRM6_MEDTR)	0	32	6	14	6	1	212	23.3	7.44	29.05	6	1.148	0.215018	104.3	119.8	5.99		5.94	511.7	460.3	464	480.8	535.2	532.7	1.07848
High	Master Protein	Solyc09g075090.1.1	RNA-binding (RRM/RBD/RNP motifs) family protein (AHRD V3.3 *** AT1G02840.2)	0	30	7	23	4	1	305	34.3	10.64	62.75	7	0.832	0.151709	116.2	96.7	27.65		3.56	666.3	884.6	1165.9	698.8	736.4	748.6	0.803813
High	Master Protein	Solyc11g069910.2.1	DNA-directed RNA polymerase II subunit RPB11-like protein (AHRD V3.3 *** A0A0B0P734_GOSAR)	0	55	5	14	5	1	116	13.6	7.06	33.78	5	0.819	0.151047	149.8	122.7	23.9		22.26	911.8	726.2	561.5	594.8	841.8	573.4	0.913844
High	Master Protein	Solyc01g020320.3.1	calmodulin-binding receptor-like cytoplasmic kinase 1 (AHRD V3.3 --* AT5G58940.4)	0	38	2	4	2	1	66	7.4	8.47	8.31	2	0.817	0.161187	151.8	124	21.49		26.59	203.8	158.6	133.7	129.5	185.3	112.9	0.862125
High	Master Protein	Solyc05g054070.3.1	60S ribosomal protein L6 (AHRD V3.3 *** RL6_MESCR)	0	63	19	92	8	1	229	25.6	10.17	242.32	19	0.794	0.0955219	124.1	98.6	6.09		4.87	3134	3295.8	3535.9	2618.3	2558.5	2807	0.801128
High	Master Protein	Solyc02g090230.3.1	hydroxyproline-rich glycoprotein family protein (AHRD V3.3 *** AT4G37130.1)	0	17	6	11	6	1	458	48.6	6.73	21.26	6	0.856	0.207843	149.6	128.1	5.12		3.8	213	197.3	217.9	193.8	180.9	182.4	0.886819
High	Master Protein	Solyc03g031460.1.1	Pentatricopeptide repeat-containing protein (AHRD V3.3 *** A0A103XF40_CYNCS)	0.001	7	3	3	3	1	379	43.2	9.25	6.46	3	1.19	0.141633	133	158.3	11		28.6	163.8	138.6	172	195	134.3	243.1	1.20658
High	Master Protein	Solyc03g007670.3.1	defense signal transduction Sgt1-2	0	62	17	82	17	1	378	42.1	5.26	259.73	17	1.011	0.810026	112.8	114	7.9		8.83	3264.9	3279.2	2844.1	3660.5	3299.8	3075.2	1.06895
High	Master Protein	Solyc08g061960.3.1	Ribosomal protein S3 family protein (AHRD V3.3 *** AT5G35530.1)	0	72	16	49	5	1	238	26.5	9.6	134.85	16	1.048	0.597568	123.5	129.4	7.26		12.95	2590.5	2242.6	2470.3	2589	2101.9	2703	1.01239
High	Master Protein	Solyc09g011670.3.1	Adenine nucleotide alpha hydrolases-like superfamily protein (AHRD V3.3 *** AT3G53990.1)	0	34	7	26	6	1	223	25.7	9.09	64.5	7	0.959	0.882007	142.6	136.7	4.88		25.29	544.9	497.7	505.9	485.1	462.3	715.7	1.07401
Low	Master Protein	Solyc02g081440.3.1	microsomal glutathione s-transferase (AHRD V3.3 *-* AT1G65820.3)	0.06	1	1	1	1	1	672	73.6	9.61	1.74	1	0.95	0.800768	146.4	139	4.69		8.62	40.1	43.5	43.6	41.3	42.9	36.3	0.947327
Medium	Master Protein	Solyc08g005460.3.1	Protein BREVIS RADIX (AHRD V3.3 *** BRX_ARATH)	0.027	3	1	1	1	1	341	38.4	5.47	2.26	1	0.992	0.964123	125	124	9.68		17.08	27.9	33.9	31.2	30.9	35.2	24.9	0.978495
High	Master Protein	Solyc09g065840.3.1	single-stranded DNA binding protein-like protein	0	18	5	7	5	1	299	34.1	8.68	17.15	5	1.162	0.301945	119.2	138.5	6.02		5.67	59.1	54.7	52.5	60.2	63.6	67.5	1.15033
High	Master Protein	Solyc01g109900.3.1	Aspartate carbamoyltransferase (AHRD V3.3 *** A0A0B0NCD8_GOSAR)	0.002	28	1	1	1	1	83	9.5	9.19	4.51	1	0.994	0.960186	145.9	145	14.78		28.64	22.1	16.4	20.2	13.7	20.1	24.9	1
High	Master Protein	Solyc01g068590.3.1	metal ion-binding protein (AHRD V3.3 *** AT3G62010.1)	0	3	4	5	4	1	1949	219.8	6.15	10.03	4	1.133	0.303447	59	66.8	5.56		28.21	176.3	170.6	190	199.7	192.1	310	1.30713
High	Master Protein	Solyc04g008580.3.1	Ankyrin repeat family protein (AHRD V3.3 *** B9HNG0_POPTR)	0	77	7	22	7	1	152	16	4.59	73.47	7	1.068	0.472924	80	85.4	5.17		8.24	631.8	698.4	652.1	629.9	696.2	742.9	1.04374
High	Master Protein	Solyc03g031690.3.1	DNA-directed RNA polymerases I, II, and III subunit RPABC3 (AHRD V3.3 *** A0A1D1YZS2_9ARAE)	0	19	3	4	3	1	145	16.7	6.58	8.64	3	1.004	0.874894	126.5	127	0.79		9.81	118.3	116.5	117	109.5	117.4	132.6	1.02189
High	Master Protein	Solyc05g056160.3.1	Proteasome subunit beta type (AHRD V3.3 *** K4C2U0_SOLLC)	0	51	10	20	10	1	273	29.5	7.18	62.98	10	0.935	0.648916	90	84.1	12.87		30.05	823.6	867	1045.1	810.3	804.6	1315.8	1.07128
High	Master Protein	Solyc02g083620.3.1	L-ascorbate peroxidase 5	0	16	4	15	1	1	289	32	6.55	40.63	4	1.033	0.828318	144.7	149.4	29.08		14.97	13.9	7.8	13.4	13.3	13.9	17.4	1.27066
High	Master Protein	Solyc08g016420.3.1	Prefoldin subunit 6 (AHRD V3.3 *** A0A0B2Q9N0_GLYSO)	0	62	11	60	11	1	130	14.8	9.2	162.33	11	0.778	0.067528	133.3	103.8	15.79		29.44	2896.1	2418.6	2120.3	1882.7	2679.2	1512.5	0.817001
High	Master Protein	Solyc05g005170.3.1	Pectin lyase-like superfamily protein (AHRD V3.3 *** A0A061E6B2_THECC)	0	13	5	7	5	1	508	55.6	8.38	18.8	5	1.419	0.0128929	124.1	176.1	19.01		13.96	114.5	90.7	133.6	162.4	187.1	141.4	1.44894
High	Master Protein	Solyc01g112000.3.1	expansin-like protein precursor 1	0	15	4	6	4	1	261	28.3	7.81	12.97	4	1.039	0.626962	101.4	105.3	36.56		11.57	160.9	282.8	352.7	304.6	293.8	243.7	1.05738
High	Master Protein	Solyc07g064970.3.1	Microtubule associated family protein (AHRD V3.3 *** B9GJD5_POPTR)	0	49	20	59	19	1	558	62.9	5.29	129.37	20	0.987	0.960193	116.9	115.3	4.7		11.78	1622.8	1757.9	1621.7	1807.7	1601.2	1428.4	0.966996
High	Master Protein	Solyc09g009030.3.1	Histone deacetylase HDT1 (AHRD V3.3 *** HDT1_SOLCH)	0	42	13	121	13	1	277	30	5.21	376.48	13	0.712	0.0112946	96.7	68.8	21.23		4.99	3522.9	4737.1	5439.4	3654.6	3341.1	3373.4	0.756902
High	Master Protein	Solyc05g055770.3.1	Basic leucine zipper and W2 domain-containing 2 (AHRD V3.3 *** A0A0B0NBI1_GOSAR)	0	16	4	6	4	1	411	47.2	5.53	19.16	4	0.926	0.678569	146.6	135.8	18.51		4.58	118.1	103.4	81	95.8	91.6	100.3	0.951074
High	Master Protein	Solyc03g113490.3.1	HIPL1-like protein (AHRD V3.3 *** A0A0B0MLG6_GOSAR)	0	23	13	49	13	1	683	74.3	5.1	80.92	13	1.397	0.00500702	61	85.3	11.93		13.05	1123	1404.7	1376.8	2063.5	1591	1923.9	1.42871
Medium	Master Protein	Solyc06g048810.3.1	Protein PLANT CADMIUM RESISTANCE 8 (AHRD V3.3 *** A0A1D1Y0F1_9ARAE)	0.012	3	1	1	1	1	376	42.6	7.49	2.36	1	0.904	0.562195	148.7	134.4	2.68		14.49	44	44.9	42.6	39.8	49.6	38.2	0.970342
High	Master Protein	Solyc03g121590.3.1	Protein ROOT HAIR DEFECTIVE 3 homolog (AHRD V3.3 *** K4BMV8_SOLLC)	0	14	7	7	7	1	817	90.9	5.67	14.03	7	0.966	0.772991	143.8	138.8	1.07		5.24	184	184.9	181.1	177.7	164.6	182.3	0.953818
High	Master Protein	Solyc09g091945.1.1	4F5 family protein (AHRD V3.3 *-* G7LFV3_MEDTR)	0	32	3	6	3	1	71	7.8	10.05	18.37	3	1.464	0.00151822	64.7	94.7	46.29		40.21	309	350.4	688	741.7	513	320.1	1.16877
High	Master Protein	Solyc04g081230.3.1	TLD-domain containing nucleolar protein (AHRD V3.3 *** AT5G39590.1)	0.002	5	3	3	3	1	532	59.1	6.3	6.76	3	0.915	0.585083	146.2	133.8	6.23		2.44	234.5	245.8	265.1	225	230	219.1	0.904347
High	Master Protein	Solyc12g009140.2.1	Proteasome subunit alpha type (AHRD V3.3 *** A0A0V0HRW3_SOLCH)	0	56	13	39	13	1	260	28.5	6.32	108.78	13	0.978	0.975161	91.7	89.6	3.91		6.72	1458.1	1465.4	1365.2	1524.7	1332.7	1425.6	0.998671
High	Master Protein	Solyc10g052660.3.1	ribosomal protein S25	0	52	9	93	4	1	107	11.8	10.73	221.69	9	0.752	0.0360054	132.9	100	24.97		10.47	4331.1	5806.9	7220.7	4369.5	3741.3	4597.4	0.732094
High	Master Protein	Solyc02g083800.3.1	Cold-shock DNA-binding family protein (AHRD V3.3 *** B9MXF4_POPTR)	0	49	9	20	9	1	228	22.9	7.93	55.37	9	1.007	0.858474	125	125.9	6.59		4.57	907	978.5	1035.1	942.5	985.6	1032.7	1.01376
Medium	Master Protein	Solyc07g065710.3.1	Protein kinase (AHRD V3.3 *** Q02494_MAIZE)	0.011	2	1	1	1	1	604	66.2	8.84	2.07	1	0.869	0.444388	151.9	131.9	7.36		18.24	27.3	25.6	29.6	28.4	23.7	19.7	0.870303
High	Master Protein	Solyc04g009180.2.1	TCP transcription factor 14	0	22	4	6	3	1	265	27.8	9.48	16.33	4	0.819	0.0970094	151.6	124.2	6.29		4.96	207	198.6	182.7	174.1	158.2	162.7	0.841407
Medium	Master Protein	Solyc12g005110.2.1	AT hook motif-containing protein, putative (AHRD V3.3 *** A0A061F4V0_THECC)	0.014	4	1	1	1	1	311	33.5	6.87	2.13	1	1.226	0.124709	47.2	57.8	7.54		7.7	98.5	111.8	98.2	127.9	109.6	120.8	1.16143
High	Master Protein	Solyc11g008210.2.1	Glycine-rich RNA-binding family protein (AHRD V3.3 *** B9HUL0_POPTR)	0	16	3	7	2	1	234	26.1	9.35	17.53	3	0.951	0.673601	128.5	122.1	8.18		6.57	178.7	203.3	175.6	168.1	188.9	169.9	0.944943
High	Master Protein	Solyc09g082120.3.1	Lactoylglutathione lyase / glyoxalase I family protein (AHRD V3.3 *** AT2G32090.1)	0	42	5	8	5	1	158	17.7	7.03	17.77	5	0.798	0.086373	38	30.3	18.6		4.4	367.8	293.6	428.6	293.4	316.3	293.3	0.82844
High	Master Protein	Solyc02g094180.3.1	Peroxidase (AHRD V3.3 *** K4BDL3_SOLLC)	0	43	8	19	8	1	325	35.4	5.05	26.06	8	1.522	0.000391022	65.8	100.2	3.68		34.94	160.2	172	163.5	248.9	330	158.4	1.48739
High	Master Protein	Solyc06g073190.3.1	fructokinase 2	0	68	18	92	17	1	328	34.7	6.1	251.04	18	1.1	0.36068	84	92.4	5.41		10.73	2778.4	3026.6	2744.2	3057.4	2904.5	3555.3	1.11323
High	Master Protein	Solyc03g111580.3.1	Zinc finger transcription factor 27	0	31	10	15	10	1	509	57.3	5.45	37.2	10	0.866	0.298411	131.5	114	11.51		3.28	341.9	428.7	373.7	323.8	334.2	313	0.848554
High	Master Protein	Solyc01g006950.3.1	Syntaxin, putative (AHRD V3.3 *** B9SDJ9_RICCO)	0	50	12	27	9	1	300	34.2	7.12	61.41	12	1.121	0.254286	134.3	150.7	8.7		11.66	1053.6	886.9	1001.8	959.1	1123.5	1211.1	1.11943
High	Master Protein	Solyc11g006350.1.1	aspatate carbamoyltransferase	0	12	3	4	3	1	377	42.5	6.89	5.02	3	1.021	0.853302	142.5	145.5	10.5		19.49	40.7	50.2	46.9	48.7	33.6	47.9	0.944848
High	Master Protein	Solyc03g096840.3.1	LOW QUALITY:Hydrogen peroxide-induced 1 (AHRD V3.3 *** B8Y3H9_TOBAC)	0	71	8	26	8	1	136	14.9	6.3	72.64	8	0.897	0.499081	115.1	103.3	22.07		22.05	724.7	574.5	466.1	515.4	696.9	462.2	0.948564
High	Master Protein	Solyc04g078920.3.1	Peroxisomal multifunctional enzyme type 2 (AHRD V3.3 *** A0A0B2RV47_GLYSO)	0	62	7	21	7	1	125	13.7	9.47	53.4	7	0.731	0.00672094	103	75.4	17.87		34.33	1196	1055.7	831.8	772	1226.7	651.6	0.85951
High	Master Protein	Solyc10g081980.2.1	Late embryogenesis abundant (LEA) hydroxyproline-rich glycoprotein family, putative (AHRD V3.3 *** A0A061F1P4_THECC)	0	16	4	5	3	1	225	25.9	9.25	9.68	4	1.479	0.00569707	121.7	180	14.1		21.28	112.6	115.6	144.3	170.9	167.4	240.2	1.55302
High	Master Protein	Solyc02g078570.3.1	Epoxide hydrolase (AHRD V3.3 *** I3SWK6_MEDTR)	0	26	4	9	4	1	315	35.6	5.53	14.13	4	1.626	0.00251582	104.3	169.5	35.64		19.84	34.2	48.5	23.4	68.6	46.2	55.6	1.60603
High	Master Protein	Solyc08g048500.3.1	RNA-binding KH domain protein (AHRD V3.3 *** G7IP63_MEDTR)	0	10	5	6	5	1	617	66.4	7.77	15.28	5	0.842	0.293642	151.9	127.9	7.6		5.12	68.7	68.6	60	62.3	57.8	56.6	0.89559
High	Master Protein	Solyc07g064270.3.1	Glucose-6-phosphate/phosphate-translocator family protein (AHRD V3.3 *** B9I0B8_POPTR)	0	10	4	6	3	1	396	43.3	9.74	13.29	4	0.936	0.715889	145.1	135.7	14.58		12.54	234.1	231.5	297	219.1	191.4	246.3	0.861264
High	Master Protein	Solyc01g088480.3.1	UMP-CMP kinase (AHRD V3.3 *** K4AYN8_SOLLC)	0	75	15	69	14	1	209	22.9	5.99	185.52	15	1.002	0.862944	103.3	103.5	7.92		8.43	2261.7	2509.5	2152.6	2005.4	2366.5	2266.4	0.958765
High	Master Protein	Solyc08g080370.3.1	N2-acetylornithine aminotransferase (AHRD V3.3 *** A0A0G2SJJ3_SOLLC)	0	17	3	3	3	1	460	49	6.39	6.77	3	1.101	0.58541	119	131	32.85		25.86	12.3	15.6	7.8	18.1	10.8	13.5	1.18768
High	Master Protein	Solyc04g014490.1.1	LOW QUALITY:B-cell receptor-associated-like protein (AHRD V3.3 *** AT5G17190.1)	0.001	21	3	4	3	1	131	14.9	8.87	10.21	3	0.839	0.214207	149	124.9	32.14		63.08	602.7	1041.2	635.6	533	1232.2	385.7	0.943584
High	Master Protein	Solyc09g007640.3.1	Carboxypeptidase (AHRD V3.3 *** K4CQF3_SOLLC)	0	26	7	12	7	1	467	52.4	9.14	27.74	7	1.494	0.000885426	120.9	180.7	16.4		23.66	150.5	108	135	201.7	134.5	216	1.4033
High	Master Protein	Solyc04g074310.3.1	RNA-binding family protein, putative (AHRD V3.3 *-* A0A061G9K2_THECC)	0	34	5	28	5	1	262	28.4	7.56	78.12	5	0.917	0.61673	129.4	118.7	7.34		11.24	573.9	662	602.3	464.1	577.8	552.6	0.867425
High	Master Protein	Solyc01g108890.3.1	BAT2 domain protein (AHRD V3.3 *** AT2G15860.1)	0	24	8	11	8	1	515	55.4	4.78	28.75	8	0.954	0.79682	104.5	99.7	5.07		17.52	792.1	725.7	794.5	755.9	880.9	617.7	0.975003
Medium	Master Protein	296100272	4-hydroxy-2-oxovalerate aldolase (plasmid) [Pseudomonas putida]	0.036	8	1	1	1	1	345	37.4	5.94	0	1	0.887	0.509978	127.3	112.9	9.18		13.54	14.9	15.4	12.9	15.5	13.2	11.8	0.9375
High	Master Protein	Solyc05g012120.3.1	Ribosome maturation factor RimP (AHRD V3.3 *** A0A0B2RDN8_GLYSO)	0.006	3	1	1	1	1	301	34.7	5.72	2.51	1	1.136	0.355775	120.5	136.9	5.76		0.64	58.3	62.1	55.4	66.2	66.7	65.9	1.13083
High	Master Protein	Solyc08g082760.3.1	Mitochondrial pyruvate carrier (AHRD V3.3 *** K4CPS2_SOLLC)	0	20	2	3	2	1	105	11.7	9.25	5.66	2	0.889	0.452221	148.8	132.2	15.4		9.38	95.2	75.4	72.2	62.2	67	74.8	0.840198
Medium	Master Protein	Solyc03g123780.3.1	Receptor kinase (AHRD V3.3 *** B8XA57_GOSBA)	0.01	1	1	1	1	1	1087	119.5	6.23	2.98	1	1.041	0.776659	141.8	147.6	19.18		23.46	50.4	37.9	35.7	39.4	47.5	29.4	0.937903
High	Master Protein	Solyc10g008140.3.1	Prohibitin, putative (AHRD V3.3 *** B9RVS2_RICCO)	0	58	11	39	11	1	289	31.8	9.58	114.65	11	0.978	0.976497	141.1	138.1	10.69		13.79	1172.4	1245.9	1438.6	1218.7	1060.6	1398.5	0.953564
High	Master Protein	Solyc01g088570.3.1	Acyl carrier protein (AHRD V3.3 *** K4AYP7_SOLLC)	0	30	3	14	3	1	122	13.7	5.53	43.19	3	1.161	0.172875	119.4	138.7	16.2		14.08	727.7	887.5	647.4	684.4	905.6	845.1	1.07624
High	Master Protein	Solyc08g029000.3.1	Lipoxygenase (AHRD V3.3 *** Q43800_TOBAC)	0	16	8	9	8	1	861	97.6	5.8	18.22	8	1.112	0.436071	137.7	153.1	19.59		11.74	46.6	47.9	32.9	58.3	51.8	46.1	1.22606
High	Master Protein	Solyc00g096460.2.1	translation initiation factor (AHRD V3.3 *-* AT1G44780.2)	0	30	2	4	2	1	67	8.1	5.5	14.49	2	0.862	0.231379	132.2	114	23.74		15.16	162.3	176.4	248.9	152.1	164.5	121.5	0.745575
High	Master Protein	Solyc04g056350.1.1	zinc finger (C2H2 type) family protein (AHRD V3.3 *** AT3G02790.1)	0	21	3	6	3	1	105	11.1	9.96	15.59	3	0.724	0.0135342	155.3	112.4	22.85		56.11	422.3	674.1	559	404.6	808.1	274.7	0.898514
High	Master Protein	Solyc02g032860.3.1	5'-adenylylsulfate reductase (AHRD V3.3 *** A0A072V4H5_MEDTR)	0	7	2	6	2	1	456	50.7	6.86	19.21	2	1.019	0.919107	122	124.3	20.36		10.64	14	9.3	11.6	11.4	11.9	13.9	1.0659
High	Master Protein	Solyc10g078450.2.1	Small nuclear ribonucleoprotein family protein (AHRD V3.3 *** AT2G43810.3)	0	21	2	5	2	1	90	9.7	9.07	14.6	2	0.852	0.254293	148.2	126.3	2.64		14.07	534.6	527.7	507.9	403.6	531.8	449.6	0.882053
High	Master Protein	Solyc10g085040.1.1	SOUL heme-binding family protein (AHRD V3.3 *** AT2G37970.1)	0	43	7	12	7	1	199	22.2	6.86	31.08	7	0.818	0.144853	149.9	122.6	13.12		18.19	651.8	543.8	508.7	444.8	553.2	387.7	0.813061
High	Master Protein	Solyc10g005280.1.1	Pentatricopeptide repeat-containing protein (AHRD V3.3 *** A0A118JXF7_CYNCS)	0.001	5	2	2	2	1	402	45.4	8.88	5.66	2	0.671	0.0156604	162.2	108.8	5.93		18.44	49.2	54.9	54.2	36.4	31.2	44.9	0.710676
High	Master Protein	Solyc04g011440.4.1	ethylene-responsive heat shock protein cognate 70	0	45	27	124	4	1	651	71.3	5.25	346.77	27	1.044	0.711956	139.6	145.8	10.68		15.68	208.6	168.4	193.7	258.8	196.7	202.3	1.15262
High	Master Protein	Solyc04g080260.3.1	Glucan endo-1,3-beta-glucosidase, putative (AHRD V3.3 *** B9R7T0_RICCO)	0	22	7	10	6	1	441	47.2	7.93	28.11	7	0.993	0.887624	126.6	125.6	28.22		27.23	262.1	254.4	408.8	260.1	222.8	371.9	0.923808
High	Master Protein	Solyc07g065735.1.1	GBF-interacting protein 1, putative isoform 1 (AHRD V3.3 *** A0A061F5J5_THECC)	0	6	3	4	3	1	787	84.7	8	6.09	3	1.177	0.281143	118.7	139.8	9.91		18.91	45.1	37.4	39.3	46.3	49.7	34.1	1.06814
High	Master Protein	Solyc08g074750.2.1	Zinc finger, C2H2 (AHRD V3.3 *** A0A103XIU1_CYNCS)	0	34	2	13	2	1	68	7.5	9.86	42.92	2	0.923	0.635467	144.2	133.1	6.31		11.66	513.7	526.9	578.1	472	582.2	486.5	0.951813
High	Master Protein	Solyc12g010150.2.1	Cytochrome C oxidase, subunit VIb family protein (AHRD V3.3 *** G7JGS6_MEDTR)	0	44	4	10	4	1	101	11.9	8.95	29.39	4	0.775	0.039265	152.4	118.1	9.8		20.44	496	478.3	410.3	347.2	501.3	370.7	0.880543
High	Master Protein	Solyc05g012770.3.1	WRKY transcription factor 4	0	11	4	4	3	1	508	55.4	7.78	8.4	4	0.887	0.431686	131.2	116.4	8.25		1.59	94	87.1	102.7	81.3	83.7	83.4	0.875264
High	Master Protein	Solyc03g104810.3.1	WRKY transcription factor 5	0.001	4	2	2	1	1	486	53.9	7.27	5.91	2	0.913	0.597788	129.3	118.1	13.37		29.29	57.3	68	75	87.9	62.1	49.7	0.997004
High	Master Protein	Solyc06g082995.1.1	2Fe-2S ferredoxin-like protein (AHRD V3.3 *** Q9SRR8_ARATH)	0	61	6	31	6	1	157	17.3	8.37	81.24	6	0.936	0.736193	106.5	99.7	10.88		10.63	565.4	696.8	603	492.4	609.4	564.6	0.893416
High	Master Protein	Solyc08g006050.2.1	embryo defective 1303 (AHRD V3.3 *** AT1G56200.2)	0	17	2	5	2	1	171	18.9	8.6	12.72	2	0.878	0.303107	148.1	130.1	2.86		1.66	178.4	168.9	171.2	147.4	152.3	150.4	0.868081
Low	Master Protein	Solyc09g009940.3.1	Signal recognition particle 54 kDa protein (AHRD V3.3 *** W9R2A9_9ROSA)	0.071	1	1	1	1	1	567	62.2	9.5	1.61	1	0.812	0.270869	154.2	125.2	13.56		3.89	38.1	36.4	29.3	27.8	29.6	29.9	0.84104
High	Master Protein	Solyc03g059390.3.1	Tetraspanin (AHRD V3.3 *** A0A103XNJ6_CYNCS)	0.002	4	1	1	1	1	265	29.4	8	2.87	1	0.887	0.484635	150.1	133.1	13.18		10.92	42.7	32.7	38.2	33.9	39.4	32	0.926937
High	Master Protein	Solyc03g033540.3.1	calcium-dependent protein kinase2	0	6	2	3	2	1	565	63.8	8.94	6.21	2	1.014	0.869723	142.2	144.2	8.86		9.84	82.5	70.3	82.2	92.3	83.3	75.8	1.06979
High	Master Protein	Solyc11g005820.1.1	Pectinesterase inhibitor (AHRD V3.3 *** A0A103Y9H8_CYNCS)	0.002	9	2	2	2	1	190	21.2	6.51	3.75	2	1.14	0.272473	37.3	42.5	15.77		5.37	199.8	145.6	183.2	198.5	221	208.9	1.1888
High	Master Protein	Solyc10g039270.2.1	Peptidyl-prolyl cis-trans isomerase (AHRD V3.3 *** A0A0K9PKM9_ZOSMR)	0.001	11	2	3	2	1	257	29.2	8.76	2.11	2	1.132	0.392237	120.3	136.1	6.25		11.4	51.1	53.4	57.7	51.5	60.4	64.7	1.08878
High	Master Protein	Solyc03g044000.1.1	60S ribosomal protein L26-1 (AHRD V3.3 *** RL261_ARATH)	0	46	10	52	5	1	146	16.7	10.81	125.54	10	0.905	0.523734	120.9	109.4	27.14		44.08	1558.6	1697.3	2525.7	1535.5	1293.5	2842.7	0.980991
High	Master Protein	Solyc12g010430.1.1	LOW QUALITY:NHL domain protein (AHRD V3.3 --* AT3G01430.1)	0	49	3	8	3	1	137	15.3	5.88	8.56	3	0.813	0.191511	153.1	124.5	15.91		22.17	82.2	72.8	59.6	50.8	77.9	59.2	0.875582
High	Master Protein	Solyc08g006040.3.1	40S ribosomal protein S6 (AHRD V3.3 *** K4CI93_SOLLC)	0	48	13	79	2	1	249	28.3	10.7	223.55	13	0.336	1e-17	185	62.2	31.32		28.49	143	253.9	272	73.6	85.4	125.1	0.424727
High	Master Protein	Solyc02g081160.3.1	Pyrophosphate--fructose 6-phosphate 1-phosphotransferase subunit beta (AHRD V3.3 *** PFPB_SOLTU)	0	57	21	43	21	1	569	61.7	6.43	105.94	21	1.059	0.527717	86.7	91.9	6.59		8.77	905.5	964.6	845.4	1018.2	854.7	959.3	1.04298
High	Master Protein	Solyc12g087990.2.1	Hydroxyproline-rich glycoprotein family protein, putative (AHRD V3.3 *** G7JYE9_MEDTR)	0.001	13	3	4	3	1	348	37.4	9.5	8.69	3	0.979	0.942335	127.1	124.4	5.19		13.83	420.6	387	383.2	305.9	378.7	401.9	0.912412
High	Master Protein	Solyc01g102875.1.1	Germin family protein (AHRD V3.3 *** G7I5N4_MEDTR)	0.005	6	1	1	1	1	178	19.3	9.09	2.96	1	0.895	0.532885	149.1	133.5	24.13		14.63	55.8	34	46	41.2	41.8	31.8	0.845361
High	Master Protein	Solyc06g065270.3.1	Adenylate kinase (AHRD V3.3 *** G7JRB1_MEDTR)	0	32	13	26	13	1	345	38	6.92	78.83	13	0.998	0.905097	125.4	125.1	2.86		5.19	853.5	891.4	844.9	814.1	902.6	851.5	0.99166
High	Master Protein	Solyc03g078290.3.1	Ribosomal protein S13 (AHRD V3.3 *** A0A103XPA4_CYNCS)	0	50	8	56	3	1	152	17.5	10.62	155.67	8	1.041	0.618495	59.6	62.1	32.56		40.6	536.8	638.2	983.7	664.2	541.1	1142.5	1.0876
High	Master Protein	Solyc06g068820.3.1	Mitochondrial import inner membrane translocase subunit TIM16 (AHRD V3.3 *** A0A0K9Q5B1_ZOSMR)	0	34	4	6	3	1	114	12.6	9.38	15.81	4	0.831	0.158998	98.2	81.7	10.88		16.75	401.7	400.8	330.1	333.1	411	297.3	0.919477
High	Master Protein	24982504	glutamate / aspartate ABC transporter - periplasmic binding protein [Pseudomonas putida KT2440]	0.002	4	1	1	1	1	306	33.4	8.53	3.93	1	1.587	0.00646763	105.2	167	86.36		19.61	89.4	22.6	22.3	25.4	37	35.9	0.731943
High	Master Protein	Solyc04g074510.3.1	tft3 14-3-3	0	59	16	119	8	1	268	30.4	5.48	333.59	16	0.972	0.942937	126.6	123	6.33		6.08	1944.8	2073.6	1827	1889.7	2008.4	1778.1	0.971054
High	Master Protein	Solyc01g097520.3.1	annexin 5	0	11	3	3	2	1	316	36.4	6.64	5.26	3	1.155	0.379776	118.4	136.8	14.11		8.64	21.8	28.8	24.6	26.3	28.5	31.2	1.14362
High	Master Protein	Solyc02g085920.3.1	antigenic heat-stable protein (AHRD V3.3 *** AT1G56420.1)	0	32	5	9	5	1	196	21.7	5.19	22.46	5	0.855	0.305313	23.1	19.8	11.15		9.44	168.2	138.3	140.7	120.3	138	115.7	0.836315
High	Master Protein	Solyc11g066290.2.1	Purple acid phosphatase 29 (AHRD V3.3 *** A0A193CCQ7_9ERIC)	0	8	3	7	3	1	390	43.1	8.07	15.17	3	0.935	0.721701	129.1	120.7	1.59		4.99	279.1	271.4	271.7	248.2	254.1	272.9	0.942836
High	Master Protein	Solyc12g042580.2.1	Blue copper-like protein (AHRD V3.3 *** B8Y8A0_GOSHI)	0.002	12	2	2	2	1	165	18.2	8.7	4.87	2	1.003	0.918919	125.8	126.2	26.08		17.13	54.8	90.9	66.4	66.7	56.5	79.5	0.955681
High	Master Protein	Solyc01g105060.3.1	Beta-hydroxyacyl-ACP dehydratase (AHRD V3.3 *** F2VYC9_HELAN)	0	35	6	19	6	1	225	24.9	8.87	36.29	6	0.901	0.507454	105.4	95	8.15		35.49	482.4	498.9	561.9	440.6	449.7	789.2	1.08832
High	Master Protein	26990894	electron transfer flavoprotein subunit beta [Pseudomonas putida KT2440]	0.009	6	2	2	2	1	249	26.3	9	3.19	2	1.456	0.0334516	107.7	156.7	41.95		20.47	20.3	9.6	11.3	16.4	11.9	17.9	1.12136
High	Master Protein	Solyc09g059040.3.1	fructose 1,6-bisphosphate aldolase	0	78	18	59	15	1	329	34.5	9.01	153.71	18	1.083	0.42883	102.3	110.9	3.65		1.67	1793	1694.3	1815.7	1989	1926.2	1942.7	1.10464
High	Master Protein	Solyc04g077450.3.1	DNA binding protein (AHRD V3.3 *** AT3G12210.2)	0	24	5	6	5	1	214	23.6	9.13	12.32	5	0.859	0.377688	131.2	112.7	12.91		15.03	45.1	56.5	46	38.8	39.5	50.3	0.871274
High	Master Protein	Solyc12g049290.2.1	ELF4-like protein (AHRD V3.3 *** C6ZKI0_SOLLC)	0	29	2	3	2	1	114	12.9	5.21	6.34	2	0.807	0.207656	154.3	124.6	7.33		12.14	38.6	41.4	35.7	31.2	31.2	38.2	0.86949
High	Master Protein	Solyc11g072740.1.1	Protein BPS1, chloroplastic (AHRD V3.3 --* A0A0B2Q6K6_GLYSO)	0	48	9	16	9	1	217	24.4	9.28	36.82	9	1.075	0.451211	98.5	105.9	26.49		37.32	642.1	722.4	1044	956	776.7	427.6	0.896948
High	Master Protein	Solyc09g020000.3.1	histone H2A deubiquitinase (DUF3755) (AHRD V3.3 *** AT3G07565.1)	0	31	5	16	5	1	296	32.8	9.55	24.54	5	0.914	0.58564	130.5	119.3	0.46		9.17	111.9	112.9	112.4	102.7	117.1	98.5	0.94395
High	Master Protein	Solyc11g065490.2.1	Protein RETICULATA-RELATED 4, chloroplastic (AHRD V3.3 *** RER4_ARATH)	0	34	10	27	10	1	413	43.8	8.72	81.21	10	0.906	0.453225	50.8	46	27.71		24.71	921.5	909.6	1438.4	835.1	790	1216	0.868971
High	Master Protein	Solyc07g064600.3.1	inducible plastid-lipid associated protein	0	37	4	6	4	1	174	18.1	6.09	7.89	4	1.108	0.472486	121.4	134.5	5.74		5.8	53.8	58	51.9	53.8	59.6	59.6	1.05681
High	Master Protein	Solyc06g069480.3.1	U5 small nuclear ribonucleoprotein helicase (AHRD V3.3 *** AT5G61140.2)	0.002	2	2	2	2	1	2088	236.2	6.58	2.76	2	1.057	0.650344	141.3	149.4	9.58		27.05	33.5	28.9	28.1	47.4	30.6	30.3	1.19669
High	Master Protein	Solyc11g068540.2.1	beta-alanine synthase	0	13	2	5	2	1	300	33.4	6.29	12.87	2	0.988	0.956275	68	67.1	2.49		9.1	136.2	136.4	130.5	134.5	122.3	146.8	1.00124
High	Master Protein	Solyc11g008430.2.1	Ras-related small GTP-binding family protein (AHRD V3.3 *** AT3G54840.1)	0	28	4	9	2	1	200	21.6	6.2	28.21	4	0.83	0.273116	152.7	126.8	17.16		7.58	42.1	39.9	30.1	33.1	31.5	36.5	0.901873
High	Master Protein	Solyc03g119460.3.1	Cleavage stimulation factor subunit 2 (AHRD V3.3 *** A0A0B0MYT9_GOSAR)	0	28	6	17	6	1	414	45.3	10.62	32.9	6	0.961	0.889306	143	137.4	11.92		20.9	324.9	331.9	265.2	312.3	368.5	240.5	0.999241
High	Master Protein	Solyc01g111075.1.1	Snakin-2 (AHRD V3.3 *** U3GLC8_SOLNI)	0.002	11	2	2	2	1	104	11	8.38	5.72	2	0.68	0.00268269	159.6	108.6	11.43		52.23	271	256.5	216.3	174.5	353.2	136.6	0.893116
High	Master Protein	Solyc01g009620.3.1	Cleavage and polyadenylation specificity factor subunit 5 (AHRD V3.3 *** A0A0K9P6H8_ZOSMR)	0.003	6	1	1	1	1	200	22.9	9.36	3.44	1	0.934	0.710881	63.4	59.2	2.42		11.43	125.6	130.5	124.9	110.6	137.3	117.3	0.95853
High	Master Protein	Solyc01g105280.3.1	Protein phosphatase 2C family protein (AHRD V3.3 *** AT1G34750.3)	0	20	6	8	3	1	283	30.9	7.28	21.58	6	1.03	0.794308	140.1	144.4	3.43		9.02	170.9	160	163	195.4	167.9	167.7	1.07512
High	Master Protein	Solyc05g012340.3.1	SPFH domain/band 7 family protein (AHRD V3.3 *** G7JHI5_MEDTR)	0	24	7	7	7	1	365	41.5	7.85	15.08	7	1.22	0.0797166	131.3	160.2	16.58		21.17	246.9	227.1	310.1	301.3	207.4	313.4	1.04846
High	Master Protein	Solyc01g112280.3.1	partialaminoacylase-1	0	38	11	22	11	1	448	50.2	7.03	36.2	11	0.919	0.624844	129.8	119.3	22.9		32.7	255.3	243.8	363.1	234.5	203.7	369.2	0.936442
High	Master Protein	Solyc09g091170.3.1	NADH dehydrogenase [ubiquinone] 1 alpha subcomplex subunit 13 (AHRD V3.3 *** A0A151U305_CAJCA)	0	42	5	35	5	1	149	16.8	9.83	92.58	5	0.871	0.262174	146.3	127.4	3.27		13.91	1065.4	1022.9	1091.5	921.1	928.4	1166.8	0.948582
High	Master Protein	Solyc04g078950.1.1	Protein WEAK CHLOROPLAST MOVEMENT UNDER BLUE LIGHT 1 (AHRD V3.3 *-* WEB1_ARATH)	0	26	5	11	5	1	305	33.6	5.63	32.53	5	1.02	0.86557	126.1	128.6	8.85		2.02	129.2	154.2	140.7	147.4	141.7	143.5	1.02004
High	Master Protein	Solyc02g068300.3.1	clade XVI lectin receptor kinase	0	15	6	10	6	1	688	76.9	6.58	24.52	6	1.022	0.719348	125.8	128.6	13.16		10.57	257.1	335.1	305.8	312.6	309.6	371.8	1.1069
High	Master Protein	37999420	RecName: Full=30S ribosomal protein S5	0.002	8	1	1	1	1	166	17.7	9.99	3.03	1	0.669	0.0213674	165.2	110.5	10.78		93.07	15.8	14.2	17.6	10.6	9	43.9	1.33403
High	Master Protein	Solyc02g077980.2.1	Late embryogenesis abundant protein (LEA) family protein (AHRD V3.3 --* AT4G13230.1)	0	20	2	3	2	1	152	16.9	6.27	6.88	2	0.921	0.694698	128.3	118.1	11.41		7.79	34.1	30.5	27.1	28.1	29.8	25.5	0.909487
High	Master Protein	Solyc05g046000.3.1	Peroxidase (AHRD V3.3 *** K4C0T3_SOLLC)	0	28	8	13	7	1	314	34.4	8.6	31.24	8	1.098	0.391794	77	84.5	14.62		8.15	196.3	170.1	227.9	215.5	193.1	227	1.06949
High	Master Protein	Solyc04g076470.1.1	Tetratricopeptide repeat (TPR)-like superfamily protein (AHRD V3.3 *** AT5G65520.1)	0	30	5	9	5	1	220	24.5	8.88	24.78	5	0.792	0.105545	153.9	121.9	6.19		19.45	81.9	79.3	72.5	62.7	84	59.4	0.8819
High	Master Protein	Solyc12g098820.2.1	Protein kinase superfamily protein (AHRD V3.3 *** AT3G59350.6)	0	21	6	11	3	1	362	39.9	7.53	26.75	6	0.995	0.944982	144	143.3	3.06		8.97	32.1	33.4	31.4	30.6	32	36.3	1.02064
High	Master Protein	Solyc10g079050.2.1	BHLH transcription factor o95	0	14	5	7	3	1	380	41.7	8.31	18.27	5	0.931	0.568429	129.6	120.6	10.85		7.75	158.2	192.5	163	148.3	170.8	151.7	0.916488
High	Master Protein	Solyc11g066390.2.1	superoxide dismutase 3	0	70	10	235	10	1	217	22.3	6.51	599.77	10	1.006	0.840396	98.1	98.7	2.91		5.63	1933.1	2012.4	2046.4	1874.7	2094.9	2023.9	1.00027
High	Master Protein	Solyc09g005620.3.1	SlGRX1 protein (AHRD V3.3 *** E1UWA5_SOLLC)	0	53	12	23	12	1	292	32.2	7.4	56.91	12	1.011	0.777641	125.8	127.2	6.46		2.32	517.5	578.3	518.8	542.7	519.4	524.6	0.98272
High	Master Protein	Solyc04g078890.3.1	Coenzyme Q-binding protein COQ10, mitochondrial (AHRD V3.3 *** A0A1D1YUM5_9ARAE)	0.007	6	1	1	1	1	255	28.6	7.75	2.82	1	0.962	0.868116	146.7	141.1	10.35		19.64	21.1	25.4	25.4	23.9	24.4	33.4	1.1363
High	Master Protein	Solyc12g056340.2.1	RNA helicase DEAD38	0	3	1	2	1	1	805	92.4	8.75	4.88	1	1.19	0.292565	136.1	161.9	28.03		32.04	14.8	13.2	21.9	10.1	17.6	19.8	0.951904
High	Master Protein	Solyc07g063190.3.1	Thioredoxin (AHRD V3.3 *** A0A103YK44_CYNCS)	0	25	6	15	3	1	224	24	8.65	47.43	6	0.932	0.648888	128.4	119.6	6.51		9.1	773.6	877.6	805.1	750	869.9	741.9	0.961528
High	Master Protein	Solyc12g009630.2.1	Calcium-binding family protein (AHRD V3.3 *** B9HA89_POPTR)	0	21	2	2	2	1	177	20.2	4.78	6.72	2	1.217	0.242306	116.4	141.6	8.13		22.48	19.2	21.2	22.6	18.2	25.7	28.8	1.15397
High	Master Protein	Solyc02g085730.3.1	allene oxide cyclase	0	31	5	9	5	1	244	26.5	8.56	24.98	5	1.042	0.760126	125.4	130.7	10.68		9.34	134	151.1	166.1	157.4	151.1	180	1.08267
Low	Master Protein	Solyc11g013180.2.1	Phosphatidylinositol-4-phosphate 5-kinase, putative (AHRD V3.3 *** B9RJA3_RICCO)	0.053	2	1	2	1	1	818	92.7	8.25	0	1	0.819	0.171216	134.7	110.3	12.73		22.1	83	103.8	84.8	69.4	90	58.4	0.801915
High	Master Protein	Solyc06g053385.1.1	Signal recognition particle 14 kDa protein (AHRD V3.3 *** A0A061EJC2_THECC)	0	25	3	7	3	1	141	15.9	10.26	19.09	3	0.625	0.00363272	12.1	7.5	11.74		22.1	49.9	42.5	53.8	27.3	31.2	41.6	0.684679
High	Master Protein	Solyc08g081480.3.1	Pectin lyase-like superfamily protein (AHRD V3.3 *** AT4G23500.1)	0.002	8	2	2	2	1	483	52.9	5.4	2.28	2	1.111	0.511886	138.7	154.1	17.39		4.95	23.4	21.6	29.8	26.9	24.4	26	1.03342
Medium	Master Protein	Solyc01g068480.3.1	Embryo defective 2765 (AHRD V3.3 *** Q8L5Y4_ARATH)	0.019	1	1	1	1	1	1588	181	5.62	2.53	1	1.042	0.737354	141.6	147.7	22.15		19.17	23.6	37.2	31.3	41.7	32.6	28.9	1.12052
High	Master Protein	Solyc10g005700.3.1	BnaA03g48040D protein (AHRD V3.3 *** A0A078HW77_BRANA)	0	24	11	12	11	1	727	80.1	4.92	28.87	11	0.999	0.99954	127	126.9	12.27		5.66	177.9	227.8	204.6	215.6	204.4	192.5	1.0036
High	Master Protein	Solyc03g033310.3.1	RNA-binding (RRM/RBD/RNP motifs) family protein (AHRD V3.3 *-* AT4G35785.2)	0	23	5	14	1	1	263	30.6	11.02	40.77	5	0.734	0.0125848	110.8	81.4	31.01		3.56	639.5	928.7	1214.8	681.7	676.7	721.7	0.747431
High	Master Protein	Solyc03g110930.3.1	Ribosomal protein S21 family protein (AHRD V3.3 *** AT3G27160.2)	0	14	2	2	2	1	177	20.4	9.7	7	2	0.66	0.0202962	163.3	107.8	2.01		3.8	41.1	41	39.7	26.4	27.1	28.4	0.672414
High	Master Protein	Solyc03g112900.3.1	Iron-sulfur cluster assembly protein (AHRD V3.3 *** K4BKE3_SOLLC)	0	59	9	20	9	1	166	17.9	8.87	54.24	9	0.762	0.0192333	135.2	103	13.94		23.81	1080	1149.9	872.6	822.7	1128.4	721	0.861273
High	Master Protein	Solyc12g100080.1.1	Extensin-like protein Ext1 (AHRD V3.3 *** Q8VWM5_SOLLC)	0	15	5	6	3	1	341	39.4	9.23	15.75	5	1.126	0.385168	135.4	152.5	10.3		18.54	146.4	123.5	150.1	157	218.4	164.9	1.28643
High	Master Protein	Solyc03g095410.3.1	exocyst complex component sec10 (AHRD V3.3 *** AT5G12370.2)	0	12	7	9	7	1	837	91.1	5.15	20.67	7	0.882	0.366074	108.1	95.3	4.03		12.44	395.1	372	366.4	378.2	327.9	295.8	0.883899
High	Master Protein	Solyc12g015780.2.1	DNA-directed RNA polymerase family protein (AHRD V3.3 *** AT1G60850.4)	0	9	3	4	3	1	393	44	5.17	12.1	3	0.967	0.918119	143.9	139.2	9.85		1.4	103.4	125	120.8	116.8	114	116.9	0.995704
High	Master Protein	Solyc09g014480.2.1	Polygalacturonase inhibitor protein (AHRD V3.3 *** Q40160_SOLLC)	0	9	3	4	3	1	307	34.9	8.29	6.47	3	0.633	0.0081096	35.4	22.4	5.99		11.5	44.1	40.4	45.4	24.8	31.3	27.9	0.646651
High	Master Protein	Solyc04g077670.3.1	Serine carboxypeptidase, putative (AHRD V3.3 *** B9R6Y4_RICCO)	0	18	4	9	4	1	486	54.8	7.91	31.35	4	1.174	0.220893	120.4	141.4	22.4		5.92	113.3	101.4	71.8	122.3	119	109	1.22269
High	Master Protein	Solyc05g012380.3.1	Glucan endo-1,3-beta-glucosidase-like protein (AHRD V3.3 *** A0A0B2R8X2_GLYSO)	0.002	6	1	1	1	1	202	20.4	6.23	4.04	1	1.202	0.150697	119	143.1	4.41		5.56	90	87.5	82.5	105.1	115.1	104.2	1.24769
High	Master Protein	Solyc07g005560.3.1	Eukaryotic translation initiation factor 5A (AHRD V3.3 *** A0A0V0HTA2_SOLCH)	0	79	15	566	9	1	160	17.5	6.2	1210.15	15	1.004	0.852384	108.7	109.1	6.32		5.47	11798.1	13389.8	12683.2	11607.1	12826.6	12731.3	0.981355
High	Master Protein	Solyc10g079080.2.1	stress-associated protein 5	0	39	3	11	3	1	172	18.2	8.12	16.55	3	0.957	0.792383	128.7	123.2	4.02		15.16	137.2	146.5	147.8	125.5	168.7	140.2	1.00672
High	Master Protein	Solyc01g067850.2.1	Peroxidase (AHRD V3.3 *** K4AX33_SOLLC)	0	33	8	31	7	1	324	35.5	8.27	74.31	8	1.069	0.449102	123.9	132.5	18.05		8.06	368.1	480.5	530	463.1	513.6	543.9	1.103
High	Master Protein	Solyc03g111320.1.1	Exocyst subunit exo70 family protein (AHRD V3.3 *** G7JLE3_MEDTR)	0.007	6	2	2	2	1	665	74.3	5.11	0	2	0.899	0.49674	148.3	133.3	12.36		5.54	63.8	72	81.7	64.7	68.1	60.9	0.890575
High	Master Protein	Solyc06g082090.3.1	Methionine aminopeptidase,related (AHRD V3.3 *** A0A0K9Q0L8_ZOSMR)	0	61	20	52	13	1	402	44.6	7.08	134.55	20	0.861	0.303859	100.9	86.9	4.74		22.41	2699.2	2906.4	2665.1	3226.9	2324.4	2156.2	0.931904
High	Master Protein	Solyc06g073460.3.1	phospholipid hydroperoxide glutathione peroxidase	0	57	11	41	9	1	192	21.8	8.18	107.68	11	1.102	0.338291	134.9	148.7	19.51		36.51	1373.6	1151.3	924.9	1269.1	1778.9	834.9	1.12554
High	Master Protein	489339551	MULTISPECIES: 30S ribosomal protein S7 [Pseudomonas]	0	20	3	4	3	1	156	17.6	10.15	11.5	3	0.768	0.0308696	154.1	118.3	36.21		54.57	297	142.3	205.2	157.5	153.8	370.4	1.05772
High	Master Protein	Solyc03g112450.3.1	Signal recognition particle receptor subunit beta (AHRD V3.3 *** W9RN76_9ROSA)	0	6	1	2	1	1	281	31.1	6.65	4.43	1	1.239	0.168141	26.9	33.3	14.67		3.23	46.3	36	36.5	45.2	44.9	47.6	1.15909
High	Master Protein	Solyc03g121540.3.1	beta-galactosidase 3	0	3	2	3	2	1	838	92.9	8.25	8.92	2	0.693	0.0172957	140.3	97.2	4.81		12.4	80.4	78	73.1	54	56.7	44.5	0.67041
High	Master Protein	Solyc04g008740.3.1	Pyruvate kinase (AHRD V3.3 *** K4BP30_SOLLC)	0	31	11	16	11	1	510	55.2	7.53	36.55	11	1.056	0.506458	137.3	145	3.86		10.09	531.6	552.1	574.3	583.2	526.1	644	1.05748
High	Master Protein	Solyc12g049220.2.1	Mitochondrial import inner membrane translocase subunit tim23 (AHRD V3.3 *** A0A0K9Q5U7_ZOSMR)	0	19	2	4	1	1	154	16.9	9.55	11.54	2	0.876	0.438932	129.4	113.4	9.7		19.63	19.9	23.4	19.8	17.4	16.3	23.2	0.901743
High	Master Protein	Solyc04g072450.3.1	Zinc finger CCCH domain-containing protein 54 (AHRD V3.3 --* C3H54_ORYSJ)	0	30	2	17	2	1	168	18.3	3.76	6.03	2	1.08	0.555363	137.6	148.6	16.54		24.1	113.4	155.6	151.1	163.2	175.5	108.1	1.06356
High	Master Protein	Solyc07g055060.3.1	Phosphoenolpyruvate carboxylase (AHRD V3.3 *** CAPP_PICAB)	0	17	13	21	5	1	964	109.9	6.15	61.36	13	1.361	0.0231247	126.4	172	9.69		30.86	65.1	70.6	78.9	143.4	96.1	80.2	1.48975
High	Master Protein	Solyc06g053490.3.1	FAM136A-like protein (DUF842) (AHRD V3.3 *** AT2G31725.1)	0	43	3	8	3	1	149	17	6.67	29	3	0.812	0.239885	153.9	125	4.31		26.67	32	32.1	29.7	21	35.5	26	0.879531
High	Master Protein	Solyc03g095850.1.1	LOW QUALITY:Peptide-N4-(N-acetyl-beta-glucosaminyl)asparagine amidase A protein (AHRD V3.3 *** AT5G05480.1)	0	6	3	6	3	1	593	66.2	6.34	12.14	3	0.979	0.952521	143.4	140.4	16.71		12.68	87.9	64.6	87.7	85.8	87.8	69.2	1.01082
High	Master Protein	Solyc01g112080.3.1	LysM domain GPI-anchored protein (AHRD V3.3 *** G8A1U1_MEDTR)	0	16	4	25	4	1	345	37.2	5.66	61.62	4	1.097	0.352476	122.8	134.8	27.67		15.64	205.8	279.3	361.9	306.4	282.6	379.5	1.14345
High	Master Protein	Solyc03g083710.1.1	LOW QUALITY:Plant invertase/pectin methylesterase inhibitor (AHRD V3.3 *** I3T947_MEDTR)	0	60	12	20	9	1	195	20.9	8.88	54.81	12	1.258	0.0347155	81.7	102.8	6.47		3.42	1064.9	951.1	956.9	1203.6	1257.8	1176.4	1.22365
High	Master Protein	Solyc01g079980.3.1	Eukaryotic aspartyl protease family protein (AHRD V3.3 *** AT1G03220.1)	0	24	8	16	5	1	443	47.7	8.69	42.94	8	1.185	0.225085	133.2	157.8	12.95		28.77	119	111.7	142.5	141	118.9	204.7	1.24491
High	Master Protein	Solyc07g063340.3.1	Fiber protein Fb34 (AHRD V3.3 *** A0A0A0L071_CUCSA)	0	18	2	8	2	1	186	20.2	8.75	21.34	2	0.723	0.013165	155.7	112.5	7.79		6.76	424.6	366.1	381	290	253.4	275.5	0.698899
High	Master Protein	Solyc01g080940.3.1	Transthyretin-like S-allantoin synthase protein (AHRD V3.3 *** A0A0G2T5A0_9ROSI)	0	25	6	9	6	1	335	37.4	8.24	29.4	6	1.233	0.165819	23.5	28.9	12.37		5.28	45.2	36.8	36.6	45.4	47.4	42.7	1.1425
High	Master Protein	Solyc06g011450.2.1	ENTH/ANTH/VHS superfamily protein (AHRD V3.3 *** AT4G32285.2)	0	19	7	9	4	1	641	70.6	5.69	21.26	7	1.012	0.833364	55.2	55.8	8.32		11.56	108.2	91.6	100.8	108.6	102	86.3	0.987691
High	Master Protein	Solyc04g081190.3.1	vsf-1	0	21	7	11	6	1	444	48.2	8.95	31.7	7	1.042	0.639973	125	130.2	7.58		1.33	230.9	255.4	220.7	240.5	245.4	239.3	1.02574
High	Master Protein	Solyc08g079660.3.1	ATP-dependent Clp protease (AHRD V3.3 *** G7KG47_MEDTR)	0	49	10	24	10	1	239	26.4	8.76	65.37	10	0.971	0.943655	141.3	137.2	6.33		14.63	744.2	658.8	683	663.1	672.3	511.9	0.88557
High	Master Protein	Solyc08g082430.3.1	Nucleoside diphosphate kinase (AHRD V3.3 *** K4CPN9_SOLLC)	0	32	8	97	3	1	228	25	8.95	225.54	8	1.015	0.739166	125.8	127.7	5.96		15.26	504.2	565.3	520.8	418.5	566.8	528.8	0.952085
High	Master Protein	Solyc02g088790.3.1	RNA-binding protein (AHRD V3.3 *** Q941H9_TOBAC)	0	30	7	38	6	1	373	38.3	5.85	80.57	7	0.852	0.236774	132.4	112.8	23.21		22.77	514.5	739.4	826.4	630.1	612.3	902.7	1.03115
High	Master Protein	Solyc08g068150.3.1	BURP domain-containing protein (AHRD V3.3 *** B2ZPK7_SOLLC)	0	19	5	7	5	1	351	37.9	7.64	25.01	5	0.908	0.480723	130.3	118.3	25.92		51.62	556.3	325.5	459.8	275.5	417.4	762.4	1.08475
High	Master Protein	Solyc06g071490.2.1	Serine/threonine-protein kinase ATM (AHRD V3.3 *-* A0A0B0NJM8_GOSAR)	0	4	3	4	3	1	1161	125.8	5.26	11.49	3	1.079	0.584687	122.6	132.4	12.5		3.32	49.7	53.9	63.3	58.2	55.4	59.1	1.03475
High	Master Protein	Solyc04g005340.2.1	Alpha-1,4-glucan-protein synthase [UDP-forming] 1 (AHRD V3.3 *** UPTG1_SOLTU)	0	57	14	26	7	1	357	40.5	5.92	64.87	14	1.216	0.146071	53	64.4	10.55		17.48	111.2	92.8	93.3	113.5	98.2	138.7	1.17861
High	Master Protein	Solyc04g078460.3.1	L-asparaginase (AHRD V3.3 *** Q84L89_SOYBN)	0.001	8	2	2	2	1	325	34.3	4.98	5.42	2	1.055	0.715873	142.3	150.1	16.35		38.13	14.1	19.5	16.2	13.1	17	27.2	1.1506
High	Master Protein	Solyc04g007890.3.1	HMG-Y-related protein A (AHRD V3.3 *** HMGYA_ARATH)	0	44	9	64	9	1	179	19.4	10.27	168.35	9	0.737	0.0236377	120.2	88.6	9.38		14.73	3628.3	3382	3006.6	2465	3169.1	2492	0.811239
High	Master Protein	Solyc08g082390.3.1	Coatomer subunit gamma-1 (AHRD V3.3 *** A0A1D1ZH87_9ARAE)	0	65	4	14	4	1	85	9.1	9.99	34.57	4	0.847	0.222156	110	93.2	9.18		7.94	723.7	776.1	645.7	605.8	697	613.1	0.892985
High	Master Protein	Solyc11g012110.2.1	60S ribosomal protein L6 (AHRD V3.3 *** RL6_MESCR)	0	71	23	164	12	1	229	25.4	10.15	428.84	23	0.827	0.176327	128.7	106.4	3.33		3.14	11539.8	11724.6	12296.7	9970.3	9362.6	9692	0.816198
High	Master Protein	Solyc11g010560.2.1	Kinesin-like protein KCA1 (AHRD V3.3 *** A0A199VSQ9_ANACO)	0	6	5	5	5	1	1296	143.6	6.28	7.74	5	0.924	0.661764	148.5	137.3	15.96		11.87	22.1	25.6	18.5	24.7	20.1	20.4	0.984894
High	Master Protein	Solyc01g095050.3.1	Negatively light-regulated protein (AHRD V3.3 *** A0A0K9NSD8_ZOSMR)	0	70	8	40	8	1	106	11.6	6.14	111.41	8	0.765	0.0491425	131.5	100.6	12.88		33.2	2778.4	2501.7	2142.9	1913.5	2711	1389.5	0.810185
High	Master Protein	Solyc01g006400.3.1	Extensin-like protein (AHRD V3.3 *** O49946_SOLTU)	0	53	3	30	3	1	131	14.4	4.28	60.26	3	0.871	0.345424	69.6	60.6	5.43		9.83	146.4	155.1	139.2	127.5	142.6	117.4	0.879283
High	Master Protein	Solyc06g031675.1.1	FYVE zinc finger protein (AHRD V3.3 *-* G7JR48_MEDTR)	0	7	2	5	2	1	363	39.9	9.66	16.61	2	0.96	0.824351	128.5	123.4	4.55		42.13	205.7	220.9	224.2	211.9	212.2	416.5	1.29164
High	Master Protein	Solyc08g014300.3.1	FAM136A-like protein (DUF842) (AHRD V3.3 *** AT1G05730.1)	0	46	6	13	6	1	149	17.1	5.62	36.76	6	0.892	0.456552	112.3	100.2	23.62		22.5	884.6	616.7	585.8	550	715	459.9	0.826458
High	Master Protein	Solyc04g010220.3.1	centrosomal protein of 135 kDa-like protein (AHRD V3.3 *** AT2G37370.3)	0	37	22	31	22	1	715	79.9	5.07	78.55	22	1.049	0.594749	103.8	108.8	8.76		12.44	1515.7	1392.3	1271.7	1665.7	1460.2	1299.6	1.05881
High	Master Protein	Solyc04g078740.2.1	Subtilisin-like protease (AHRD V3.3 *** W9SHY0_9ROSA)	0.002	2	1	1	1	1	751	81.1	5.77	3.66	1	0.909	0.613821	148.4	134.9	28.34		13.24	36.3	29.8	20.1	24.9	32.2	27.1	0.976798
High	Master Protein	Solyc12g098980.2.1	Pto kinase interactor 1	0	52	13	20	4	1	354	38.5	7.53	50.36	13	1.078	0.579304	124.2	133.9	9.32		22.87	142.9	164.5	138.7	149	154	220.5	1.1735
High	Master Protein	Solyc02g083270.4.1	anti-PCD protein 2	0	21	8	28	8	1	373	39.9	5.69	64.41	8	0.96	0.887457	104.1	99.9	8.13		15.46	572.3	542.8	486.8	516.1	670.9	520.9	1.06617
High	Master Protein	Solyc04g072110.3.1	Eukaryotic translation initiation factor 3 subunit C (AHRD V3.3 *** A0A1D1ZH74_9ARAE)	0	23	3	4	3	1	190	21.2	9.5	9.32	3	0.94	0.699227	144.4	135.7	16.56		6.53	170	146.9	121.6	125.2	142	138.1	0.924287
High	Master Protein	Solyc09g075450.3.1	Fumarate hydratase (AHRD V3.3 *** G7IEJ2_MEDTR)	0	47	15	36	15	1	494	53.4	7.36	81.59	15	1.047	0.564641	67.7	70.8	14.44		12.62	557.8	556.3	428.5	666.7	518.4	582.5	1.14586
High	Master Protein	Solyc04g051660.3.1	Tetratricopeptide repeat (TPR)-like superfamily protein (AHRD V3.3 *** AT4G39470.1)	0	3	1	2	1	1	345	39.6	9.33	5.56	1	0.947	0.771315	128.2	121.3	12.33		10.96	60.7	54.6	47.3	55	51.7	44.2	0.928044
High	Master Protein	Solyc01g005575.1.1	DUF1639 family protein (AHRD V3.3 *** A0A072U1E7_MEDTR)	0	14	2	3	2	1	200	22.9	10.05	4.97	2	0.672	0.00470694	141.7	95.2	18.87		11.07	73.3	88.8	107.1	59.7	69	55.7	0.684993
High	Master Protein	Solyc02g062700.3.1	AAA-type ATPase family protein (AHRD V3.3 *** AT2G18330.1)	0	10	5	7	3	1	640	71.3	8.24	19.72	5	1.086	0.400947	137.1	148.9	4.8		15.52	288.2	263.4	284.7	363.7	266.8	309	1.1234
High	Master Protein	Solyc01g107160.3.1	Transducin/WD40 repeat-like superfamily protein (AHRD V3.3 *** AT3G19590.1)	0	13	2	2	2	1	340	37.7	8.1	9.41	2	1.382	0.0298632	112.3	155.2	2.88		4.62	47.8	50.1	50.4	71.6	69.2	65.3	1.38975
Medium	Master Protein	Solyc01g108180.3.1	Pentatricopeptide repeat-containing protein (AHRD V3.3 *** A0A0B2RYJ5_GLYSO)	0.036	1	1	1	1	1	632	71.3	6.99	1.97	1	0.931	0.705483	145.2	135.2	6.04		3.04	130.1	126.6	115.7	116.5	117.9	123.3	0.960526
Medium	Master Protein	Solyc10g076200.2.1	Non-specific lipid-transfer protein (AHRD V3.3 *** K4D1W2_SOLLC)	0.03	7	1	1	1	1	152	16.5	8.78	2.17	1	1.188	0.290167	118.2	140.4	9.79		21.05	24.5	29.7	26.3	21.8	31.3	33	1.06957
High	Master Protein	Solyc01g088800.3.1	RNA binding protein, putative (AHRD V3.3 *** B9SKE9_RICCO)	0	16	14	17	12	1	1137	129.2	6.11	44.14	14	1.026	0.71404	107	109.8	22.8		22.05	701.2	889.1	1111.4	1202.7	786.8	912.4	1.0741
High	Master Protein	Solyc10g086510.2.1	Mitochondrial import inner membrane translocase subunit Tim9 (AHRD V3.3 *** TIM9_ORYSJ)	0	74	8	51	8	1	93	10.8	7.06	136.14	8	0.813	0.137846	125.9	102.4	19.6		20.98	2745.8	2242.1	1854.3	1804.4	2563.3	1822.9	0.904767
High	Master Protein	Solyc01g096450.3.1	Aspartic proteinase nepenthesin-1-like protein (AHRD V3.3 *** T2DNA5_PHAVU)	0	32	9	17	9	1	373	40.1	9.28	39.52	9	1.305	0.0202473	33.2	43.3	6.56		22.28	411	406.6	456.9	536.3	411.5	648.4	1.25241
High	Master Protein	Solyc01g100050.3.1	TOPLESS 3	0	3	3	3	3	1	1132	124.6	7.12	7.5	3	0.917	0.615125	147.1	134.9	11.48		8.14	62.7	49.8	57.7	54.9	46.9	53	0.909518
High	Master Protein	Solyc01g108430.3.1	Nucleic acid binding protein, putative (AHRD V3.3 *** B9S791_RICCO)	0	31	6	7	6	1	262	29.2	9.45	23	6	0.947	0.795955	129	122.2	11.94		5.28	228.3	286	279.5	263.4	264.7	288.9	1.02923
High	Master Protein	Solyc11g066910.2.1	Syntaxin-like protein (AHRD V3.3 *** Q3HRZ4_SOLTU)	0	46	8	17	3	1	286	31.8	7.14	42.75	8	0.716	0.0644385	159.8	114.4	21.44		10.97	30	29.4	19.9	21	22.6	18.1	0.778058
High	Master Protein	Solyc07g007950.1.1	Calcium-binding family protein (AHRD V3.3 *** B9HA89_POPTR)	0.001	9	1	2	1	1	222	25.2	4.61	6.18	1	1.187	0.307842	118.2	140.2	29.54		10.45	22.4	33.2	19.1	26.6	28.5	23.1	1.04685
High	Master Protein	Solyc08g006850.3.1	Patatin (AHRD V3.3 *** K4CIH3_SOLLC)	0	40	9	49	9	1	380	41.8	5.08	125.55	9	2.076	1.2671e-09	42.5	88.2	24.97		64.99	423	653.8	447.3	1928.8	509.2	928.5	2.20884
High	Master Protein	Solyc03g034430.1.1	Eukaryotic translation initiation factor 5 (AHRD V3.3 *** IF5_PHAVU)	0	47	16	35	5	1	442	49.1	6.83	83.09	16	0.726	0.0179714	142.2	103.2	11.55		11.36	1636	1474.1	1855.2	1423.2	1165.4	1187.1	0.760417
High	Master Protein	Solyc10g054910.1.1	Peptidyl-prolyl cis-trans isomerase (AHRD V3.3 *** K4D184_SOLLC)	0	81	14	200	9	1	172	17.9	8.34	525.92	14	4.427	1e-17	33.3	147.2	18.08		20.61	222.4	286.8	320.9	1269.8	951.7	1449.8	4.42272
Medium	Master Protein	Solyc06g048893.1.1	Protein kinase (AHRD V3.3 *** A0A0K9NZM3_ZOSMR)	0.018	5	1	1	1	1	530	56.6	8	3.25	1	0.925	0.686661	147.7	136.6	7.29		26.31	29.2	25.4	28.4	39.8	25.5	26.2	1.10241
High	Master Protein	Solyc07g006180.3.1	Tetratricopeptide repeat protein (AHRD V3.3 *** B6GVA2_SOLLC)	0	58	16	61	16	1	282	31.5	5.4	168.5	16	0.944	0.763997	128.2	121	2.41		5.94	2800.9	2933.5	2835.4	2676.7	2859.2	2540.4	0.942414
Medium	Master Protein	Solyc05g015330.1.1	LOW QUALITY:Nuclear transcription factor Y protein (AHRD V3.3 *** G7JC00_MEDTR)	0.025	5	1	1	1	1	144	16.2	9.26	2.64	1	0.934	0.674883	129.4	120.8	11.93		8.31	95.2	78.2	77.6	70.3	73.1	82.2	0.898805
High	Master Protein	Solyc12g056850.2.1	Chaperone protein DnaJ (AHRD V3.3 *** W9SH24_9ROSA)	0.002	4	1	1	1	1	277	32.7	9.23	3.07	1	0.762	0.117204	157.5	120	14.13		9.9	22.3	23.4	17.7	17	18.9	15.5	0.810726
High	Master Protein	Solyc10g074820.1.1	LOW QUALITY:transmembrane protein, putative (DUF1191) (AHRD V3.3 *** AT3G08600.1)	0	17	4	10	4	1	316	34.6	9.29	28.22	4	1.233	0.0591664	83.4	102.9	9.57		18.68	391.2	330.3	335.7	414	352.3	509.9	1.20715
High	Master Protein	Solyc10g006460.3.1	DDRGK domain-containing protein 1 (AHRD V3.3 *** A0A1D1YPH7_9ARAE)	0	13	3	4	3	1	300	34.3	5.12	9.16	3	0.796	0.134874	152.2	121.2	8.56		9.72	139.7	125.7	149.2	108.9	111.2	129.6	0.843464
High	Master Protein	Solyc01g086740.3.1	DnaJ-like protein (AHRD V3.3 *** C4T7Z2_TOBAC)	0	33	11	19	11	1	443	48	8.59	50.66	11	1.008	0.821938	126.3	127.3	8.41		9.25	636.9	735.8	639.3	596.3	644.5	716.2	0.972664
High	Master Protein	Solyc08g013860.3.1	Malic enzyme (AHRD V3.3 *** K4CJ21_SOLLC)	0	8	3	4	3	1	626	69.9	6.15	9.25	3	0.84	0.332915	153.4	128.8	15.09		26.05	19.6	19.4	14.8	20.6	16.3	12.1	0.910781
High	Master Protein	Solyc03g119310.3.1	Ribulose bisphosphate carboxylase large chain (AHRD V3.3 --* RBL_ANTLU)	0	43	7	9	7	1	172	19.1	9.52	19.37	7	1.098	0.383046	123.1	135.1	7.91		13.25	244.8	217	211.8	238.2	293.3	232.1	1.13361
High	Master Protein	Solyc04g049450.3.1	Protein disulfide-isomerase (AHRD V3.3 *** K4BRS2_SOLLC)	0	65	32	159	32	1	563	63.1	4.77	396.24	32	1.131	0.258155	74.9	84.7	3.65		16.91	3594	3362.6	3574	4670.5	4041.9	3315.6	1.1422
High	Master Protein	Solyc02g070390.3.1	plastid transcriptionally active 12 (AHRD V3.3 *** AT2G34640.1)	0.001	7	2	2	2	1	528	60.7	5	5.64	2	0.932	0.695646	128.6	119.9	2.03		16.92	50	48.8	50.9	46.6	56.7	40.6	0.961256
High	Master Protein	Solyc07g063040.3.1	Methylthioribulose 1-phosphate dehydratase / enolase-phosphatase E1 (AHRD V3.3 *** A0A061R779_9CHLO)	0.001	5	2	2	2	1	508	55.7	6.44	5.16	2	1.051	0.655978	125.4	131.7	11.97		5.66	114.1	142.7	120.3	139	126.5	126	1.03819
High	Master Protein	Solyc06g076110.1.1	Fasciclin-like arabinogalactan family protein (AHRD V3.3 *-* A0A061GX88_THECC)	0.002	6	1	2	1	1	173	18.3	8.72	5.2	1	1.028	0.795156	141.2	145.2	19.44		12.93	46.9	63.4	69.4	57.2	65.2	74.1	1.09349
High	Master Protein	Solyc06g076970.3.1	Peptidyl-prolyl cis-trans isomerase (AHRD V3.3 *** K4CA55_SOLLC)	0	48	10	100	9	1	251	26.9	8.78	226.49	10	0.929	0.66671	110.1	102.2	6.45		7.34	2273.1	2559.9	2319.7	1984.5	2154.1	2299	0.900024
High	Master Protein	Solyc09g066140.3.1	myosin-binding protein (Protein of unknown function, DUF593) (AHRD V3.3 *-* AT1G08800.4)	0	7	3	3	3	1	1195	130.6	5.15	4.48	3	0.923	0.638463	147.1	135.8	4.86		17.86	41.7	40.8	38	37.7	35.7	49.2	1.01743
High	Master Protein	Solyc10g076240.2.1	Peroxidase (AHRD V3.3 *** A0A0E0NC86_ORYRU)	0	53	33	358	29	1	707	77.9	9.42	780.71	33	0.922	0.625447	86	79.3	12.64		8.18	10280.5	8402.8	8239.5	7984.4	6820.3	7746.5	0.837625
High	Master Protein	Solyc03g121710.2.1	RNA-binding (RRM/RBD/RNP motifs) family protein (AHRD V3.3 *** AT1G17640.3)	0	45	9	25	9	1	269	29.4	5.69	64.41	9	1.011	0.85422	126.3	127.6	24.65		18.68	372.9	462	607.7	456.8	467	629.1	1.07646
Medium	Master Protein	Solyc08g061220.3.1	Tomato G protein alpha-subunit	0.025	2	1	1	1	1	392	45.8	5.81	2.11	1	0.893	0.470718	45.8	40.9	9.58		8.58	66	73.9	80	61.1	72.5	66	0.907685
High	Master Protein	Solyc01g090690.3.1	Elongation factor G, mitochondrial (AHRD V3.3 *** K4AZ10_SOLLC)	0	7	3	5	3	1	766	84.7	6.81	15.85	3	1.182	0.200487	120.2	142.1	7.38		0.74	102.2	104.9	117.2	124.1	124.8	123	1.14678
High	Master Protein	Solyc04g007960.3.1	Ubiquitin-conjugating enzyme, E2 (AHRD V3.3 *** A0A103XCT0_CYNCS)	0	17	5	11	3	1	309	34.9	7.43	25.7	5	0.9	0.491922	131.2	118.1	7.55		16.18	170.5	148.7	151.5	106.3	146.8	136.4	0.827491
High	Master Protein	Solyc09g091500.3.1	Small nuclear ribonucleoprotein family protein (AHRD V3.3 *** AT5G48870.1)	0	52	2	31	2	1	88	9.7	4.61	37.16	2	1.257	0.173763	114.7	144.1	7.92		4.55	12.6	12.6	11	17.1	15.8	15.8	1.3453
High	Master Protein	Solyc04g078110.1.1	serine protease SBT1	0	15	7	16	7	1	766	81.3	6.62	38.8	7	1.044	0.71314	125.3	130.8	9.27		12.69	144	168.6	171	158	176	203.1	1.11063
High	Master Protein	Solyc06g053455.1.1	Protein IQ-DOMAIN 14-like protein (AHRD V3.3 *** A0A0B0PMG6_GOSAR)	0	9	3	5	3	1	366	41.4	10.43	13.24	3	1.024	0.843052	140	143.4	2.23		10.26	137.3	132.8	131.6	136.1	118	144.7	0.992781
High	Master Protein	Solyc01g087120.3.1	F1-ATP synthase delta subunit (AHRD V3.3 *** Q9SXX1_IPOBA)	0	60	15	147	15	1	239	26.5	9.63	428.04	15	0.889	0.435667	102.8	91.4	2.15		13.17	5018.8	5149.2	4934.7	4459.7	4811.1	3697.7	0.858688
High	Master Protein	Solyc04g005030.3.1	Transducin/WD40 repeat-like superfamily protein (AHRD V3.3 *-* AT1G24130.1)	0	31	13	22	13	1	659	71.6	6.58	61.98	13	1.096	0.345616	74.2	81.3	4.03		11.2	561.7	522.6	526.1	625.6	499.6	576.8	1.05688
High	Master Protein	Solyc03g005870.3.1	eukaryotic translation initiation factor 4E	0	13	2	3	1	1	231	26	5.77	6.6	2	1.246	0.161375	116.4	145	15.99		25.98	26.2	33.6	25.3	34	20.3	32.6	1.02115
High	Master Protein	Solyc05g025500.3.1	Glucan endo-1,3-beta-glucosidase, putative (AHRD V3.3 *** B9SWK2_RICCO)	0	30	10	16	10	1	482	52.7	6.77	35.58	10	1.133	0.238953	133.9	151.8	2.82		7.64	392.4	372.1	376.4	431	374.5	426.5	1.07985
High	Master Protein	Solyc07g005940.3.1	Vacuolar ATPase subunit H protein (AHRD V3.3 *** B6SIW6_MAIZE)	0	12	4	4	3	1	473	53.7	7.37	9.07	4	1.147	0.27344	54.6	62.6	4.77		11.8	101.9	111.4	103.6	139.4	118.9	111.3	1.1663
High	Master Protein	Solyc04g005820.3.1	DnaJ-like protein (AHRD V3.3 *** Q9SP09_TOBAC)	0	38	9	17	7	1	310	34.8	9.26	56.19	9	1.125	0.327256	122.3	137.5	8.16		8.91	182.8	213.3	190.1	183.9	213.7	217	1.04845
High	Master Protein	Solyc05g054810.3.1	60S ribosomal protein L35 (AHRD V3.3 *** RL35_EUPES)	0	52	12	134	2	1	123	14.3	10.81	303.63	12	0.583	1.20797e-05	145.2	84.7	23.55		31.65	1046.9	1564.3	1679.2	912.7	859.6	1478.4	0.757668
High	Master Protein	Solyc08g074480.1.1	14 kDa proline-rich protein DC2.15 (AHRD V3.3 *** A0A0B2P545_GLYSO)	0.003	7	1	3	1	1	131	13.6	8.09	9.63	1	0.812	0.10171	151.2	122.8	31.02		45.12	247.3	170.2	135.6	138.2	238.2	99.5	0.860423
High	Master Protein	Solyc12g088020.1.1	farnesylcysteine lyase (AHRD V3.3 *** AT5G63910.1)	0.001	10	2	2	2	1	492	54.8	5.59	3.25	2	1.688	0.00101581	114.8	193.8	6.44		13.07	32.3	32.5	36.2	54.9	45.6	59.2	1.58119
High	Master Protein	Solyc01g081190.3.1	LOW QUALITY:Calcium-binding EF hand family protein (AHRD V3.3 *** AT1G64850.1)	0	55	7	16	7	1	166	18.8	8.85	43.81	7	0.779	0.0558187	42	32.7	5.34		40.53	411.6	396.8	370.2	309.3	482.4	214.3	0.853555
High	Master Protein	Solyc09g089830.3.1	2-oxoglutarate (2OG) and Fe(II)-dependent oxygenase superfamily protein (AHRD V3.3 *** AT1G06620.1)	0	33	9	10	8	1	359	40.4	5.41	27.44	9	1.028	0.759025	85.9	88.3	4.83		6.1	435.2	409.7	395.9	421.1	405.5	456.4	1.03401
High	Master Protein	Solyc02g063090.3.1	T-complex protein 1 subunit zeta 1 (AHRD V3.3 *** TCPZA_ARATH)	0	50	19	40	3	1	535	58.8	6.76	115.67	19	1.035	0.76739	139.5	144.3	4.81		11.59	180.1	178.9	165	210.2	185.2	167	1.07328
High	Master Protein	Solyc09g065860.3.1	Phosphoribulokinase/uridine kinase family protein (AHRD V3.3 *** U5GGU8_POPTR)	0	29	6	9	6	1	312	35.1	6.93	13.87	6	1.012	0.924688	126.9	128.4	11.11		8.69	184.5	176.4	216.9	214	186.6	183	1.01004
High	Master Protein	Solyc03g007170.3.1	Peptidyl-prolyl cis-trans isomerase FKBP53 (AHRD V3.3 *** W9QW00_9ROSA)	0	36	15	27	15	1	480	53	5.52	71.81	15	0.805	0.0709243	134.2	108	35.72		32.01	735.4	1011.8	1498.6	1205.3	814.7	650.7	0.822817
High	Master Protein	Solyc05g032880.3.1	50S ribosomal protein L9 (AHRD V3.3 *** A0A0B2PT62_GLYSO)	0	40	8	20	8	1	224	25.8	9.55	70.28	8	0.902	0.442709	110.9	100	4.86		3.95	1011.6	917.9	968.1	832.2	873.6	900.3	0.8994
High	Master Protein	Solyc01g099850.3.1	Folate receptor-like protein (AHRD V3.3 *** A0A124SAH4_CYNCS)	0	32	7	8	7	1	293	32.4	8.73	12.84	7	0.885	0.371662	83.5	73.9	10.32		4.99	270.5	229.2	225.6	191.5	211.6	202.9	0.835516
High	Master Protein	Solyc02g014310.3.1	glycine rich protein X55695	0	46	25	77	25	1	635	66.2	5.43	213.15	25	0.843	0.23257	118.8	100.2	22.02		6.09	3615.1	4058.5	5461.9	3793.4	3416.3	3422.7	0.80944
High	Master Protein	Solyc04g055170.3.1	annexin p35	0	57	18	41	18	1	316	36.2	5.85	101.96	18	1.237	0.0660338	95	117.5	9.72		6.05	1418.1	1694.2	1462.4	1808.3	1696	1914.8	1.18458
High	Master Protein	Solyc02g080510.1.1	Senescence regulator (AHRD V3.3 *** A0A103XFA1_CYNCS)	0	13	2	3	2	1	206	22.7	6.52	7.73	2	0.87	0.408266	131.7	114.7	21.22		10	50.6	76.5	59.3	51.6	58.6	48.2	0.849785
High	Master Protein	Solyc03g098410.1.1	LOW QUALITY:ubiquitin-specific protease 13 (AHRD V3.3 --* AT3G11910.4)	0	49	4	14	4	1	117	13	9.19	27	4	0.868	0.341239	132.6	115.1	2.12		6.08	267	260	256.1	218.1	245.1	225.6	0.879581
High	Master Protein	Solyc05g050800.3.1	phosphoglycerate mutase family protein	0	76	14	26	14	1	255	28.3	6.04	67.37	14	0.974	0.92992	127.3	123.9	3.97		10.54	1151.6	1126.1	1065.5	1096.7	1079.1	1298.7	1.03927
High	Master Protein	Solyc06g065390.3.1	50S ribosomal protein L21, chloroplastic (AHRD V3.3 *** A0A199W1N6_ANACO)	0.004	25	2	2	2	1	115	13	10.35	2.81	2	0.793	0.0552127	152.4	120.8	16.04		24.96	211.9	153.6	194.3	154	136.7	217	0.906931
High	Master Protein	Solyc06g008120.1.1	Mitochondrial import receptor subunit TOM22 (AHRD V3.3 *** A0A0K9PK98_ZOSMR)	0	68	5	16	5	1	107	11	9.47	52.87	5	0.777	0.0627048	151.6	117.8	9.21		14.73	703.9	587	670.7	521.1	468.1	623.9	0.822339
Medium	Master Protein	Solyc07g025510.3.1	Tetraspanin family protein (AHRD V3.3 *** G7LJJ7_MEDTR)	0.013	4	1	1	1	1	269	30	8.4	2.05	1	0.986	0.996636	143.8	141.8	12.81		15.35	30	37.2	29.9	36.6	29.6	27.4	0.963955
High	Master Protein	Solyc02g070440.3.1	Katanin p60 ATPase-containing subunit, putative (AHRD V3.3 *** B9S114_RICCO)	0	19	4	11	3	1	386	43	5.82	11.52	4	0.973	0.91205	143.9	140	10.32		11.05	55.2	66.1	66.7	53.2	65.3	64.3	0.97234
High	Master Protein	Solyc04g082880.3.1	Pyrophosphate--fructose 6-phosphate 1-phosphotransferase subunit alpha (AHRD V3.3 *** PFPA_SOLTU)	0	15	7	9	2	1	643	70.4	7.31	28.33	7	0.987	0.98559	143.1	141.2	5.67		9.7	42	46.7	46	48.3	45.4	39.8	0.991091
High	Master Protein	Solyc00g063110.3.1	Non-specific lipid-transfer protein (AHRD V3.3 *** A0A1D1ZJR4_9ARAE)	0.009	18	1	1	1	1	131	14.4	8.47	2.36	1	0.839	0.346519	153.9	129.1	13.34		13.88	16.1	16.6	12.9	13.5	13.5	10.5	0.822368
High	Master Protein	Solyc01g081200.3.1	Protein OS-9 (AHRD V3.3 *** A0A1D1ZFI5_9ARAE)	0	41	5	8	5	1	124	14.1	5.29	30.54	5	0.798	0.0999917	150.5	120.2	29.68		29.35	865.4	648	473.1	478.9	800.9	517.4	0.904707
High	Master Protein	Solyc05g025740.3.1	SH3 domain-containing protein (AHRD V3.3 *** AT2G07360.1)	0.001	5	2	3	2	1	877	95.6	5.1	2.71	2	1.166	0.354264	134.9	157.4	11.9		4.39	34.4	33.2	27.3	38.7	36.5	39.8	1.2118
High	Master Protein	Solyc06g082750.3.1	50S ribosomal protein L17 (AHRD V3.3 *** A0A072UXJ8_MEDTR)	0	15	3	3	3	1	203	22.7	11.09	8.92	3	0.825	0.223094	151.2	124.7	5.71		21.56	103.7	115.9	107.6	88.8	84.1	123.1	0.904645
High	Master Protein	Solyc07g062970.3.1	protein phosphatase 2C	0	56	12	34	11	1	282	30.9	6.06	93.8	12	1.183	0.108828	86.3	102.1	4.93		4.12	805.1	827.7	885.4	979	1040.7	963.2	1.18454
High	Master Protein	Solyc08g006030.3.1	Myosin heavy chain-related (AHRD V3.3 *-* A0A061GI21_THECC)	0	41	7	11	7	1	190	21.4	5.33	36.19	7	0.987	0.939276	85.9	84.8	6.76		12.36	475.9	498.5	543.1	492.2	453.8	576.4	1.00323
High	Master Protein	Solyc01g107860.3.1	CBS domain-containing family protein (AHRD V3.3 *** B9GHB5_POPTR)	0	44	8	26	6	1	242	26.2	7.78	58.97	8	0.905	0.460898	113.1	102.3	2.57		6.95	917	910.4	874	818.9	924.2	823.7	0.950174
High	Master Protein	Solyc02g071700.3.1	Lipase, GDSL (AHRD V3.3 *** A0A103XTV4_CYNCS)	0	31	6	10	6	1	360	40	5.74	18.5	6	0.932	0.700939	146.2	136.2	6.28		13.97	50.3	44.4	46.8	35.7	43.6	47.3	0.8947
High	Master Protein	Solyc11g044230.2.1	costars family protein (AHRD V3.3 *** AT4G33640.2)	0	86	6	27	6	1	86	9.7	5.21	74.22	6	0.887	0.441664	108.1	95.9	14.02		19.49	504.4	669.4	593.3	526.2	714.4	509.7	0.990493
High	Master Protein	Solyc06g075340.3.1	Carbamoyl-phosphate synthase large chain (AHRD V3.3 *** A0A0B0PI12_GOSAR)	0	4	4	4	4	1	1192	131.3	5.6	11.1	4	0.872	0.371975	147.2	128.3	3.91		11.15	301.4	324	321.4	337.8	279.9	280.1	0.948247
High	Master Protein	Solyc09g018955.1.1	DnaJ domain protein (AHRD V3.3 *-* G8A1N6_MEDTR)	0	32	14	24	12	1	656	73.2	6.24	59.84	14	0.999	0.891844	127.1	127	8.17		3.58	478.6	549.2	477.8	455.4	488.6	478	0.944474
High	Master Protein	Solyc08g041870.3.1	Aspartate aminotransferase (AHRD V3.3 *** K4CK47_SOLLC)	0	29	11	16	11	1	462	50.8	9.01	40.4	11	1.205	0.0962518	131	158	2.77		10.16	352.4	336.5	335.6	411.5	340.8	405.6	1.13021
High	Master Protein	Solyc02g078960.3.1	Organic solute transporter ostalpha protein (AHRD V3.3 *** G7ILE3_MEDTR)	0.007	3	1	1	1	1	324	37.7	8.54	2.82	1	0.749	0.0645891	154.7	115.9	20.13		10.74	96.7	142.4	138.5	99	121	103.7	0.857256
High	Master Protein	Solyc03g117280.3.1	transmembrane protein (AHRD V3.3 *** AT2G25270.1)	0	18	7	12	7	1	597	66	7.52	29.06	7	1.076	0.472502	74.9	80.6	17		20.2	236.6	212.4	294.4	254.6	231.9	337.3	1.10815
High	Master Protein	Solyc02g088700.3.1	Mitochondrial processing peptidase-like (AHRD V3.3 *** Q2V992_SOLTU)	0	45	12	50	12	1	393	43.5	6.01	127.15	12	1.114	0.294078	94.7	105.5	4.06		20.15	1285	1204.1	1298.9	1743.3	1161.2	1431.8	1.14475
High	Master Protein	Solyc12g056780.2.1	HSP20-like chaperones superfamily protein (AHRD V3.3 *** A0A061FJ96_THECC)	0	39	7	15	7	1	180	20.2	4.36	43.8	7	0.81	0.109432	135.3	109.6	6.32		7.09	456.8	506.4	514.2	403.6	458.6	410.2	0.861243
High	Master Protein	Solyc03g043910.3.1	NAD(P)H-quinone oxidoreductase subunit J, chloroplastic (AHRD V3.3 --* NDHJ_PHYPA)	0	11	2	2	2	1	533	58.6	4.58	7.32	2	1.069	0.665145	123.6	132.1	11.37		15.29	31	36.4	38.9	40.5	30.1	38.9	1.0301
High	Master Protein	Solyc05g006580.3.1	Mediator of DNA damage checkpoint protein 1 (AHRD V3.3 *** A0A1D1YWN1_9ARAE)	0	9	2	4	2	1	227	25.2	9.25	9.82	2	0.857	0.201386	148.4	127.3	5.35		15.27	180.1	191.3	200.5	160	164.1	208.9	0.931981
High	Master Protein	Solyc02g077670.3.1	DnaJ-like protein (AHRD V3.3 *** Q9SP09_TOBAC)	0	22	5	7	5	1	343	37.7	9.14	10.58	5	1.077	0.434346	124.2	133.7	5		11.2	293.1	268.1	270.3	270.3	291.1	335.8	1.07901
Medium	Master Protein	Solyc11g005050.2.1	Mitochondrial ATP synthase 6 kDa subunit (AHRD V3.3 *** A0A0K9PE24_ZOSMR)	0.036	18	1	1	1	1	55	6.6	10.52	1.73	1	0.762	0.122347	156.2	119	15.71		34.23	31.4	35.6	25.9	21.7	39.5	23.9	0.916039
High	Master Protein	Solyc06g082220.3.1	RNA binding protein, putative (AHRD V3.3 *** B9S5B9_RICCO)	0	22	8	43	8	1	418	40.2	7.9	128.88	8	0.949	0.776269	95.8	90.9	6.66		5.17	1249.6	1428.1	1345.4	1214	1346.1	1276.7	0.953692
High	Master Protein	Solyc02g082000.3.1	Ribosomal protein S19 family protein (AHRD V3.3 *** AT5G09500.1)	0	59	6	293	5	1	151	17.3	10.36	644.67	6	0.658	0.00159298	151.5	99.7	20.92		25.6	2893.7	4046.9	4409.2	2663.7	2447.9	3870.1	0.791353
High	Master Protein	Solyc01g102310.3.1	GRIP and coiled-coil domain-containing protein, putative (AHRD V3.3 *-* B9RFR9_RICCO)	0	91	90	848	90	1	751	82.2	4.34	2248.53	90	0.839	0.216455	119.8	100.5	11.5		11.96	33773.7	27065.1	29061.1	24377.8	28464.9	22598.4	0.839168
High	Master Protein	Solyc05g054310.3.1	eukaryotic translation initiation factor 2 gamma subunit (AHRD V3.3 *** AT1G04170.2)	0.002	5	2	2	2	1	464	50.7	8.51	5.74	2	0.996	0.968353	73	72.7	10.52		5.07	168.5	141.1	172	154.9	170.5	167.8	1.02409
High	Master Protein	Solyc07g017730.3.1	Glucan endo-1,3-beta-glucosidase, putative (AHRD V3.3 *** B9RR12_RICCO)	0	17	5	7	5	1	509	56.3	7.53	16.13	5	1.12	0.353005	38.8	43.4	11.05		33.42	168.8	210.7	189.6	212.4	171.9	324.2	1.24495
High	Master Protein	Solyc01g108250.3.1	DEM2	0.002	10	3	4	3	1	639	71.1	6.46	1.88	3	1.06	0.686252	139.6	147.9	7.64		6.63	38.5	43.3	44.6	46.5	45.8	41.1	1.05538
High	Master Protein	Solyc03g026020.3.1	SolycHsfB2a	0	19	6	9	6	1	338	37.4	5.48	23.98	6	0.781	0.076749	67	52.3	9.89		6.27	325.8	294.1	358.6	254.5	279	248.1	0.798774
High	Master Protein	Solyc08g007520.3.1	Exosome complex component (AHRD V3.3 *** W9RYG2_9ROSA)	0	46	7	10	7	1	288	30.5	4.92	18.21	7	0.93	0.635106	62.7	58.4	11.36		2.47	130.7	139	162.3	133.7	127.4	129.4	0.903935
High	Master Protein	Solyc03g007110.3.1	ATP-dependent clp protease, putative (AHRD V3.3 *** B9R9N1_RICCO)	0	40	8	22	8	1	235	26	9.41	56.06	8	0.788	0.0721772	151.2	119.2	15.21		31.75	406.9	369.3	299.5	291.1	414.7	221	0.861579
High	Master Protein	Solyc12g077660.2.1	Protein SET (AHRD V3.3 *-* A0A0B0PFE9_GOSAR)	0	8	1	2	1	1	127	14.6	4.08	6.97	1	0.916	0.606281	131.2	120.2	13.65		24.15	104.9	136.4	114.2	104.7	123.3	75	0.852321
High	Master Protein	Solyc04g007150.3.1	Alpha-glucosidase (AHRD V3.3 *** Q9LEC9_SOLTU)	0	8	5	13	4	1	599	67.5	6.58	33.09	5	1.101	0.362163	65.1	71.7	15.42		8.14	447.9	338.3	356.5	342.3	398.1	392.4	0.991336
High	Master Protein	Solyc04g007860.3.1	ENTH/ANTH/VHS superfamily protein (AHRD V3.3 *** A0A061E7Q5_THECC)	0	13	4	5	4	1	563	62.3	5.3	5.4	4	1.154	0.380965	119.4	137.7	33.67		16.22	28.6	19.6	14.7	18.2	22.6	25.3	1.05087
High	Master Protein	Solyc12g096040.2.1	PHD finger alfin-like protein (AHRD V3.3 *** A0A072V846_MEDTR)	0	15	2	7	1	1	255	29	5.17	13.18	2	1.049	0.752319	123.3	129.3	30.86		8.68	21.1	36.3	23.1	24.2	25.4	21.4	0.881988
High	Master Protein	Solyc12g017260.2.1	Topoisomerase II-associated protein PAT1 (AHRD V3.3 *** A0A103YJG9_CYNCS)	0	4	2	3	2	1	817	90.1	6.23	8.64	2	1.086	0.536414	138.2	150.1	5.31		7.17	65.1	60.3	58.9	68.4	65.5	59.4	1.04883
High	Master Protein	Solyc08g076210.3.1	Secretory carrier-associated membrane protein (AHRD V3.3 *** G7K9I4_MEDTR)	0	14	3	5	3	1	236	26.8	7.8	17.54	3	0.939	0.724403	144	135.3	4.65		13.21	123.9	131	135.9	123.1	145.7	112.8	0.976459
High	Master Protein	Solyc04g080250.3.1	Deoxyuridine 5'-triphosphate nucleotidohydrolase (AHRD V3.3 *** DUT_ARATH)	0	81	9	42	9	1	150	16.6	6.18	107.92	9	0.845	0.198637	110.7	93.6	12.15		9.18	788.4	1002.6	873.3	707.8	738.3	841.3	0.858537
High	Master Protein	Solyc06g064470.3.1	60S ribosomal protein L7A-like protein (AHRD V3.3 *** Q2XPW4_SOLTU)	0	41	19	54	2	1	362	40.8	9.96	145.12	19	0.878	0.371907	145.6	127.8	13.81		14.24	917.7	715.7	743.9	704.4	653	530	0.793926
High	Master Protein	Solyc11g011490.2.1	Zinc finger protein 830 family (AHRD V3.3 *** A0A151S1W8_CAJCA)	0	33	8	10	8	1	280	31.6	7.94	23.3	8	1.123	0.35141	122.4	137.4	10.68		9.59	96.2	80.7	80	103.3	90.7	86	1.08992
High	Master Protein	Solyc09g065520.3.1	Homocysteine S-methyltransferase-like protein (AHRD V3.3 *** A0A072UD84_MEDTR)	0.002	5	1	2	1	1	343	37.2	5.48	5.49	1	1.347	0.0562122	23.9	32.1	11.59		8.12	33.7	39	31.2	44.1	45.4	51.3	1.35515
High	Master Protein	Solyc06g010060.1.1	Protein transport protein Sec61 subunit beta, putative (AHRD V3.3 *** B9SK56_RICCO)	0.003	9	1	1	1	1	112	11.2	11.65	2.77	1	0.857	0.336865	150	128.5	21.21		18.7	69.4	45.3	56.3	44.1	48.2	62.5	0.905263
High	Master Protein	Solyc05g008460.3.1	ATP synthase subunit beta (AHRD V3.3 *** A0A0V0IJL8_SOLCH)	0	76	30	257	6	1	557	59.6	6.06	684.39	30	1.204	0.099565	75.9	91.4	6.36		28.35	1271.4	1335.7	1176.4	2286.6	1367.9	1531.1	1.37058
High	Master Protein	Solyc12g019890.2.1	Glucan endo-1,3-beta-glucosidase, putative (AHRD V3.3 *** B9SHH6_RICCO)	0	22	6	14	6	1	475	52.3	5.11	39.04	6	1.431	0.00298317	44.5	63.7	19.63		54.99	144.4	164.6	210.8	235.6	173.2	482	1.71374
High	Master Protein	Solyc02g080640.3.1	adenylyl-sulfate reductase	0	23	5	8	4	1	432	48.2	6.47	19.36	5	1.323	0.0755363	114.4	151.3	32.94		12.86	32.2	54.2	31.4	42.6	36.5	47.3	1.07301
High	Master Protein	Solyc08g014610.3.1	Aminotransferase (AHRD V3.3 *** D2KZ08_WHEAT)	0	12	5	7	5	1	489	54.2	7.25	17.13	5	0.978	0.939071	128	125.2	6.2		20.73	66.3	75	70.4	68.8	63.1	92.4	1.05952
High	Master Protein	Solyc07g006230.1.1	LOW QUALITY:NAC domain-containing protein 78 (AHRD V3.3 --* M7YSE5_TRIUA)	0	18	1	4	1	1	131	11.5	9.82	6.63	1	0.677	0.035167	163.8	110.9	2.23		25.36	14.4	15.1	14.8	10	14.9	9.7	0.781038
High	Master Protein	Solyc11g066870.2.1	MORN (Membrane Occupation and Recognition Nexus) repeat-containing protein (AHRD V3.3 *** AT5G22640.1)	0	37	15	27	15	1	749	86.7	4.73	57.48	15	0.965	0.844119	104.7	101	5.62		7.25	473.2	422.9	451.1	482.6	435.2	420.7	0.993542
High	Master Protein	Solyc06g050590.3.1	Biotin carboxyl carrier protein (AHRD V3.3 *** A0A0H5BV69_PEA)	0	67	12	241	12	1	290	30.1	8.98	442.23	12	0.979	0.989433	82.2	80.5	4.34		5.58	2451.5	2576.4	2363.5	2201.6	2449.6	2399.7	0.953933
High	Master Protein	Solyc02g071170.3.1	Coatomer subunit zeta-2 (AHRD V3.3 *** A0A151T692_CAJCA)	0	38	4	17	3	1	177	19.4	4.7	48.9	4	1.049	0.623128	125.1	131.2	12.16		5.92	348.8	440.7	425.3	446.3	437.5	488.2	1.1294
High	Master Protein	Solyc10g084630.2.1	RNA-binding family protein (AHRD V3.3 *** A0A061ET74_THECC)	0	52	6	12	6	1	138	15.3	9.42	28.77	6	0.964	0.847639	103.2	99.5	14.57		11.92	479.4	485.4	370.2	378	473.6	462.2	0.98412
Low	Master Protein	Solyc03g008010.3.1	PPPDE putative thiol peptidase family protein (AHRD V3.3 *** AT4G25660.1)	0.06	4	1	1	1	1	237	26.1	7.18	1.69	1	1.127	0.412853	121.6	137	7.95		0.45	51.6	58.5	50.7	58.6	58.1	58.2	1.08769
High	Master Protein	Solyc05g046010.3.1	Peroxidase (AHRD V3.3 *** K4C0T4_SOLLC)	0	43	14	67	7	1	327	35.9	8.15	180.09	14	1.493	0.000860747	51.5	77	29.35		17.29	1689.1	1664.5	2702.8	2522.3	1950.4	2762.1	1.19457
High	Master Protein	Solyc06g053500.3.1	cytochrome oxidase assembly protein (AHRD V3.3 *** AT2G43780.4)	0	44	3	4	3	1	68	7.2	6.61	9.21	3	0.942	0.744842	128.9	121.5	15.55		32.23	42.9	52.8	39.3	40.4	61.5	33.6	1.0037
High	Master Protein	Solyc03g116760.3.1	Pti1-like kinase (AHRD V3.3 *** G7II77_MEDTR)	0.001	9	2	2	2	1	367	41	6.34	2.41	2	0.957	0.881121	127.6	122	8.58		27.51	31.9	30.2	26.9	28.2	44.7	28.9	1.14382
High	Master Protein	Solyc03g082890.3.1	Thylakoid lumenal 17.4 kDa protein (AHRD V3.3 *** B7FHD5_MEDTR)	0	12	2	2	2	1	249	27	7.91	7.15	2	0.673	0.00662189	159.2	107.2	12.04		15.81	169.3	137.8	172.7	107.5	143.6	114	0.760942
High	Master Protein	Solyc12g015690.2.1	Fasciclin-like arabinogalactan protein (AHRD V3.3 *** G7K0M1_MEDTR)	0	19	3	3	3	1	226	23.6	8.75	8.51	3	0.865	0.285378	87.9	76	12.83		3.38	194.4	241.8	247.8	218.6	209.1	204.7	0.924561
High	Master Protein	Solyc03g121460.1.1	PRA1 family protein (AHRD V3.3 *** K4BMU5_SOLLC)	0.001	26	3	3	3	1	182	20.2	7.52	3.81	3	0.668	0.00367147	160.7	107.4	27.86		45.18	64.7	115.6	98.3	65.7	124.8	56.2	0.885499
High	Master Protein	Solyc04g072570.3.1	Receptor-like kinase (AHRD V3.3 *** A0A0K9PIY0_ZOSMR)	0	7	2	6	2	1	598	65.7	5.59	17.56	2	0.804	0.198462	153.4	123.3	20.57		4.75	43	39	28.4	32.2	31.4	29.4	0.842391
High	Master Protein	Solyc09g010800.4.1	metallothionein II-like protein	0.008	7	1	2	1	1	112	11.7	5.96	4.06	1	2.006	2.81923e-07	104.8	210.1	38.53		63.34	88.9	42.7	54.8	109.9	135.6	26	1.45655
High	Master Protein	Solyc07g006790.3.1	Acetyltransferase component of pyruvate dehydrogenase complex (AHRD V3.3 *** K4CBF0_SOLLC)	0	49	23	74	23	1	553	59.6	8.16	203.45	23	1.075	0.467447	115.9	124.6	5.03		10.36	2223.9	2297	2079.6	2749.5	2255.4	2390	1.12035
High	Master Protein	Solyc08g068400.3.1	alpha/beta-Hydrolases superfamily protein (AHRD V3.3 *** AT5G25770.3)	0	7	2	2	2	1	360	40.3	5.33	7.23	2	1.322	0.0335634	115	152	24.67		7.05	64.3	94.9	62.5	76.1	87.2	85	1.11998
High	Master Protein	Solyc09g090930.3.1	Tetratricopeptide repeat (TPR)-like superfamily protein (AHRD V3.3 *-* AT1G04530.1)	0	28	7	12	7	1	398	44.7	4.39	25.5	7	1.148	0.251166	122	140.1	7.24		5.02	144.4	166.1	150.9	173.2	182.9	165.5	1.13047
Low	Master Protein	Solyc05g055080.1.1	LOW QUALITY:P-loop containing nucleoside triphosphate hydrolases superfamily protein (AHRD V3.3 --* AT4G13030.3)	0.066	21	1	1	1	1	99	11.2	10.13	0	1	0.837	0.308715	133.3	111.6	17.92		0.58	47.5	33.3	39.1	32.9	32.7	32.5	0.818182
High	Master Protein	Solyc02g062530.3.1	thiamine-phosphate synthase (AHRD V3.3 *** AT5G49410.2)	0	23	3	8	3	1	135	15.5	10.78	23.78	3	0.785	0.0687168	151.4	118.8	10.46		14.61	318.9	355.3	393.4	278.9	315.7	235	0.77707
High	Master Protein	Solyc08g005060.3.1	cobalt ion binding protein (AHRD V3.3 *** AT1G71310.2)	0	40	6	8	6	1	178	20	8.81	22.18	6	0.923	0.644191	130.5	120.4	9.14		20.07	249.2	262.6	297	242.3	241.4	336.9	1.01459
Low	Master Protein	Solyc08g005990.3.1	CDP-diacylglycerol--inositol 3-phosphatidyltransferase (AHRD V3.3 *-* M1B6Y1_SOLTU)	0.054	3	1	1	1	1	276	31	8.94	1.94	1	0.743	0.033737	155.7	115.7	16.51		19.57	99.2	136.4	110.6	79.1	111.3	82.2	0.787406
High	Master Protein	Solyc11g069090.2.1	ABC transporter family protein (AHRD V3.3 *** AT5G60790.1)	0	10	3	3	3	1	601	67.1	6.62	4.65	3	1.154	0.387838	120.2	138.6	14.35		2.38	32	40.2	31.3	37.1	36.9	35.5	1.05797
High	Master Protein	Solyc01g094690.3.1	plasma membrane intrinsic protein 1.2	0	35	6	13	3	1	285	30.5	8.63	21.95	6	0.913	0.606466	146.8	134	9.15		8.78	72.7	62.2	73.7	58.3	69.2	66.4	0.92953
High	Master Protein	Solyc08g077440.3.1	Lon protease homolog 2, peroxisomal (AHRD V3.3 *** K4CNA3_SOLLC)	0.001	2	1	1	1	1	877	97.1	6.96	3.71	1	0.893	0.551512	150.5	134.4	33.39		9.66	8.3	16.7	15	12.5	15.1	13.4	1.025
High	Master Protein	Solyc11g008150.2.1	Transcription elongation factor SPT5 (AHRD V3.3 *-* A9SZZ9_PHYPA)	0	2	3	4	3	1	1488	160.6	6.81	7.39	3	1.181	0.1952	133	157.1	13.21		21.19	72.7	75.4	92.2	89	108.6	70.7	1.11652
High	Master Protein	Solyc05g009290.3.1	Protein FLX-like 3 (AHRD V3.3 *** A0A199UZ70_ANACO)	0	41	7	28	7	1	262	29.9	6.98	80.34	7	0.935	0.66119	142.3	133	8.34		10.3	995.8	862.1	867.1	810.8	878.8	714.5	0.882239
High	Master Protein	Solyc07g065510.3.1	RNA-binding protein, putative (AHRD V3.3 *** B9S9T2_RICCO)	0	24	13	45	13	1	697	74.6	5.83	127.17	13	0.943	0.708495	113.1	106.7	22.01		3.18	673.3	910	1057.4	903.6	858.4	853.3	0.990381
High	Master Protein	Solyc01g066060.3.1	DAG protein (AHRD V3.3 *** K7TSG0_MAIZE)	0	44	7	12	7	1	259	29.3	8.35	27.06	7	0.952	0.680185	129.5	123.2	6.47		5.84	173.1	177.1	156.5	164.7	175.1	155.8	0.978094
High	Master Protein	Solyc12g010390.2.1	Transmembrane 9 superfamily member (AHRD V3.3 *** M1AD53_SOLTU)	0	11	5	7	5	1	657	74.2	6.54	14.98	5	1.151	0.25034	49.3	56.8	9.97		16.25	156.7	150.4	129	145.2	173.1	201.5	1.19193
High	Master Protein	Solyc08g005800.3.1	Pectinacetylesterase family protein (AHRD V3.3 *** G7L754_MEDTR)	0	16	6	11	6	1	514	56.4	8.9	21.63	6	1.092	0.385652	55.3	60.4	18.34		25.71	243.9	243.2	330.1	266.3	222.1	365	1.0443
High	Master Protein	Solyc01g087740.1.1	Subtilisin-like protease (AHRD V3.3 *** O82777_SOLLC)	0	24	13	26	11	1	769	83.6	7.78	54.4	13	1.151	0.201053	132.5	152.5	0.64		8.31	473.2	468.8	474.6	578.2	489.8	544.9	1.13857
High	Master Protein	Solyc02g069800.1.1	LOW QUALITY:Abhydrolase superfamily protein	0	68	17	30	17	1	335	37.2	5	68.6	17	1.047	0.565773	83.8	87.8	9.13		1.93	465.7	492.4	410.7	487.7	490.5	473.1	1.06027
Medium	Master Protein	Solyc11g012580.2.1	Carbohydrate-binding X8 domain superfamily protein (AHRD V3.3 *** A0A061GP73_THECC)	0.01	7	1	1	1	1	119	13.5	6.13	2.21	1	0.949	0.800052	129.3	122.7	17.3		27.91	82.5	67.7	58.6	74.1	64.2	41.5	0.861111
High	Master Protein	Solyc04g051200.2.1	Alpha-1,4-glucan-protein synthase [UDP-forming], putative (AHRD V3.3 *** B9RFU2_RICCO)	0.006	3	1	1	1	1	348	38.9	6.4	2.91	1	1.301	0.122015	113.8	148	13.74		2.19	14.8	11.9	11.6	15.9	15.5	15.2	1.21671
High	Master Protein	489348466	MULTISPECIES: 30S ribosomal protein S21 [Gammaproteobacteria]	0	31	2	2	2	1	71	8.4	10.78	3.75	2	0.962	0.859188	70.3	67.6	10.32		30.05	329.7	315.5	382.6	317.1	300.6	502.7	1.0901
High	Master Protein	Solyc08g005590.3.1	SWIb domain-containing protein (AHRD V3.3 *** Q6V9I4_SOLCH)	0	66	10	43	10	1	122	13.2	10.01	116.92	10	0.785	0.0788335	150.3	118.1	11.83		13.27	3757.7	3270.2	2976.5	2477	3145	2568.4	0.81868
Medium	Master Protein	Solyc01g111580.3.1	BZIP transcription factor (AHRD V3.3 *** B7FIL7_MEDTR)	0.012	8	1	1	1	1	270	29.5	6.61	0	1	0.948	0.803939	128	121.3	14.16		12.53	25.8	24.9	19.7	23.6	26.9	20.9	1.0142
High	Master Protein	Solyc03g097150.3.1	Inositol-tetrakisphosphate 1-kinase (AHRD V3.3 *** K4BJD2_SOLLC)	0	54	11	26	9	1	336	38.2	6.2	74.99	11	1.015	0.816173	93.5	95	9.54		6.39	435.9	399.9	359.9	385.3	406.1	437.3	1.0276
High	Master Protein	Solyc01g105410.3.1	Phosphate-induced protein 1 (AHRD V3.3 *** A0A103YKN4_CYNCS)	0	16	4	5	4	1	274	29.1	9.06	11.55	4	0.942	0.620313	61.1	57.6	0.99		12.19	192.9	192.4	195.9	181.7	167.7	212.3	0.966449
Low	Master Protein	Solyc10g079810.1.1	LOW QUALITY:mediator of RNA polymerase II transcription subunit (AHRD V3.3 --* AT2G10440.2)	0.057	11	1	1	1	1	80	9	9.66	0	1	1.352	0.066313	113.5	153.5	18.29		39.32	30.1	27.2	20.8	36.7	47.8	20.4	1.34315
High	Master Protein	Solyc05g055550.3.1	TSA: Wollemia nobilis Ref_Wollemi_Transcript_5463_1093 transcribed RNA sequence (AHRD V3.3 *** A0A0C9RPH1_9SPER)	0	25	4	5	4	1	210	23.4	5	16.21	4	0.863	0.352368	133.7	115.4	12.69		5.45	95.8	123.1	106.6	91.9	99.4	89.6	0.86298
High	Master Protein	Solyc06g064940.3.1	Patellin-like protein (AHRD V3.3 *** A0A072UTX7_MEDTR)	0	66	32	82	30	1	580	64.8	4.75	207.39	32	0.971	0.937772	106.7	103.6	4.77		5.3	3087.3	2809.6	2996.3	2909	2972	2684.3	0.963129
High	Master Protein	Solyc03g111030.3.1	Nodulation receptor kinase (AHRD V3.3 *** A0A0B0NS62_GOSAR)	0.003	4	1	1	1	1	560	62.2	9.26	2.78	1	0.794	0.208124	155.7	123.7	20.06		32.95	13.5	16.6	20.2	17.3	13.2	8.7	0.779324
High	Master Protein	Solyc05g052510.3.1	Clathrin heavy chain (AHRD V3.3 *** K4C1T2_SOLLC)	0	8	8	10	3	1	1735	196	5.49	27.85	8	1.031	0.72151	86.1	88.8	8.18		5.9	459.1	414.3	391.3	427	385.7	428.9	0.981735
Medium	Master Protein	24983074	Ribosome-recycling factor [Pseudomonas putida KT2440]	0.01	5	1	1	1	1	185	20.1	8.28	3.4	1	1.057	0.658232	139.2	147.2	80.46		92.21	170.1	42.4	52.3	41.1	55.3	211.8	1.1639
High	Master Protein	Solyc02g063440.3.1	cysteine-rich/transmembrane domain A-like protein (AHRD V3.3 -** AT2G32210.1)	0.002	45	1	1	1	1	69	7.7	4.72	3.9	1	1.093	0.57103	122.3	133.8	12.56		5.27	26.5	30.2	23.5	29	27.8	30.8	1.09227
High	Master Protein	Solyc08g082040.3.1	Extra-large G-like protein (AHRD V3.3 *** G7L422_MEDTR)	0.007	2	1	1	1	1	945	104.6	6.98	2.9	1	0.92	0.663161	128.1	117.9	49.66		20.23	14.6	27.3	10.6	18.3	13.4	12.8	0.847619
High	Master Protein	Solyc06g062500.3.1	60S ribosomal protein L28, putative (AHRD V3.3 *** B9RKC5_RICCO)	0	61	11	131	6	1	143	15.8	10.37	316.27	11	0.77	0.0560029	139.2	107.3	10.36		12.5	2095.3	1958.2	2393.7	1607	1614.1	1986.3	0.807699
High	Master Protein	Solyc01g087650.3.1	Conserved oligomeric Golgi complex component (AHRD V3.3 *** F8WL71_CITUN)	0.008	3	1	2	1	1	585	65.1	5.24	6.2	1	0.78	0.0915647	153	119.4	9.14		14.91	125.3	121.8	105.2	95	117.1	88.6	0.853534
High	Master Protein	Solyc08g075700.3.1	60S ribosomal protein L13 (AHRD V3.3 *** K4CMT7_SOLLC)	0	46	10	115	2	1	206	23.6	11.17	326.33	10	0.934	0.69871	110.3	103	17.43		19	5100.2	5878.7	7188.9	5489.2	4130.8	6065	0.863341
Low	Master Protein	Solyc10g049400.2.1	LOW QUALITY:PIF1-like helicase (AHRD V3.3 *** G7KDM3_MEDTR)	0.062	2	1	1	1	1	482	54.4	9.16	2.42	1	0.775	0.101236	154.1	119.4	29.32		69.83	86.4	47.4	79.6	57.3	61.6	179.9	1.40019
High	Master Protein	Solyc03g116490.1.1	plant/protein (AHRD V3.3 *** AT5G20100.1)	0	19	2	3	2	1	123	13.3	10.46	8.89	2	0.945	0.790664	130.3	123.2	4.1		12.43	106.3	99.9	108	98.4	122.4	100.5	1.0226
High	Master Protein	Solyc11g008900.2.1	Zinc finger transcription factor 65	0.005	11	2	3	2	1	433	47.1	8.44	0	2	1.081	0.590413	138.9	150.2	18.05		9.36	30.8	23	33	30.7	33.3	37	1.16359
High	Master Protein	Solyc01g095830.3.1	RING/U-box superfamily protein, putative (AHRD V3.3 *** A0A061DTM6_THECC)	0.006	4	1	1	1	1	372	41.3	5.1	2.69	1	0.992	0.99903	145	143.8	15.25		17.63	12.5	14	16.8	10.2	13.9	14.4	0.889145
High	Master Protein	Solyc08g006430.3.1	Arginine/serine-rich splicing factor, putative (AHRD V3.3 *-* B9RNP5_RICCO)	0	8	6	16	1	1	715	81.3	9.25	39.93	6	0.668	0.00211253	92.3	61.6	29.55		7.36	469.8	699.4	870	434.3	467	503.2	0.68875
High	Master Protein	Solyc03g113580.1.1	Germin-like protein (AHRD V3.3 *** Q8H2A6_ANACO)	0	66	8	66	6	1	217	23.2	6.79	149.64	8	0.812	0.0917945	87.7	71.2	14.61		6.71	1148.1	910.2	889.9	738.9	736.1	826.6	0.78068
High	Master Protein	Solyc08g016580.1.1	LOW QUALITY:DUF538 family protein (Protein of unknown function, DUF538) (AHRD V3.3 *** AT4G24130.1)	0.001	11	1	1	1	1	140	16	8.92	3.78	1	1.005	0.962484	125.4	126	13.68		7.61	21.9	16.7	18.6	18.7	18.3	21	1.01399
High	Master Protein	Solyc04g076090.3.1	glucose-6-phosphate isomerase	0	18	7	8	7	1	617	67.7	5.74	17.5	7	1.147	0.37272	135.9	155.8	28.32		13.3	29.1	36.2	20.1	36.3	27.8	33.4	1.14169
High	Master Protein	Solyc01g101240.3.1	aspartic protease precursor	0	26	10	17	10	1	534	58.5	6.18	41.98	10	1.091	0.394297	89.9	98.1	10.2		3.09	331.2	399.4	342.9	368.3	390.8	374.2	1.05571
High	Master Protein	Solyc11g011880.2.1	Protein kinase (AHRD V3.3 *** A9CM11_IPONI)	0	13	6	8	6	1	642	71.1	8.07	17.25	6	1.573	6.74078e-05	66.4	104.5	12.54		3.21	247.9	253.4	309.2	420.5	398.7	397.3	1.50093
High	Master Protein	Solyc08g015990.3.1	Golgi to ER traffic 4 (AHRD V3.3 *** A0A0B0NU26_GOSAR)	0.004	3	1	1	1	1	328	37.5	6.05	3.62	1	0.869	0.353692	147.6	128.2	8.49		54.77	137	132.3	155	100.8	119	261.1	1.1334
High	Master Protein	Solyc06g054590.3.1	transmembrane protein (AHRD V3.3 *** AT5G09270.2)	0	35	5	12	5	1	136	15.5	9.31	27.97	5	0.841	0.201898	117.5	98.8	6.46		11.85	482.5	439.8	499.2	368.2	405.8	465.3	0.871826
High	Master Protein	Solyc10g083720.2.1	Pyruvate kinase family protein (AHRD V3.3 *** AT3G52990.1)	0	15	11	23	9	1	1030	113.3	8.5	59.83	11	1.07	0.464399	136.1	145.6	3.19		1.93	681.2	648.7	689.2	712	728.6	739.9	1.07994
Medium	Master Protein	Solyc12g017230.2.1	modifier of snc1 (AHRD V3.3 --* AT4G24680.5)	0.044	2	1	1	1	1	730	80.2	4.92	0	1	0.802	0.218276	133.8	107.3	39.55		43.54	36.4	18.5	20.1	16.1	15.9	32.2	0.856
High	Master Protein	Solyc05g054990.3.1	Ribosomal protein S6 (AHRD V3.3 *** A0A103XMX6_CYNCS)	0	46	4	7	4	1	151	17.7	4.91	15.47	4	0.998	0.938093	128.1	127.8	16.46		2.88	90.6	104.9	125.7	104.7	106.2	100.5	0.969489
High	Master Protein	Solyc06g054280.1.1	LOW QUALITY:E3 UFM1-protein ligase 1 homolog (AHRD V3.3 --* UFL1_ARATH)	0.006	5	1	1	1	1	231	26.2	8.95	2.95	1	0.721	0.0375107	157.7	113.7	20.43		13.9	53.1	53	36.3	38.2	43.4	32.8	0.803371
High	Master Protein	Solyc07g066520.3.1	Interactor of constitutive active ROPs 2 (AHRD V3.3 *** A0A061FHC7_THECC)	0	31	8	12	8	1	361	40.2	9.13	23.49	8	0.987	0.9753	65.5	64.7	3.72		2.58	346.4	372.7	355.8	340.6	358.6	351.3	0.9773
High	Master Protein	26989194	integration host factor subunit alpha [Pseudomonas putida KT2440]	0.002	21	2	2	2	1	100	11.5	9.35	5.03	2	1.123	0.407136	122.2	137.3	63.7		53.25	123.5	43.6	46.4	39.3	52.2	105.2	0.921311
High	Master Protein	Solyc06g074900.2.1	Trigger factor (AHRD V3.3 *** A0A0B0P5P6_GOSAR)	0.002	9	2	2	2	1	244	27.1	8.68	3.31	2	1.178	0.232174	120.4	141.8	2.21		2.1	66.1	63.5	63.8	77.2	75.2	74.1	1.17115
High	Master Protein	Solyc06g082610.3.1	Receptor-like kinase (AHRD V3.3 *** G7K0V8_MEDTR)	0	7	3	4	3	1	627	69.1	8.78	15.89	3	1.043	0.69032	48.1	50.2	16.49		14.72	62.1	70.8	85.9	73.9	65.8	87.9	1.04022
High	Master Protein	Solyc03g025630.3.1	Tripeptidyl-peptidase 2 (AHRD V3.3 *-* A0A0B0NVF8_GOSAR)	0	17	2	3	2	1	126	14.7	7.49	8.18	2	0.891	0.343652	146.4	130.5	16.08		3.02	176.6	183.1	134.4	157.4	165.3	156.6	0.970047
High	Master Protein	Solyc04g049920.3.1	RNA-binding region-containing protein, putative (AHRD V3.3 *** B9SD37_RICCO)	0	20	4	12	3	1	222	24.2	8.25	36.97	4	1.178	0.222116	121	142.5	7.58		8.42	107.9	108.7	123.2	130.8	128	111.6	1.09005
High	Master Protein	Solyc02g083630.3.1	Ascorbate peroxidase (AHRD V3.3 *** Q9XGS8_ZANAE)	0	53	11	24	11	1	292	32.4	7.59	57.5	11	0.985	0.987516	102.3	100.8	3.79		7.52	958.7	916.2	988.2	832.2	956.1	944.7	0.95456
High	Master Protein	Solyc09g098150.3.1	Metacaspase (AHRD V3.3 *** K4CWY6_SOLLC),Pfam:PF00656	0	71	22	106	22	1	416	45.5	4.98	243.19	22	1.123	0.283715	105.5	118.4	5.58		12.58	1708.8	1874	1699.5	1992.2	1918.3	1562.9	1.03618
High	Master Protein	Solyc08g081780.1.1	Dirigent protein	0	56	6	38	6	1	189	21.6	7.11	46.41	6	1.066	0.493476	99.5	106	15.4		9.55	471.3	616.8	630.4	714	657.5	589.4	1.14105
High	Master Protein	Solyc06g082160.3.1	SAGA-associated factor 11 (AHRD V3.3 *** K4CA75_SOLLC)	0.002	10	2	2	2	1	176	19.2	6.1	4.76	2	0.896	0.511051	131.8	118	9.36		10.66	63.9	76.2	66.7	57.8	70.2	59.7	0.90764
High	Master Protein	Solyc01g087880.3.1	2,3-bisphosphoglycerate-dependent phosphoglycerate mutase (AHRD V3.3 *** A0A0B0Q2A1_GOSAR)	0	30	3	4	3	1	93	10.2	10.33	10.57	3	0.988	0.928102	62.4	61.7	10.78		7.35	180.7	194.9	223	197.3	192.5	171.4	0.937521
High	Master Protein	Solyc00g082150.3.1	kinesin light chain I2I isoform	0	6	2	4	2	1	402	45	5.41	8.25	2	0.798	0.105328	152.5	121.7	10.19		5.02	81.5	99.5	87.7	67.6	74.6	70	0.789728
High	Master Protein	Solyc05g046020.3.1	Peroxidase (AHRD V3.3 *** K4C0T5_SOLLC)	0	44	13	72	3	1	327	35.8	7.61	209.74	13	1.316	0.0101883	54.9	72.3	48.48		26.53	770.2	766.8	1664.8	1013.6	699.6	1212.8	0.913861
High	Master Protein	Solyc03g114050.3.1	ribosomal protein L29 family protein (AHRD V3.3 *** AT1G07830.1)	0	41	7	15	7	1	138	16	10.05	42.37	7	0.958	0.821557	103.8	99.5	17.62		17.74	981.9	849	686.6	596.6	813.4	838.4	0.893108
High	Master Protein	Solyc01g100320.3.1	Disulfide-isomerase-like protein (AHRD V3.3 *** Q38JJ2_SOLTU)	0	56	19	214	18	1	359	39.4	5.58	506.04	19	1.017	0.772201	99.6	101.3	3.99		5.11	5176	5594.3	5309.9	5836	5400.1	5307.9	1.02884
High	Master Protein	Solyc01g102660.3.1	Glutathione S-transferase (AHRD V3.3 *** A5YRT3_CAPAN)	0	47	7	12	7	1	220	25	5.33	41.27	7	1.008	0.875305	49.9	50.4	6.48		3.83	86.2	91.4	80.2	82.4	88.7	86.9	1.00078
High	Master Protein	Solyc10g085480.2.1	60S ribosomal protein L24 (AHRD V3.3 *** RL24_PRUAV)	0	25	5	23	2	1	164	18.5	10.71	80.15	5	0.705	0.00453583	140.5	99	34.84		40.88	371.7	450.2	711.8	301.9	317.2	596	0.792267
High	Master Protein	Solyc09g061310.3.1	PPPDE putative thiol peptidase family protein (AHRD V3.3 *** AT3G07090.2)	0	41	10	34	10	1	276	29.8	6.29	88.62	10	1.082	0.433922	104.6	113.2	6.08		9.39	1490.8	1590	1408.4	1427.5	1722.2	1613.5	1.06104
High	Master Protein	Solyc03g118810.1.1	Calcium binding protein (AHRD V3.3 *** Q93YA8_SESRO)	0	76	9	45	9	1	164	18	4.35	116.75	9	0.812	0.0992246	135.4	109.9	13.37		15.26	432.4	519.4	403.3	333.3	440	351	0.82968
High	Master Protein	Solyc02g087230.3.1	Ferredoxin-thioredoxin reductase catalytic chain (AHRD V3.3 *** W9SEM5_9ROSA)	0	30	4	7	4	1	149	16.8	6.87	19.06	4	1.108	0.307464	123.4	136.7	5.54		1.43	280.3	287.3	258.1	303.1	310.5	310.8	1.11953
High	Master Protein	Solyc09g008940.3.1	AT hook motif DNA-binding family protein (AHRD V3.3 *** G7I9B1_MEDTR)	0	20	6	9	6	1	440	44.1	7.02	26.12	6	0.77	0.0479215	137.6	105.9	40.55		15.22	254.2	350.9	562.9	269.6	270.1	347.8	0.759846
High	Master Protein	Solyc08g077770.3.1	Calcineurin B-like protein (AHRD V3.3 *** A1XCM9_POPEU)	0	79	14	46	13	1	213	24.3	5	132.59	14	1.071	0.471745	75.5	80.8	2.47		10.08	872.4	836.8	835.4	891.6	1059.5	896.1	1.11892
Low	Master Protein	Solyc01g090430.3.1	NRC1	0.053	1	1	1	1	1	932	106.7	8.5	2.19	1	0.701	0.0120808	158.5	111.1	9.46		5.81	87	85.8	73	60.1	58.1	65	0.745321
High	Master Protein	Solyc11g069790.2.1	Chaperonin 60 alpha subunit (AHRD V3.3 *** Q9ZTV1_CANLI)	0	76	34	209	30	1	588	61.9	5.3	557.23	34	1.193	0.119635	89.8	107.2	10.91		16.23	4197.9	5106.2	5104	6888.5	4957.1	6090.9	1.24489
High	Master Protein	Solyc01g080890.2.1	KH domain-containing protein / zinc finger (CCCH type) family protein (AHRD V3.3 --* AT5G06770.6)	0	81	6	22	6	1	81	9.1	4.41	46.74	6	1.008	0.833966	78.7	79.3	18.11		12.24	810	593.8	606.4	611	664.1	519.4	0.892697
High	Master Protein	Solyc03g007825.1.1	Acidic endochitinase (AHRD V3.3 *** CHIA_ARATH)	0	14	2	5	2	1	294	32.3	9.32	12.25	2	1.649	0.000356271	115.2	189.9	19.23		19.42	110.3	74.6	93.6	154.3	109.4	159	1.51777
High	Master Protein	Solyc07g065820.3.1	Calcineurin B (AHRD V3.3 *** Q8L7F6_PEA)	0	63	11	30	2	1	219	25.2	4.87	83.99	11	0.819	0.225585	134.8	110.4	10.4		22.42	40.3	46.6	38.3	32.9	47.6	33	0.90655
High	Master Protein	Solyc06g053810.3.1	P-loop containing nucleoside triphosphate hydrolases superfamily protein (AHRD V3.3 *** AT1G04280.2)	0	26	7	12	7	1	522	58.6	7.09	21.57	7	0.888	0.472216	131.9	117.2	11.94		6.92	63.9	77.8	63.4	56.8	50.2	56.8	0.798635
High	Master Protein	Solyc02g091940.3.1	Protein TSSC4 (AHRD V3.3 *** A0A0B0PXY2_GOSAR)	0	16	3	4	3	1	356	40.5	4.92	11.96	3	1.07	0.635035	123.7	132.3	6.76		2.18	34.2	31.5	29.9	33.7	33.9	32.5	1.04707
High	Master Protein	Solyc02g021440.3.1	Non-specific serine/threonine protein kinase (AHRD V3.3 *** A0A067KSM5_JATCU)	0.001	5	2	2	1	1	436	48.9	9.04	4.72	2	1.51	0.0163143	108.1	163.3	18.03		26.57	19.4	14.2	14.6	14.7	22	25.5	1.29046
High	Master Protein	Solyc11g011250.2.1	dehydroascorbate reductase 2	0	47	12	41	11	1	288	32.3	8.54	102.48	12	0.9	0.500139	90.6	81.5	15.74		9.99	781.5	675.9	568.9	608.2	702.5	583	0.934561
High	Master Protein	Solyc11g009090.2.1	Polyadenylate-binding 2 (AHRD V3.3 *** A0A0B0MLP3_GOSAR)	0	44	6	41	6	1	219	25	5	94.96	6	0.919	0.599459	130.9	120.2	3.44		13.75	474	507.7	492.2	452.2	522.3	396.9	0.930457
High	Master Protein	Solyc03g080050.3.1	SPFH/Band 7/PHB domain-containing membrane-associated protein family (AHRD V3.3 *** AT4G27585.1)	0	58	18	72	18	1	424	46.5	9	181.65	18	0.985	0.971979	126.9	125	3.87		3.33	2085	2037.4	1932.4	2000.1	2006.6	2121	1.01204
High	Master Protein	Solyc01g005410.3.1	Caleosin-related family protein (AHRD V3.3 *** AT1G70680.1)	0	50	9	24	7	1	191	21.9	8.68	59.03	9	0.795	0.0840049	136.3	108.4	27.63		17.05	815.9	514.9	525.1	380	524.8	417.7	0.712592
High	Master Protein	Solyc06g070990.3.1	WRKY transcription factor 74	0.001	6	3	6	3	1	649	71.6	6.54	4.3	3	0.879	0.434788	148.3	130.3	0.65		10.4	65.6	65	65.9	48.7	59.4	57.7	0.843766
High	Master Protein	Solyc01g007070.3.1	BEL1-like homeodomain protein 1 (AHRD V3.3 *** A0A151SQ36_CAJCA)	0.002	2	1	1	1	1	700	76.7	6.7	3.35	1	1.173	0.332847	119.5	140.2	7.72		19.64	21.1	23.7	24.5	27.8	20.4	30.3	1.13276
Medium	Master Protein	Solyc01g065780.1.1	NADH dehydrogenase subunit 7 (AHRD V3.3 --* ATMG00510.1)	0.025	17	1	1	1	1	65	7.2	7.52	0	1	1.033	0.864107	141.8	146.4	4.33		12.86	20.7	19.8	19	16.9	21.8	20.4	0.993277
High	Master Protein	Solyc01g009810.3.1	Leucine-rich repeat receptor-like kinase protein (AHRD V3.3 *-* A0A060H1D1_ELAGV)	0	28	5	8	5	1	198	21.5	7.34	22.33	5	1.148	0.217453	121.9	140	6		12.59	246.6	223	222.3	306.1	241.9	256.1	1.16216
High	Master Protein	Solyc06g036110.1.1	LOW QUALITY:Calcium-dependent lipid-binding (CaLB domain) family protein (AHRD V3.3 *** AT5G23950.2)	0	57	6	99	6	1	248	26.8	4.73	214.07	6	2.476	7.99361e-15	67.2	166.5	2.99		20.26	787.9	784.5	827.5	2086.1	1951.2	1394.1	2.26318
High	Master Protein	Solyc09g007410.3.1	SUN-like protein 25	0	11	4	4	3	1	483	53.6	10.17	7.91	4	1.034	0.754944	140.2	145	15.67		3.23	65.6	53.9	74	70.8	67.9	66.5	1.06047
High	Master Protein	Solyc06g071000.3.1	aldehyde dehydrogenase 12A1 (AHRD V3.3 *** AT5G62530.1)	0	26	8	13	8	1	555	61.6	7.25	34.57	8	1.252	0.0435124	129.1	161.7	4.54		18.29	293.5	284.1	268.2	355.8	258.7	368	1.16162
High	Master Protein	Solyc11g065670.1.1	60S ribosomal protein L12 (AHRD V3.3 *** Q6RJY1_CAPAN)	0	66	10	357	1	1	166	17.8	8.69	761.32	10	0.871	0.427082	148.6	129.4	9.12		9.11	48.3	45	40.2	39.2	37.7	44.7	0.910861
High	Master Protein	Solyc02g024020.3.1	Calcium-dependent ARF-type GTPase activating protein family (AHRD V3.3 *** AT4G21160.4)	0	17	4	5	4	1	331	36.6	5.8	11.74	4	0.83	0.117351	149.5	124	5.55		8.12	193	180.9	202.2	152.2	160.1	178.1	0.851241
High	Master Protein	Solyc01g090120.3.1	Blue copper (AHRD V3.3 *-* A0A0B0MZW4_GOSAR)	0	20	2	75	2	1	189	19.4	4.92	149.36	2	1.241	0.0530455	117.7	146	23.69		15.9	702.8	1062.5	1126.3	1017.9	1318.6	1390.1	1.28877
High	Master Protein	Solyc01g008990.3.1	THO complex subunit 7 (AHRD V3.3 *** A0A0B0PUA3_GOSAR)	0	35	6	14	4	1	242	27.3	5.39	39.67	6	0.982	0.891534	128.8	126.5	8.32		2.54	194.6	224	194.5	183	191.5	191.1	0.922525
High	Master Protein	Solyc08g077350.3.1	Haloacid dehalogenase-like hydrolase family protein (AHRD V3.3 *** B9MTX7_POPTR)	0	50	10	24	10	1	250	27.7	5.07	62.78	10	1.152	0.156861	98.2	113.1	9.97		17.22	862.5	1030.8	881.4	914.4	1015.3	1270.9	1.15349
High	Master Protein	Solyc02g068110.3.1	Transcription and mRNA export factor SUS1 (AHRD V3.3 *** M1A9K0_SOLTU),Pfam:PF10163	0.003	27	2	2	2	1	62	7.4	6.07	4.89	2	0.852	0.276967	148.1	126.1	15.77		22.5	329.6	286.5	239.7	231.3	343.5	244.1	0.956882
High	Master Protein	Solyc10g085310.1.1	Abscisic acid receptor (AHRD V3.3 *** G7KT83_MEDTR)	0.009	6	1	1	1	1	213	23.4	6.67	2.67	1	0.894	0.502228	147.3	131.8	11.33		14.89	46.6	56.5	57.6	50.5	43.7	58.9	0.952707
High	Master Protein	Solyc10g044700.1.1	LOW QUALITY:Calcium-binding EF-hand (AHRD V3.3 *** A0A103XMB3_CYNCS)	0	45	4	15	4	1	130	14.7	4.91	49.42	4	0.802	0.0772777	149.5	119.9	9.56		14.67	475	458.9	394.9	313.3	421.2	368.1	0.829771
High	Master Protein	Solyc10g081180.2.1	RNA-binding protein (AHRD V3.3 *-* Q941H9_TOBAC)	0	25	4	173	4	1	257	26.3	4.94	277.36	4	0.822	0.161543	117.5	96.6	24.55		23.46	505.1	703	837.9	578	571.4	844.8	0.974682
High	Master Protein	Solyc10g006610.3.1	Auxin-responsive GH3 family protein (AHRD V3.3 *** AT5G54510.1)	0	7	3	3	3	1	616	69.6	6.2	7.53	3	1.106	0.505071	122.7	135.8	1.77		11.27	36.4	36.6	37.6	40.5	37.6	46.8	1.12929
High	Master Protein	Solyc06g060760.3.1	tonoplast intrinsic protein 2.3	0	20	2	10	1	1	250	25.1	6.11	17.67	2	0.81	0.190102	136.3	110.4	21.55		29.71	115.6	127.6	172.2	99.2	103.3	164.1	0.882523
High	Master Protein	Solyc12g055760.2.1	ATP synthase subunit epsilon, mitochondrial (AHRD V3.3 *** ATP5E_IPOBA)	0.005	27	2	2	2	1	70	7.9	9.25	2.63	2	1.081	0.515997	136.7	147.8	7.41		31.71	199.9	190.7	172.6	152.8	288.7	206.1	1.14986
High	Master Protein	Solyc09g015530.3.1	transmembrane protein (AHRD V3.3 *** AT3G51580.1)	0	10	3	4	3	1	451	49.1	5.25	9.09	3	1.184	0.159399	39.9	47.2	10.81		8.35	136.8	169.3	149.4	176.9	170	199.1	1.19868
High	Master Protein	Solyc11g044320.2.1	Myb transcription factor (AHRD V3.3 *** A0A072VG04_MEDTR)	0	30	5	7	4	1	300	33.1	9.26	17.75	5	0.922	0.651086	130.5	120.3	17.5		9.13	41.9	57.5	44.3	40.9	38.6	46.1	0.874043
High	Master Protein	Solyc10g078310.2.1	Two-component response regulator (AHRD V3.3 *** W9S6Z7_9ROSA)	0	19	5	7	5	1	290	31.9	6.98	14.32	5	1.058	0.520206	61	64.6	25.02		7.37	381.9	265.2	243.9	280.7	295.3	255	0.93266
High	Master Protein	Solyc02g067840.3.1	Sucrase/ferredoxin-like family protein (AHRD V3.3 *** AT5G40510.1)	0	39	11	26	9	1	339	37.3	6.07	69.65	11	1.058	0.542169	93	98.4	3.33		6.43	1168.2	1197.6	1121	1151.8	1236.2	1310.2	1.06063
High	Master Protein	Solyc05g054480.3.1	Actin (AHRD V3.3 *** ACT1_TOBAC)	0	51	15	57	1	1	377	41.7	5.58	166.79	15	1.238	0.075739	119.1	147.5	4.3		6.24	147.3	154.7	142	182.4	164.6	185	1.1982
High	Master Protein	Solyc01g079820.3.1	Peroxiredoxin (AHRD V3.3 *** Q5JBR7_IPOBA)	0	69	9	57	9	1	190	20.6	8.37	144.78	9	0.993	0.932391	115.6	114.8	6.34		9.2	1342.4	1477.8	1314.5	1237.4	1333.1	1484	0.980603
High	Master Protein	Solyc12g055840.2.1	Glucan endo-1,3-beta-glucosidase, putative (AHRD V3.3 *** B9RYW1_RICCO)	0	11	3	4	2	1	422	45.5	6.99	5.43	3	0.919	0.550837	144.7	133	22		32.3	152.9	124.9	193.7	122.3	140.6	220.2	1.0246
High	Master Protein	Solyc04g072390.3.1	Methyltransferase-like (AHRD V3.3 *** Q6Z8K5_ORYSJ)	0.005	2	1	1	1	1	388	42.5	7.27	2.55	1	1.15	0.368731	121.2	139.4	11.98		0.56	34.9	41.7	33.4	40.4	40	40.1	1.09545
High	Master Protein	Solyc04g071360.3.1	Trihelix transcription factor GT-2-like protein (AHRD V3.3 *** A0A0B0MXN8_GOSAR)	0	11	6	8	3	1	570	62.9	9.11	19.76	6	0.872	0.372791	90.6	79	11.37		2.03	283.9	317.4	356.4	278.5	276.7	268.1	0.859664
High	Master Protein	Solyc10g007340.3.1	Methylthioribose-1-phosphate isomerase (AHRD V3.3 *-* A0A0B0PHV1_GOSAR)	0	9	2	4	2	1	454	49.7	4.87	10.27	2	0.978	0.937185	127.2	124.4	10.18		9.73	30.2	26.3	24.9	27.8	25.7	22.8	0.937346
High	Master Protein	Solyc01g021670.3.1	transmembrane protein, putative (Protein of unknown function, DUF538) (AHRD V3.3 *-* AT5G19860.1)	0	14	1	4	1	1	95	10.5	4.5	11.71	1	0.896	0.514552	147.2	132	11.91		15.35	71	55.9	63.4	56.6	73.3	56.8	0.981083
High	Master Protein	Solyc08g067370.1.1	Isoflavone reductase family protein (AHRD V3.3 *-* B9H4C4_POPTR)	0	40	16	80	16	1	432	45.7	10.45	202.2	16	0.899	0.493241	124.9	112.3	9.68		9.86	3314	3614.2	4017.8	3045.5	3687.8	3250	0.91205
High	Master Protein	Solyc10g084350.2.1	60S ribosomal L4 (AHRD V3.3 *** A0A0B0NGW3_GOSAR)	0	51	20	91	7	1	409	45	10.37	280.98	20	0.951	0.802876	64.7	61.5	9.65		19.05	1300.9	1373.8	1565.1	1700.9	1192.5	1306.8	0.99066
Medium	Master Protein	Solyc09g090420.3.1	Splicing factor u2af large subunit, putative (AHRD V3.3 *** B9SS44_RICCO)	0.044	1	1	1	1	1	1135	127.8	6.74	2.3	1	0.944	0.79749	145.4	137.2	2.73		3.28	33	31.3	32.3	30.5	29.8	31.8	0.953416
High	Master Protein	Solyc10g039430.2.1	Tripartite motif-containing 29 (AHRD V3.3 *** A0A0B0P7U5_GOSAR)	0	11	3	5	3	1	424	47	4.94	9.71	3	1.007	0.878626	140.4	141.3	9.59		5.2	122.6	123.4	103.6	127.6	123.4	115.1	1.0472
High	Master Protein	Solyc01g096780.3.1	SAD1/UNC-84 domain protein 1 (AHRD V3.3 *** AT5G04990.1)	0	39	14	20	14	1	468	51.3	7.96	44.57	14	1.122	0.272448	133.4	149.6	14.75		15.94	853.3	684.6	652.9	839.2	768	609.2	1.01169
High	Master Protein	Solyc09g098340.3.1	Eukaryotic aspartyl protease family protein (AHRD V3.3 *** AT1G05840.1)	0	11	4	6	4	1	483	52.6	5.78	20.39	4	1.109	0.384771	136.3	151.2	4.14		13.85	87	85	92.1	96.5	113	86	1.11889
High	Master Protein	Solyc01g096090.3.1	Transmembrane protein, putative (AHRD V3.3 *** A0A072U5P8_MEDTR)	0	3	1	7	1	1	551	61.2	8.56	18.85	1	0.736	0.0288746	155.6	114.5	13.59		17.17	117.4	108.1	89.4	78.9	105.3	79.5	0.837409
High	Master Protein	Solyc06g007670.3.1	60S ribosomal protein L5 (AHRD V3.3 *** RL5_CUCSA)	0	40	7	48	5	1	332	38	9.72	103.72	7	1.047	0.590035	138	144.5	6.83		25.47	250.3	248.6	280.1	324.2	262.1	192.1	0.99923
High	Master Protein	Solyc07g062520.3.1	Cytochrome P450 (AHRD V3.3 *** A0A124SAX2_CYNCS)	0.002	4	2	2	2	1	527	60.6	7.99	5.74	2	0.899	0.512386	132.5	119.2	3.4		16.84	130.7	132.7	124.3	116	154.5	117.5	1.00077
High	Master Protein	Solyc03g098590.3.1	RING/U-box superfamily protein (AHRD V3.3 *** AT3G19950.3)	0	32	8	17	8	1	403	43.3	5.66	46.8	8	1.02	0.73086	127.1	129.6	10.8		3.99	280.2	344.5	297.9	284.6	306.4	303.8	0.969868
High	Master Protein	Solyc06g083130.3.1	dCTP pyrophosphatase 1 (AHRD V3.3 *** A0A151QMJ8_CAJCA)	0	30	3	5	3	1	118	13.5	5.38	14.22	3	0.758	0.0392372	138.9	105.3	13.63		22.56	168.4	175.6	134.8	124.4	182.6	127.7	0.907895
High	Master Protein	Solyc11g008810.2.1	Beta-hexosaminidase (AHRD V3.3 *** M1BC44_SOLTU)	0.001	2	1	2	1	1	530	59.2	7.4	4.99	1	0.928	0.722899	146.5	135.9	29.41		27.36	27.4	25.5	15	23.6	32.7	19.2	1.11193
High	Master Protein	Solyc01g097120.3.1	TPX2 (targeting protein for Xklp2) protein family (AHRD V3.3 *-* AT1G54460.1)	0	39	14	35	14	1	432	47.3	9.13	79.9	14	0.934	0.676041	112.9	105.4	10.3		2.65	1204	1411.5	1471.4	1317.8	1315.5	1378.1	0.981526
High	Master Protein	Solyc04g011360.3.1	GTP-binding protein	0	51	9	27	2	1	216	23.9	7.83	79.99	9	1.042	0.727797	76.5	79.7	6.25		3.36	201.1	177.5	191	191.5	199	204.8	1.04512
High	Master Protein	Solyc02g086740.1.1	50S ribosomal protein L12, chloroplastic (AHRD V3.3 *** RK12_NICSY)	0	60	10	37	1	1	186	19.5	6.55	112.54	10	1.098	0.557685	121.7	133.7	17.6		9.27	13.3	15.6	18.9	17.1	17.4	14.6	1.0272
High	Master Protein	Solyc01g005560.3.1	Isocitrate dehydrogenase [NADP] (AHRD V3.3 *** IDHC_SOLTU)	0	60	20	41	17	1	415	46.7	6.8	97.42	20	1.105	0.324515	81.8	90.4	3.31		8	950.9	1016	984.7	1217.6	1046	1088.5	1.13569
High	Master Protein	Solyc02g091880.3.1	cytochrome c oxidase-like protein (AHRD V3.3 *-* AT4G37830.1)	0.002	9	1	2	1	1	197	22.5	9.07	7.29	1	1.207	0.191635	119.3	144.1	27.27		16.3	64.4	43.7	39.3	51	52.7	67.9	1.16418
High	Master Protein	Solyc02g085935.1.1	Complex 1 LYR protein (AHRD V3.3 *** A0A103XDK3_CYNCS)	0	18	3	3	3	1	180	21.2	8.65	7.71	3	0.971	0.901353	128.4	124.7	15.03		7.11	73.7	57.8	57	53.6	61.5	56.1	0.908223
High	Master Protein	Solyc10g083150.2.1	DWNN domain, A CCHC-type zinc finger protein (AHRD V3.3 *** G7JHR9_MEDTR)	0	21	10	19	10	1	890	98.1	8.1	33.39	10	0.846	0.219162	134	113.4	11.77		9.66	318.5	383.1	400.6	333.7	277.4	324.2	0.848576
High	Master Protein	Solyc04g045340.3.1	Phosphoglucomutase, putative (AHRD V3.3 *** B9SP64_RICCO)	0	47	20	36	20	1	583	63.4	6.55	113.28	20	1.185	0.133752	85.9	101.8	7.21		12.54	1311.2	1388.3	1511.9	1644.9	1316.7	1656.6	1.09659
High	Master Protein	Solyc02g086240.3.1	Ribosomal L5P family protein (AHRD V3.3 *** AT5G45775.2)	0	34	5	12	5	1	181	20.8	9.92	34.56	5	1.174	0.146391	88.8	104.3	4.21		27.1	712.2	682.4	742.4	836.1	694.4	1169.5	1.26345
High	Master Protein	Solyc06g007330.3.1	Gamma interferon inducible lysosomal thiol reductase (AHRD V3.3 *** G7J0S1_MEDTR)	0	15	3	7	3	1	237	26.8	7.75	21.05	3	0.894	0.43757	85.5	76.4	6.87		5.13	261.6	228	245.1	219.1	233.4	211	0.90309
High	Master Protein	Solyc12g006380.2.1	2-oxoglutarate-dependent dioxygenase	0	5	2	3	2	1	364	41.1	6.39	6.99	2	1.192	0.185902	120.3	143.3	10.4		13.4	72.7	63.3	59.6	75.4	62.6	81.8	1.12372
High	Master Protein	Solyc03g025850.3.1	remorin 1	0	71	27	332	25	1	197	21.8	5.68	929.66	27	1.119	0.294515	100.4	112.4	24.03		22.66	19233.4	12884	13053.2	14609.4	19492.9	12636.1	1.03471
High	Master Protein	Solyc09g064850.3.1	Glutathione peroxidase (AHRD V3.3 *** K4CUB2_SOLLC)	0	23	5	7	5	1	170	19.1	9.28	18.23	5	0.985	0.967659	75.1	74	4.73		13.05	254.7	257.8	277.6	217.2	282.6	254	0.954056
High	Master Protein	Solyc07g064510.3.1	RNA-binding family protein (AHRD V3.3 *** A0A061FD24_THECC)	0	34	9	45	8	1	410	45.1	5.95	96.8	9	1.163	0.15959	73.4	85.3	16.22		11.76	914.5	1137.2	1269.9	1404.2	1112.4	1322.2	1.15571
High	Master Protein	Solyc05g012400.3.1	Chromatin modification-related protein EAF7 (AHRD V3.3 *** A0A1D1ZI31_9ARAE)	0	30	3	6	3	1	109	12.9	5.5	19.33	3	0.97	0.944519	88.3	85.6	8.52		4.43	296.8	272.2	250.3	244.7	264.9	264	0.944221
High	Master Protein	Solyc06g061070.3.1	Glycine cleavage system protein H (AHRD V3.3 *** A9PG07_POPTR)	0	33	4	16	4	1	163	17.5	4.82	41.91	4	0.973	0.95837	96.1	93.5	19.5		9.43	444.8	640.2	637.2	561	620.1	677.9	1.07943
High	Master Protein	Solyc11g011130.2.1	RNA-binding family protein (AHRD V3.3 *** A0A061ET42_THECC)	0	46	11	46	10	1	272	29.2	10.67	103.5	11	1.058	0.545364	103.1	109.1	15.58		16.95	962.7	1102.9	1311.3	1273.2	1167.3	905.9	0.990968
High	Master Protein	Solyc03g122020.3.1	Transcription initiation factor TFIID subunit 12 (AHRD V3.3 *-* W9RRR4_9ROSA)	0	17	6	8	6	1	519	55.8	9.55	16.77	6	1.017	0.800066	127.6	129.8	2.9		20.98	99.1	104	98.8	91.1	134.6	100.8	1.08148
High	Master Protein	Solyc10g075150.2.1	Non-specific lipid-transfer protein (AHRD V3.3 *** M1AVB3_SOLTU)	0.01	9	1	1	1	1	127	13.6	8.84	2.31	1	0.98	0.948537	127.9	125.4	7.77		18.49	40.4	46.4	46.3	45.4	51.6	35.4	0.994741
High	Master Protein	Solyc02g092880.3.1	maternal effect embryo arrest 59 (AHRD V3.3 *** AT4G37300.1)	0	74	7	24	7	1	173	19.4	4.82	51.52	7	1	0.860476	140.3	140.3	20.14		10.71	275.9	192.1	282.4	250.7	310.2	276	1.11527
High	Master Protein	Solyc01g109620.3.1	NAD(P)H-quinone oxidoreductase subunit I, chloroplastic (AHRD V3.3 *** NDHI_ARAHI)	0	39	10	32	10	1	229	26.3	5.43	91.95	10	1.042	0.631536	103.4	107.7	5.73		9.17	1301.4	1458	1364.5	1422.2	1421	1659.9	1.09195
High	Master Protein	Solyc02g080200.3.1	Pectinesterase (AHRD V3.3 *** K4B9P2_SOLLC)	0	37	16	88	16	1	1068	115.7	8.62	189.27	16	1.084	0.425542	65.4	70.9	8.18		19.38	2740.5	2907.8	3217.2	3152.8	2245.9	3268.1	0.977587
High	Master Protein	Solyc10g017530.3.1	RNA helicase DEAD33	0	16	6	8	3	1	491	55.7	8.4	23.3	6	0.987	0.946031	59	58.2	3.8		29.59	290.9	269.8	283.2	436.4	261.1	279.5	1.15772
High	Master Protein	Solyc06g061180.1.1	Abscisic acid receptor PYR1 (AHRD V3.3 *** PYR1_ARATH)	0	67	11	22	10	1	213	23.7	5.4	47.24	11	1.081	0.411878	97.8	105.7	2.77		6.27	506.1	509.1	532.2	520.6	589.7	550.1	1.07303
High	Master Protein	Solyc05g008000.3.1	Nudix hydrolase (AHRD V3.3 *** A0A061E9C3_THECC)	0	71	7	28	7	1	173	19.6	4.92	71.77	7	0.828	0.194613	135.3	112	7.35		13.73	294.4	288.4	256.2	194.8	256	238.8	0.821931
High	Master Protein	Solyc09g075030.3.1	Nucleolar 16 (AHRD V3.3 *** A0A0B0MNY1_GOSAR)	0	44	7	11	7	1	196	22.2	9	28.5	7	0.853	0.297265	134.4	114.6	13.24		5.72	271.3	303	352.5	234.4	260.1	258.4	0.812365
High	Master Protein	Solyc07g044830.3.1	membrane-associated progesterone binding protein 4 (AHRD V3.3 *** AT4G14965.1)	0	24	5	7	5	1	243	27.1	7.96	17.56	5	0.943	0.765064	143.2	135	6.7		6.42	305	268	279	242.1	263	275	0.91561
High	Master Protein	Solyc11g065100.2.1	Mitochondria fission 1 protein (AHRD V3.3 *** A0A151RUY2_CAJCA)	0.002	29	3	3	2	1	119	13.3	5.07	6.26	3	0.903	0.389256	132.3	119.5	13.9		18.03	183.7	184.4	232.2	205	166.5	143.7	0.858238
High	Master Protein	Solyc07g008970.3.1	Myosin heavy chain-related (AHRD V3.3 *** A0A061GI21_THECC)	0	8	3	3	3	1	436	50.6	9.83	8.52	3	1.06	0.584424	138.3	146.6	7.18		23.38	105	91.4	101.8	142.9	90.7	108	1.14554
High	Master Protein	Solyc07g064700.3.1	Bromodomain-containing protein, putative (AHRD V3.3 *** A0A061F5J3_THECC)	0	8	4	4	4	1	741	81.3	9.04	5.97	4	0.9	0.490239	132	118.8	16.11		21.83	69	79.3	94.9	87	71.4	55.9	0.881168
High	Master Protein	Solyc01g103680.3.1	TSA: Wollemia nobilis Ref_Wollemi_Transcript_7455_2019 transcribed RNA sequence (AHRD V3.3 *** A0A0C9S7X7_9SPER)	0	23	9	11	9	1	500	55.8	6.44	31.49	9	0.875	0.36773	58.6	51.2	4.62		5.78	344.3	320.1	316.5	308.6	279.9	279.4	0.8848
High	Master Protein	Solyc11g071870.2.1	Ubiquitin-conjugating enzyme E2 (AHRD V3.3 *** A0A1D1ZAB9_9ARAE)	0	21	3	10	1	1	185	21	4.55	27.34	3	1.171	0.230928	121.2	141.8	2.14		6.84	64.5	67	64.8	80.9	70.6	75.8	1.15792
High	Master Protein	Solyc07g005320.3.1	Pre-mRNA polyadenylation factor Fip1 (AHRD V3.3 *** A0A103XMV0_CYNCS)	0	15	18	27	18	1	1380	155.7	5.43	46.77	18	0.945	0.734628	111.4	105.2	6.71		5.06	1124.6	1284	1186.1	1120.6	1081.6	1194.5	0.944919
High	Master Protein	Solyc02g088690.3.1	UDP-glucose 6-dehydrogenase family protein (AHRD V3.3 *** AT3G29360.2)	0	30	10	12	7	1	481	52.8	6.86	23.67	10	0.912	0.608355	144.6	131.9	0.58		2.72	294.5	297.2	297.7	272	259	271.2	0.901956
High	Master Protein	Solyc01g105165.1.1	Cation-transporting P-type ATPase (AHRD V3.3 *-* A0A103Y3F8_CYNCS)	0	49	6	28	6	1	237	24.7	8.6	69.9	6	1.048	0.578336	125	131	3.11		6.11	912.6	969	928.4	989.6	973.1	881.9	1.01231
High	Master Protein	Solyc05g009220.3.1	Glutamine--tRNA ligase (AHRD V3.3 *** SYQ_LUPLU)	0	8	4	5	4	1	790	90.2	6.7	18.93	4	0.987	0.965075	141.3	139.5	7.77		7.9	119.3	119.4	104	109.4	128	117.8	1.03648
High	Master Protein	Solyc01g103862.1.1	Basic-leucine zipper (bZIP) transcription factor family protein (AHRD V3.3 *** AT1G58110.2)	0	47	14	33	14	1	432	49.1	8.21	67.69	14	0.99	0.985146	100.6	99.6	2.49		1.68	426.2	439.2	418.1	413.1	427	421.8	0.983171
High	Master Protein	Solyc01g081430.3.1	DNA replication and repair recF (AHRD V3.3 *-* A0A0B0P660_GOSAR)	0.003	16	2	2	2	1	172	19.3	8.21	4.99	2	0.942	0.779442	144	135.6	8.34		10.28	102.7	99	115.8	96.7	81.3	98.5	0.870866
High	Master Protein	Solyc07g049460.3.1	laccase	0	9	3	6	2	1	572	63.3	8.84	13.65	3	1.27	0.0710479	129	163.8	7.57		20.66	98.9	86.1	98	155	102.6	124.4	1.34982
High	Master Protein	Solyc07g008060.1.1	ENTH/ANTH/VHS superfamily protein (AHRD V3.3 *** AT4G32285.2)	0	15	6	7	5	1	614	67.2	5.72	14.83	6	0.926	0.689543	146.5	135.6	17.21		23.38	28.8	26.8	20.5	27.9	24.8	17.3	0.919842
High	Master Protein	Solyc02g067580.3.1	B12D (AHRD V3.3 *** D2XQY6_WOLAR)	0	14	1	2	1	1	91	10.2	9.01	7.98	1	1.042	0.716337	139.4	145.2	5.58		23.26	70.9	76.2	79.2	79.4	106.2	67.9	1.12019
High	Master Protein	Solyc10g008870.3.1	Transcription elongation factor 1 homolog (AHRD V3.3 *** ELOF1_ORYSJ)	0	61	4	11	4	1	92	10.6	5.53	26.97	4	0.877	0.348155	133	116.7	3.86		7.94	471.1	488.7	508.9	428.8	476.1	408.4	0.894192
High	Master Protein	Solyc10g086550.2.1	ATP-dependent zinc metalloprotease FTSH protein (AHRD V3.3 *** G7JUV4_MEDTR)	0	4	2	2	2	1	813	89.6	7.88	6.36	2	1.03	0.736362	139.2	143.4	11.03		2.32	132	118.9	105.8	122.6	117.8	122.7	1.01794
High	Master Protein	Solyc05g009170.2.1	Zinc finger family protein (AHRD V3.3 *** B9HWF8_POPTR)	0.003	8	1	1	1	1	212	22.8	7.61	3.13	1	0.853	0.405893	132.4	113	10.61		17.2	20.7	18.8	16.7	19.4	13.8	16.1	0.877224
High	Master Protein	Solyc00g005050.3.1	UPF0664 stress-induced protein C29B12.11c (AHRD V3.3 *** A0A151ST26_CAJCA)	0.008	6	1	1	1	1	195	22.2	7.46	2.73	1	0.906	0.570188	131.2	118.9	7.58		12.98	63.7	55.7	56.4	51.1	60.1	46.7	0.89818
High	Master Protein	Solyc07g063550.3.1	Arf GTPase activating protein (AHRD V3.3 *** A0A103YJY6_CYNCS)	0	31	13	25	12	1	475	51.3	7.99	70.66	13	1.032	0.681795	114	117.7	7.52		4.38	964.4	1120.2	1031.9	1037	1065.3	1129.2	1.0369
Low	Master Protein	Solyc08g081340.3.1	DNA repair helicase XPB1-like protein (AHRD V3.3 *** AT5G41370.1)	0.07	1	1	1	1	1	768	86.9	8.06	0	1	0.936	0.687028	130.6	122.2	47.48		49.33	49.8	91.5	138.2	85.6	71.1	170.8	1.17174
High	Master Protein	Solyc10g055190.1.1	Dirigent protein (AHRD V3.3 *** K4D1B2_SOLLC)	0	22	4	7	4	1	189	20.8	8.81	17.43	4	1.074	0.424112	57.3	61.6	2.23		11.73	528.1	547.5	550.2	492.1	588.3	619.6	1.04564
Medium	Master Protein	Solyc06g073450.3.1	DUF1685 family protein (AHRD V3.3 *** G7IB02_MEDTR)	0.021	8	1	1	1	1	152	17.1	4.59	1.99	1	1.004	0.95521	126	126.5	25.31		2	20.4	27	16.4	20.5	20.9	20.1	0.96395
High	Master Protein	Solyc02g093640.3.1	Short-chain dehydrogenase/reductase (AHRD V3.3 *** U5TZJ9_PHAVU)	0	12	4	5	4	1	320	35.8	9.42	13.1	4	0.766	0.0421895	152.2	116.6	18.96		18.66	363.1	276.3	405.9	278.1	265.7	369.7	0.873912
Medium	Master Protein	Solyc05g005200.3.1	Pyrrolidone-carboxylate peptidase (AHRD V3.3 *** W9S1N9_9ROSA)	0.016	6	1	1	1	1	216	23.5	7.44	1.88	1	1.166	0.351878	134.9	157.3	27.11		9.45	34.8	21.3	23.7	24.5	27.7	29.6	1.02506
High	Master Protein	Solyc11g072820.2.1	Kinesin-related protein (AHRD V3.3 *** A0A0B0ND48_GOSAR)	0.003	1	1	1	1	1	1061	118.9	5.69	2.84	1	1.43	0.043091	110.3	157.7	41.17		43.05	21.3	11.1	11	29.2	15.8	13.7	1.35253
High	Master Protein	Solyc02g077430.3.1	Phospholipase A1 (AHRD V3.3 *** A5YW95_CAPAN)	0	24	8	13	3	1	412	46.8	6.48	31.21	8	0.944	0.764965	130.3	122.9	6.87		5.83	245.5	274.8	243.6	231.7	218.6	245.7	0.911114
High	Master Protein	Solyc09g061430.3.1	nuclear GTPase DQ304482	0	8	3	5	3	1	609	68.3	8.91	10.32	3	0.956	0.856346	128.6	122.9	14.81		40.54	28.1	37.9	34.2	57.7	32.7	27.9	1.18064
High	Master Protein	Solyc02g068900.3.1	Glutathione S-transferase family protein (AHRD V3.3 *** AT4G19880.1)	0	30	9	15	9	1	356	41	6.93	36.38	9	1.209	0.0864371	87.7	106.1	9.51		3.37	605.9	549.5	500.9	664.6	672.5	630.8	1.18813
High	Master Protein	Solyc02g081310.3.1	50S ribosomal L15 (AHRD V3.3 *** A0A0B0P1T4_GOSAR)	0	42	10	21	10	1	282	30.8	11.14	53.7	10	0.787	0.0819631	149.6	117.8	16		21.46	1405.3	1689.3	1942.4	1329.8	1156.2	1745.4	0.840064
Medium	Master Protein	Solyc01g080660.3.1	RNA-binding (RRM/RBD/RNP motifs) family protein (AHRD V3.3 *-* AT2G21440.1)	0.019	5	1	1	1	1	166	19.4	11.39	2.52	1	0.748	0.0782806	138.5	103.6	15.12		20.53	38.2	46.4	51.9	30.5	45.2	34.7	0.808791
High	Master Protein	Solyc04g008280.2.1	4-hydroxy-4-methyl-2-oxoglutarate aldolase (AHRD V3.3 *** K4BNY4_SOLLC)	0	42	8	28	6	1	251	27.8	9.07	71.43	8	0.958	0.821433	128.7	123.3	7.11		9.52	1051.2	1207.1	1168.2	1119.4	1055.7	1268.6	1.00502
High	Master Protein	Solyc10g050890.2.1	nitrite reductase 2	0	38	16	33	11	1	584	65.7	6.95	80.67	16	0.92	0.528085	93.1	85.7	3.44		13.73	1037.9	1013.4	969.5	1155.5	906.2	932.4	0.991161
High	Master Protein	Solyc02g070550.3.1	RNA-binding protein (AHRD V3.3 *** AT5G46250.1)	0	39	12	28	12	1	374	41.5	8.34	67.49	12	0.966	0.861198	140.2	135.4	2.24		7.58	1125.9	1076.5	1101.8	1174.8	1064.1	1014.1	0.984505
High	Master Protein	Solyc08g080410.3.1	UBX domain-containing protein	0	66	25	100	25	1	599	66.4	4.73	241.04	25	0.926	0.648241	130.1	120.4	5.13		10.78	2626.3	2878.3	2648.9	2386.6	2897.2	2451.9	0.948758
High	Master Protein	Solyc01g087610.3.1	Alpha-N-acetylglucosaminidase (AHRD V3.3 *** Q9ZR45_TOBAC)	0	8	4	7	4	1	807	92.1	7.52	16.56	4	1.026	0.773801	65.8	67.6	15.34		8.71	144.8	130.6	106.2	146.7	123.3	134.1	1.05896
High	Master Protein	Solyc05g018490.3.1	Copper ion-binding protein, putative (AHRD V3.3 *** G7JBR2_MEDTR)	0	62	20	106	20	1	316	34.6	5.53	291.84	20	0.78	0.0696401	119.7	93.3	6.25		13.27	2836.2	2977.3	3208.4	2342.4	2321.7	1834.4	0.720303
Medium	Master Protein	Solyc02g091310.2.1	Heavy metal transport/detoxification superfamily protein (AHRD V3.3 *-* AT1G23000.2)	0.018	2	1	1	1	1	356	40.6	6.84	3.12	1	0.805	0.180979	135.7	109.2	4.02		9.12	50.3	52.4	48.4	38.2	45.6	40.5	0.822634
High	Master Protein	Solyc09g059473.1.1	S-norcoclaurine synthase 1 (AHRD V3.3 *** A0A061FEF4_THECC)	0.002	10	2	2	2	1	223	24.2	6.42	5.43	2	1.505	0.00191802	110.1	165.8	8.75		13.42	68.1	80.8	72.5	108.3	109.2	136.1	1.59711
High	Master Protein	Solyc07g032740.3.1	Aspartate aminotransferase (AHRD V3.3 *** M1B9T8_SOLTU)	0	30	11	14	11	1	406	44.5	7.61	37.46	11	1.313	0.0238756	59.1	77.5	20.49		15.06	389.1	309.9	469.4	510.8	454.2	610.4	1.34834
High	Master Protein	Solyc08g080140.3.1	3,5-epimerase/4-reductase (AHRD V3.3 *** I3SMF8_MEDTR)	0	59	13	27	11	1	301	33.8	6.25	58.18	13	1.079	0.435754	90.6	97.7	5.93		17.63	671.1	728.6	650.4	724.2	702.6	955.2	1.16189
High	Master Protein	Solyc10g006360.2.1	Hexon (AHRD V3.3 *** A0A0B0PIL4_GOSAR)	0	28	3	6	3	1	166	18	10.26	17.85	3	1.001	0.94935	128.2	128.3	3.09		15.27	81.9	80.3	77.1	61.9	80.4	82.8	0.94066
High	Master Protein	Solyc06g060920.3.1	5-methyltetrahydropteroyltriglutamate--homocysteine methyltransferase 2 (AHRD V3.3 --* METE2_ARATH)	0	43	5	12	2	1	145	17.2	9.06	36.5	5	0.743	0.0243509	154	114.4	16.22		23.09	270.5	269.3	200.6	181.5	277.1	200.1	0.889654
High	Master Protein	Solyc11g062390.2.1	ATP synthase subunit beta, chloroplastic (AHRD V3.3 --* ATPB_OENGL)	0	6	2	4	2	1	567	63	6.07	11.82	2	1.077	0.574091	138.6	149.2	8.57		3.34	30.6	28.5	25.8	29.5	30.7	31.6	1.08127
High	Master Protein	Solyc01g098760.3.1	RING/U-box superfamily protein (AHRD V3.3 *-* A0A061F239_THECC)	0	15	11	20	10	1	697	75.5	6.61	44.98	11	0.905	0.525727	106.4	96.4	13.44		6.37	546	657.8	715.1	628.3	595.6	553.1	0.926051
High	Master Protein	Solyc01g079420.3.1	Cytochrome c oxidase subunit 5C (AHRD V3.3 *** M1AI67_SOLTU)	0	65	5	16	5	1	63	7	8.6	51.06	5	0.9	0.440948	18.1	16.3	17.04		26.24	704.3	862.6	995	686.3	776	1113.6	1.00546
High	Master Protein	Solyc06g072720.3.1	Zinc finger transcription factor 47	0	22	5	5	5	1	357	39.1	7.01	11.27	5	0.984	0.97146	84.2	82.8	7.34		10.91	256.7	296.6	271.4	300.9	242.2	267.1	0.982418
High	Master Protein	Solyc07g047960.3.1	WRKY transcription factor 1	0	37	10	16	10	1	420	45.9	7.36	30.38	10	0.871	0.264108	133.9	116.6	7.18		9.96	197	206.3	178.9	169.8	201.9	171.6	0.933184
High	Master Protein	Solyc08g080585.1.1	Thaumatin-like protein (AHRD V3.3 *** TLP_ACTDE)	0	40	7	13	7	1	237	26	7.81	32.24	7	1.26	0.0488499	68	85.7	9.7		17.68	365.4	420.6	350.9	460.5	605.1	443.2	1.32712
Medium	Master Protein	Solyc06g059870.1.1	subunit of exocyst complex 8 (AHRD V3.3 --* AT3G10380.2)	0.049	23	1	1	1	1	66	7.4	9.35	3.26	1	0.795	0.155944	152.5	121.2	42.3		28.85	48.1	50.4	97	40.1	28.3	51.4	0.612788
High	Master Protein	Solyc08g076990.3.1	Acetylornithine deacetylase (AHRD V3.3 *** ARGE_ARATH)	0	20	6	10	6	1	438	48.1	5.71	19.52	6	0.929	0.657575	143.7	133.5	8.91		6.42	262.7	253.1	220.9	219.3	249.4	235.1	0.955341
High	Master Protein	Solyc04g009200.3.1	glutamate 1-semialdehyde 2,1-aminomutase	0	29	9	10	9	1	482	51.5	6.99	24.57	9	1.105	0.335699	75.9	83.9	7.24		11.63	353.1	359.4	313.7	460.6	370.6	390.1	1.19012
High	Master Protein	Solyc09g064370.3.1	Alcohol dehydrogenase (AHRD V3.3 *** ADH_FRAAN)	0	41	8	15	8	1	379	40.6	6.77	32.87	8	1.249	0.112747	119	148.6	3.65		10.4	121.9	131.1	126.9	158.5	144.2	177.4	1.26375
High	Master Protein	Solyc08g065610.3.1	Vacuolar processing enzyme (AHRD V3.3 *** V9M6Z0_9ROSA)	0	13	4	5	3	1	482	53.2	5.83	12.53	4	1.157	0.29988	15.4	17.8	11.13		7.65	44.2	43.4	52.8	50.1	57.6	51.1	1.13105
High	Master Protein	Solyc09g010930.3.1	NAD(P)-binding rossmann-fold protein (AHRD V3.3 *** I3TAJ6_MEDTR)	0	51	13	39	13	1	308	33.5	9.14	92.33	13	1.076	0.458683	93.9	101	4.54		8.46	1032.9	1130.8	1076.7	1044.4	1158.4	1237.2	1.0616
High	Master Protein	Solyc11g070050.2.1	UPF0587 protein C1orf123-like protein (AHRD V3.3 *** A0A0B2Q6L6_GLYSO)	0	61	7	21	7	1	166	18.6	5.25	66.78	7	1.108	0.291644	109	120.8	4.31		4.45	882.8	945.1	874	984.8	978.3	908.1	1.06266
High	Master Protein	Solyc07g064130.2.1	Polyubiquitin (AHRD V3.3 *** UBI1P_NICSY)	0	85	11	642	1	1	457	51.2	7.61	1661.63	11	1.202	0.102365	130.1	156.4	8.2		19.45	419.9	361.5	370.3	454.8	445.2	314	1.05409
High	Master Protein	24983426	acyl carrier protein [Pseudomonas putida KT2440]	0	28	3	7	3	1	78	8.7	4.17	20.51	3	0.751	0.0278092	86.3	64.7	21.3		50.09	421.8	274.8	388.3	291.4	288.2	643.4	1.12729
High	Master Protein	Solyc05g009720.3.1	Two-component response regulator (AHRD V3.3 *** W9RG69_9ROSA)	0	7	2	3	2	1	400	44	7.02	10.73	2	0.926	0.663722	46.6	43.2	15.63		7.28	56.6	70.7	77.5	72.3	62.9	65.5	0.97998
High	Master Protein	Solyc01g096040.3.1	Eukaryotic aspartyl protease family protein (AHRD V3.3 *** AT1G01300.1)	0.004	3	1	1	1	1	481	51.4	8.91	3.49	1	1.103	0.503836	122.9	135.5	13.61		21.2	26.1	28.7	34	31.7	25.9	39.5	1.09347
High	Master Protein	Solyc05g015390.3.1	Rubber elongation factor protein (AHRD V3.3 *** A0A072TUR8_MEDTR)	0	57	10	16	10	1	230	25.1	7.59	46.23	10	1.086	0.449005	97.7	106.1	5.44		3.43	412.7	446.2	459	484.3	484.2	513.6	1.12459
High	Master Protein	Solyc11g007740.2.1	Ribosome recycling factor (AHRD V3.3 *** AT3G01800.1)	0	41	9	29	9	1	277	30.4	9.41	78.47	9	0.97	0.895717	92.4	89.6	6.52		8.58	898.5	896.7	1002.9	982.5	834.5	871.9	0.960974
High	Master Protein	Solyc06g068950.3.1	Phosphoethanolamine N-methyltransferase (AHRD V3.3 *** PEAMT_SPIOL)	0	24	8	10	7	1	494	56.3	5.08	30.72	8	0.93	0.639942	67.8	63	10.59		22.6	143.3	145.1	119.3	184.3	133.2	122.2	1.07849
High	Master Protein	Solyc01g096990.3.1	Vacuolar protein sorting-associated protein 9A (AHRD V3.3 *** A0A1D1ZJE0_9ARAE)	0	5	3	4	3	1	485	54	4.7	10.37	3	1.292	0.0518059	128.2	165.7	17.81		26.2	66.3	47	64.1	82.8	107.7	63.5	1.43179
Medium	Master Protein	Solyc01g095670.3.1	thylakoid rhodanese-like protein (AHRD V3.3 *** AT4G01050.1)	0.025	2	1	1	1	1	443	47	5.02	2.95	1	1.114	0.370299	123.7	137.9	9.36		25.27	95.6	81.1	96.2	106.5	105.5	160.3	1.36424
High	Master Protein	Solyc01g103410.3.1	KH domain-containing protein (AHRD V3.3 *** W9R1Z3_9ROSA)	0	18	3	3	2	1	295	33.5	8.9	10.73	3	0.806	0.233301	154.2	124.3	2.22		16.9	15.4	14.7	15.1	14.8	10.6	12.2	0.831858
High	Master Protein	Solyc04g007550.3.1	ATP synthase subunit beta (AHRD V3.3 *** W8SRJ3_TOBAC)	0	73	30	231	6	1	574	61	6.19	594.14	30	1.351	0.0110628	81.5	110.1	2.89		20.82	2704.5	2839.3	2699.4	4295.8	2807.6	3654.4	1.30505
High	Master Protein	Solyc08g082820.3.1	TOMBIPGRBC Tomato BiP (binding protein)/grp78	0	65	41	265	14	1	673	73.9	5.19	711.43	41	1.026	0.719441	91.5	93.9	2.69		23.78	9006.1	9448.1	9039.4	13617.9	9160.9	9274.2	1.16583
High	Master Protein	24985705	Translation initiation factor IF-1 [Pseudomonas putida KT2440]	0.003	36	2	2	2	1	72	8.3	9.19	2.75	2	0.784	0.151057	153.3	120.2	19.28		4.61	43.9	41.7	30.1	32.7	30.4	33.1	0.831461
High	Master Protein	Solyc09g072580.3.1	histone acetyltransferase subunit NuA4-domain protein (AHRD V3.3 *** AT4G14385.1)	0	17	2	3	2	1	144	16	7.34	4.64	2	0.828	0.189711	61.2	50.6	8.9		21.96	100.9	91.8	109.7	65.3	102	83.5	0.829365
High	Master Protein	Solyc07g044840.3.1	2,3-bisphosphoglycerate-independent phosphoglycerate mutase (AHRD V3.3 *** PMGI_TOBAC)	0	77	34	228	34	1	559	61.1	5.92	546.44	34	1.549	0.000289745	76.3	118.2	3.57		11.65	4279.5	4502.2	4204.7	7175.9	5680.5	6630.3	1.50055
High	Master Protein	Solyc12g008750.2.1	Splicing factor U2af large subunit B (AHRD V3.3 *** A0A0M9UMX0_NICAT)	0	24	9	15	8	1	651	72.2	7.44	36.99	9	0.964	0.763973	130	125.3	7.65		17.73	174.3	201.4	197.2	221	190.1	154.3	0.986909
High	Master Protein	Solyc06g007200.3.1	Protein phosphatase 2C (AHRD V3.3 *** Q3V656_SOLTU)	0	31	16	33	9	1	698	75.7	6.34	87.51	16	0.972	0.958166	109.2	106.1	2.46		13.65	651.3	673.5	642.2	729.5	633	555.4	0.975038
High	Master Protein	Solyc07g052760.2.1	DNA-binding storekeeper protein-related transcriptional regulator, putative (AHRD V3.3 *** A0A061F9M7_THECC)	0	67	15	36	9	1	218	24.8	8.97	84.36	15	0.884	0.41178	117	103.5	10.89		2.98	2164.2	2384.8	2687.6	2199.6	2077.7	2108.2	0.88239
High	Master Protein	Solyc06g067910.3.1	transmembrane protein, putative (Protein of unknown function, DUF642) (AHRD V3.3 *** AT5G11420.1)	0.001	7	2	2	1	1	372	41	8.34	5.6	2	1.072	0.557213	125.5	134.5	19.1		11.43	99.9	91.5	130.4	107.1	95	119.4	0.999068
Medium	Master Protein	Solyc04g005035.1.1	Phosphoglucomutase/phosphomannomutase family protein (AHRD V3.3 *-* G7I385_MEDTR)	0.041	4	1	1	1	1	191	20.6	9.28	2.32	1	0.962	0.841442	143.2	137.8	0.17		18.97	48	48	48.1	46.2	39.7	57.7	0.99653
High	Master Protein	Solyc11g027880.2.1	Sec14p-like phosphatidylinositol transfer family protein (AHRD V3.3 *** AT1G72160.1)	0	30	10	19	9	1	490	56.1	5.14	36.48	10	1.094	0.385318	135.1	147.8	7.26		3.5	383.9	339.3	339.3	376.6	352.2	371.3	1.03539
High	Master Protein	Solyc01g106080.3.1	Aldehyde dehydrogenase (AHRD V3.3 *** Q2HV89_MEDTR)	0	25	9	13	9	1	576	62	6.96	30.04	9	1.128	0.269047	42	47.4	6.43		10.78	467.6	466.7	417	531.6	436.1	526.3	1.1056
Medium	Master Protein	Solyc10g005240.3.1	R2R3MYB transcription factor 67	0.016	4	1	1	1	1	345	39.7	6.52	2.44	1	0.86	0.422595	133.2	114.5	10.56		19.49	33.7	39	32	29	32.5	21.9	0.796562
High	Master Protein	Solyc01g104920.3.1	AAA-type ATPase family protein (AHRD V3.3 *** AT4G04910.1)	0	12	5	9	5	1	692	76	6.14	11.43	5	1.192	0.186657	121	144.2	3.14		9.5	101.9	97.3	96.1	115.9	103.2	124.9	1.16492
High	Master Protein	Solyc02g079290.3.1	protein SELF PRUNING 2G	0	69	7	20	7	1	181	20.1	6.52	55.74	7	0.977	0.985826	90.7	88.6	15.94		4.8	361.4	263.9	340.3	338.8	332.5	309	1.01522
High	Master Protein	Solyc09g083370.3.1	Ribosomal protein S19 family protein (AHRD V3.3 *** AT5G09510.1)	0	59	6	81	5	1	151	17.3	10.27	200.38	6	0.781	0.0355823	97.8	76.3	8.35		13.3	1062.5	1244.5	1217	812.3	950.4	1062.4	0.801674
High	Master Protein	Solyc01g079350.3.1	HIT zinc finger,PAPA-1-like conserved region, putative (AHRD V3.3 *** A0A061F305_THECC)	0	8	3	3	3	1	539	59.8	9.35	8.14	3	0.97	0.888773	128.8	124.9	8.6		13.21	46.1	43.8	38.9	42	42.5	52.7	1.06522
High	Master Protein	Solyc01g100570.3.1	Nucleolar protein NOP56 (AHRD V3.3 *** A0A061G5W0_THECC)	0	8	3	3	3	1	516	57.8	7.25	7.47	3	0.912	0.589243	145.3	132.5	3.38		43.48	109.7	104.1	111	190.6	100	90.6	1.17365
High	Master Protein	Solyc01g099760.3.1	LeMA-1 putatve Mg-dependent ATPase 1	0	67	23	79	22	1	458	51.7	5.36	200.03	23	1.051	0.581211	111.8	117.5	4.48		21.53	1966.5	1994.7	1832.7	2895.5	2067.2	1997.9	1.20137
High	Master Protein	Solyc12g037950.2.1	Protein PLANT CADMIUM RESISTANCE 2 (AHRD V3.3 *** A0A1D1Y359_9ARAE)	0	21	2	4	2	1	149	16.1	7.09	5.23	2	1.205	0.24842	132.8	160	44.64		19.91	14.8	25.7	38.2	30.9	26.4	39	1.22363
High	Master Protein	Solyc07g049560.3.1	Tyrosine specific protein phosphatase family protein (AHRD V3.3 *** Q32W70_CAPAN)	0.001	15	3	3	3	1	253	28.8	6.77	4.09	3	0.905	0.614152	130.2	117.8	11.36		1.59	16	17.5	20	15.6	15.8	16.1	0.88785
High	Master Protein	Solyc06g076640.3.1	Tubulin beta chain (AHRD V3.3 *** M1CZM0_SOLTU)	0	50	14	43	3	1	452	51	4.86	99.78	14	1.04	0.6343	93.8	97.5	3.61		6.79	954.5	1025.6	984.5	1111.7	972.6	1023.4	1.04827
High	Master Protein	Solyc04g072290.3.1	Exocyst complex component SEC6 (AHRD V3.3 *** SEC6_ARATH)	0.002	2	1	2	1	1	749	85.3	4.92	6.84	1	1.009	0.906451	140.7	142	19.88		14.1	62.9	54.9	41.9	67.5	55.4	51.9	1.09455
High	Master Protein	Solyc10g085290.2.1	BAG family molecular chaperone regulator 2 (AHRD V3.3 *** A0A0B2PCD3_GLYSO)	0	42	13	33	13	1	394	41.9	5.14	73.75	13	1.049	0.544694	125.9	132.1	4.59		9	522.1	568.1	529.2	527.3	626.7	555.3	1.05551
High	Master Protein	Solyc01g099350.3.1	Acyl-CoA-binding domain-containing protein 4 (AHRD V3.3 *** ACBP4_ARATH)	0	23	13	21	12	1	669	72.9	5.25	50.65	13	1.033	0.684053	92.6	95.7	7.96		7.34	990.5	920	844.4	950.8	854.5	986.6	1.01343
Medium	Master Protein	Solyc04g079475.1.1	Serpin-like protein (AHRD V3.3 *-* G7IXX4_MEDTR)	0.029	15	1	1	1	1	136	15.8	9.85	0	1	1.182	0.249851	33.5	39.6	13.57		20.06	53.6	41.2	45.3	37.7	55.7	53.6	1.04925
High	Master Protein	Solyc06g065850.2.1	SPFH/Band 7/PHB domain-containing membrane-associated protein family (AHRD V3.3 *** AT5G25260.1)	0	23	11	15	11	1	484	53.9	5.58	36.2	11	1.375	0.00455066	123	169.1	15.05		0.67	804.1	618.2	633.7	871.4	861.2	871.1	1.26639
High	Master Protein	Solyc05g050970.3.1	Transketolase (AHRD V3.3 *** AT2G45290.2)	0	44	25	79	25	1	746	80.3	6.73	200.14	25	1.252	0.0527344	43	53.8	1.36		25.53	2189.1	2249.1	2215.4	3697.5	2232.8	2774	1.30821
High	Master Protein	Solyc10g085900.2.1	Tetratricopeptide repeat (TPR)-like superfamily protein (AHRD V3.3 *** AT2G37400.1)	0.008	3	1	1	1	1	402	46.3	5.54	2.31	1	0.891	0.502914	132.2	117.8	12.62		5.32	39.2	39.7	31.4	33.6	37.3	34.9	0.959202
High	Master Protein	Solyc11g007720.2.1	Dihydrolipoamide acetyltransferase component of pyruvate dehydrogenase complex (AHRD V3.3 *** K4D533_SOLLC)	0	52	22	66	22	1	644	68.6	6.27	157.98	22	1.137	0.240438	99.3	112.9	4.27		12.11	2267.4	2170.2	2081.9	2993.3	2467.8	2419.6	1.20879
High	Master Protein	Solyc02g079360.2.1	Octicosapeptide/Phox/Bem1p family protein (AHRD V3.3 *** AT4G05150.1)	0	31	13	59	13	1	582	64.5	7.56	129.7	13	0.832	0.171549	116.8	97.2	7.56		6.81	1604	1468.2	1381.2	1139	1305.5	1221.5	0.823191
High	Master Protein	Solyc00g006490.3.1	SIT4 phosphatase-associated family protein (AHRD V3.3 *** B9HQ89_POPTR)	0	10	4	10	3	1	748	82.6	4.82	16.04	4	0.82	0.215848	150.9	123.8	4.22		6.37	54.1	50.3	54.2	47.5	44.4	41.8	0.843001
High	Master Protein	Solyc06g060340.3.1	photosystem II subunit S	0	12	2	2	2	1	276	29.3	8.72	6.67	2	1.164	0.337295	120.5	140.3	7.14		13.97	26.1	24.6	28.4	30.4	26.2	34.7	1.15424
High	Master Protein	Solyc04g071140.3.1	Serine decarboxylase (AHRD V3.3 *** SDC1_ARATH)	0.001	3	1	3	1	1	482	53.8	6.33	4.81	1	1.278	0.131696	129.2	165.2	7.98		19.79	31	26.5	29.8	38.1	26.6	38.8	1.18557
High	Master Protein	Solyc05g050870.3.1	Peroxidase (AHRD V3.3 *** K4C1C0_SOLLC)	0	35	5	7	3	1	249	26.3	6.55	21.96	5	1.056	0.644376	137.4	145	10.5		13.9	206	168.2	179.7	189.7	165.1	218.1	1.0343
High	Master Protein	Solyc04g079310.3.1	RNA-binding protein (AHRD V3.3 *** A0A0K9NR72_ZOSMR)	0	23	5	7	5	1	315	34.3	6.87	20.45	5	0.981	0.997232	52.3	51.3	4.16		11.17	99.5	104	108.1	113.1	90.3	102	0.980103
High	Master Protein	Solyc01g015020.3.1	PRLI-interacting factor (AHRD V3.3 *** AT5G19900.5)	0	41	13	23	13	1	487	55.2	4.92	58.82	13	0.936	0.636745	112.7	105.5	11.85		10.81	787.8	956.2	989.1	894.9	963.8	776.2	0.96407
High	Master Protein	Solyc05g052260.3.1	appr-1-p processing enzyme family protein (AHRD V3.3 *** AT2G40600.1)	0	48	8	38	8	1	273	29.8	8.68	84.56	8	1.032	0.682027	125.9	129.9	2.12		6.58	1052.2	1089.8	1049.3	991.3	1128.8	1085.6	1.00451
High	Master Protein	Solyc08g082685.1.1	Ribosomal protein S6 family protein (AHRD V3.3 *** D7KS90_ARALL)	0.001	6	1	1	1	1	292	32.9	7.06	4.02	1	1.164	0.347892	134.4	156.5	5.05		21.3	27.7	25	26.7	29.6	31.1	43	1.30605
Medium	Master Protein	Solyc01g103040.3.1	Mitotic spindle assembly checkpoint protein MAD1 (AHRD V3.3 *** A0A0B2P2M0_GLYSO)	0.041	1	1	1	1	1	823	93.7	5.43	0	1	0.92	0.631511	145.8	134.1	8.67		8.66	36.8	38.1	32.2	31.5	37.4	33.9	0.959851
High	Master Protein	Solyc05g005480.2.1	Quinone oxidoreductase-like protein (AHRD V3.3 *** W9RNB1_9ROSA)	0	20	5	7	5	1	388	41	8.09	15.31	5	1.085	0.49149	125	135.6	5.56		1.97	77.6	86.7	82.8	87.5	89.9	90.9	1.0858
Medium	Master Protein	Solyc03g013605.1.1	30S ribosomal protein S18, chloroplastic (AHRD V3.3 *-* RR18_TOBAC)	0.025	19	1	1	1	1	37	4.4	9.7	2.49	1	1.13	0.400608	122.6	138.5	55.02		22.29	120.8	50.5	50.3	57.1	69	43.8	0.766697
High	Master Protein	Solyc07g054460.3.1	H/ACA ribonucleoprotein complex non-core subunit NAF1 (AHRD V3.3 *-* W9R7R8_9ROSA)	0	4	3	6	3	1	829	89.5	4.64	16.25	3	0.849	0.177458	75.1	63.8	11.81		2.73	149.6	177.3	189.2	155.1	146.9	150.6	0.876962
High	Master Protein	Solyc12g038490.2.1	Dentin sialophosphoprotein-related, putative (AHRD V3.3 *** A0A061FY91_THECC)	0	4	5	5	5	1	1791	196.5	6.64	9.22	5	0.962	0.851909	143.2	137.8	6.38		7.77	61.5	57.8	54.1	56.5	48.9	55.6	0.928489
Medium	Master Protein	Solyc09g074850.3.1	Glutathione S-transferase (AHRD V3.3 *** Q42933_NICPL)	0.013	7	1	1	1	1	200	22.9	5.63	0	1	1.156	0.376217	135.8	157	28.34		19.33	20	14.9	11.3	13.3	17.3	19.7	1.08874
High	Master Protein	Solyc12g095780.2.1	hydroxyproline-rich glycoprotein family protein (AHRD V3.3 *** AT1G76660.1)	0.005	3	1	1	1	1	432	46.4	6.87	2.3	1	1	0.985346	142.6	142.7	2.93		7.37	22.6	21.5	22.6	21.8	25.1	22.6	1.04198
High	Master Protein	Solyc06g005840.3.1	Mitochondrial import inner membrane translocase subunit Tim10-like protein (AHRD V3.3 *** A0A0B0MQW2_GOSAR)	0.004	15	1	1	1	1	85	9.9	6.04	3.17	1	0.97	0.92438	143.3	139.1	7.17		27.07	34.9	30.4	34	33	44	25.6	1.03323
High	Master Protein	Solyc08g023440.3.1	Early-responsive to dehydration stress family protein (AHRD V3.3 *** B9GJG0_POPTR)	0	10	6	8	6	1	723	81.9	9.22	22.55	6	0.802	0.13094	40.7	32.7	16.19		3	93	93.3	121.9	77.9	74.7	73.5	0.733615
High	Master Protein	Solyc08g015870.3.1	MLO-like protein (AHRD V3.3 *** K4CJB5_SOLLC)	0.003	2	1	2	1	1	504	57.4	8.87	3.91	1	1.041	0.704039	138.7	144.4	15.15		4.86	87.7	108.3	119	122.1	112	112.8	1.10127
Low	Master Protein	Solyc02g082810.3.1	Poly(A) polymerase, putative (AHRD V3.3 *** B9S6T6_RICCO)	0.06	1	1	1	1	1	825	93.1	9.6	0	1	1.004	0.945489	127.5	128	23.74		14.95	41.2	56.9	36.6	41.9	31.7	41.3	0.853007
High	Master Protein	Solyc02g090630.3.1	Patatin (AHRD V3.3 *** A0A0E0IDC7_ORYNI)	0	42	18	39	17	1	799	87.1	6.24	76.69	18	1.006	0.859562	119.8	120.5	12.51		17.66	1340.2	1054.2	1136.6	1053.5	1143	1463.2	1.03645
High	Master Protein	Solyc02g077750.3.1	Dehydration-induced 19 (AHRD V3.3 *** A0A0B0N551_GOSAR)	0	24	3	6	3	1	250	28.1	6.46	4.34	3	0.879	0.500244	148.8	130.9	17.84		25.51	24.9	22	31.1	21.9	17.4	28.9	0.874359
High	Master Protein	Solyc01g104270.3.1	plant/protein, putative (DUF3411) (AHRD V3.3 *-* AT5G24690.1)	0.005	4	2	2	2	1	555	60.8	9.1	0	2	1.017	0.857981	34.6	35.2	5.84		13.48	57.5	59.7	64.4	60.7	57	73.4	1.05231
High	Master Protein	Solyc11g067240.2.1	Katanin p60 ATPase-containing subunit A1 (AHRD V3.3 *** KTNA1_ARATH)	0	61	18	38	2	1	432	48	6.83	106.81	18	0.918	0.628637	29.1	26.8	12.12		19.66	43.2	35.9	45.5	39.7	33.2	49.1	0.979133
High	Master Protein	Solyc10g007060.3.1	Phenylalanyl-tRNA synthetase alpha chain, putative (AHRD V3.3 *-* G7JG63_MEDTR)	0	39	8	9	1	1	236	27	8.34	21.46	8	1.054	0.744303	123.5	130.2	15		16.35	9.4	12.1	12.5	16.4	12.8	12.3	1.22059
High	Master Protein	Solyc03g005260.3.1	ATP-sulfurylase (AHRD V3.3 *** Q1W2K0_CAMSI)	0	52	18	39	8	1	467	52.2	7.42	101.67	18	1.067	0.506312	125.2	133.6	9.15		3.12	370.3	420.2	353	405.6	381.1	395.1	1.03349
High	Master Protein	Solyc06g061190.1.1	VQ motif-containing protein (AHRD V3.3 *** AT2G35230.3)	0	10	3	3	3	1	368	39.8	11.36	4.64	3	0.702	0.00320861	156.2	109.8	2.73		38.53	198.8	200.4	190.4	139.7	256.9	136.9	0.904851
High	Master Protein	Solyc01g104600.3.1	COP9 signalosome complex subunit 8 (AHRD V3.3 *** A0A1D1XKQ8_9ARAE)	0	25	5	6	5	1	187	21.4	8.79	18.72	5	1.155	0.213213	97	112.1	2.03		9.36	436.2	431	419.2	497.8	468.7	561.9	1.18812
High	Master Protein	Solyc05g049990.3.1	Heavy metal transport/detoxification superfamily protein (AHRD V3.3 *** A0A072TW71_MEDTR)	0	18	2	5	2	1	176	20.4	8.35	10.04	2	1.188	0.223187	32	38	12		17.94	57.4	46.7	47.1	49.5	56	70	1.16071
High	Master Protein	Solyc06g074430.3.1	60s acidic ribosomal protein-like protein (AHRD V3.3 *** Q3HVP0_SOLTU)	0	44	4	90	3	1	95	10.3	5.9	243.69	4	0.738	0.0216299	67.5	49.8	9.13		22.97	628.3	681	566.8	463.6	654	435.3	0.827728
High	Master Protein	Solyc09g059460.3.1	Vacuolar iron transporter (VIT) family protein (AHRD V3.3 *-* A0A061G9Q5_THECC)	0	12	5	5	5	1	633	68.9	5.85	10.4	5	1.028	0.834566	138.8	142.6	11.67		9.86	149.4	185.8	157.2	141.5	172.3	161.5	0.965272
High	Master Protein	Solyc05g051810.1.1	Armadillo/beta-catenin repeat family protein / kinesin motor family protein (AHRD V3.3 --* AT3G54870.3)	0	25	2	4	2	1	72	8.2	8.94	10.22	2	0.789	0.105955	56.2	44.3	25.05		3.74	123.2	93.1	75	77.8	73.5	72.5	0.76828
High	Master Protein	Solyc01g112150.3.1	SEC1-family transport family protein (AHRD V3.3 *** B9MYY5_POPTR)	0	10	3	5	3	1	620	69.1	6.4	12.08	3	0.892	0.568158	25.7	22.9	7.49		6.02	36.1	32.5	31.3	28.9	32.1	29	0.900901
High	Master Protein	Solyc10g074740.1.1	Calcium-binding protein CAST (AHRD V3.3 *** CAST_SOLTU)	0	76	13	38	13	1	199	22.5	4.69	88.64	13	0.955	0.818935	118.5	113.1	5.52		13.71	1364.7	1517.6	1407.6	1184	1556.2	1343.9	0.952027
High	Master Protein	Solyc12g019860.2.1	CCR4-NOT transcription complex subunit 3 (AHRD V3.3 *** W9RL65_9ROSA)	0	38	20	39	20	1	848	92.7	5.4	99.67	20	0.981	0.996438	82.5	80.9	7.62		15.92	1525.1	1332.5	1525.5	1857.6	1496.2	1375.2	1.07892
High	Master Protein	Solyc10g005800.3.1	Protein CWC15 like (AHRD V3.3 *** A0A0B2SG97_GLYSO)	0	34	9	20	7	1	232	27	5.39	55.01	9	0.792	0.041244	136.3	107.9	12.33		16.27	1301.4	1060.8	1055.5	839.7	1036.1	758.1	0.770664
High	Master Protein	Solyc12g096960.2.1	Major allergen d 1 (AHRD V3.3 *** Q8L6K9_MALDO)	0	31	4	5	4	1	158	18.2	5.14	11.38	4	1.166	0.264597	55.6	64.9	11.77		7.16	130.4	161.6	135.3	148.2	157.7	170.8	1.11561
High	Master Protein	Solyc07g022760.3.1	pre-mRNA-processing protein 40A (AHRD V3.3 *** AT1G44910.1)	0	20	18	29	18	1	1027	116.8	6.43	64.34	18	0.804	0.0761099	127.8	102.7	9.79		13.2	886.6	967.5	1077.3	940.1	778	735.7	0.837074
High	Master Protein	Solyc04g082780.3.1	Cinnamoyl-CoA reductase family protein (AHRD V3.3 *** B9GPN4_POPTR)	0	26	7	10	7	1	321	35.6	5.63	24.45	7	1.036	0.650777	90.4	93.6	1.15		17.02	256.7	251	255	264.2	245.7	336.6	1.10987
High	Master Protein	Solyc12g042650.2.1	40S ribosomal protein S12 (AHRD V3.3 *** M1CSI4_SOLTU)	0	63	9	101	4	1	141	14.9	6.01	321.14	9	0.886	0.424024	28.2	25	4.96		10.96	3338	3672.7	3430.8	3040.9	3622.5	2986.5	0.924187
High	Master Protein	Solyc07g041340.2.1	Protein ELF4-LIKE 4 (AHRD V3.3 *** A0A0B2QCK9_GLYSO)	0	37	3	4	3	1	109	12.2	7.34	10.61	3	0.922	0.61458	144.8	133.6	14.54		3.41	102.5	85.5	77.3	76	81.4	78.8	0.890313
High	Master Protein	Solyc06g005600.3.1	Scarecrow-like transcription factor 11, putative isoform 1 (AHRD V3.3 *** A0A061GX35_THECC)	0	66	8	22	8	1	185	20.9	8.92	59.2	8	1.051	0.529553	102.9	108.2	4.52		9.43	553.1	597.5	553	508	612	581.5	0.998767
High	Master Protein	Solyc10g006600.3.1	Gluconokinase (AHRD V3.3 *** M1CC61_SOLTU)	0	6	1	2	1	1	245	27	5.9	6.26	1	0.976	0.942323	7.1	6.9	25.47		17	16.3	23.3	14.6	15.9	15.5	20.8	0.9631
High	Master Protein	Solyc10g009150.3.1	Organ-specific protein S2 (AHRD V3.3 *** F2VPS2_SOLNI)	0	39	5	8	5	1	183	21.4	5.62	22.55	5	0.886	0.3805	98	86.8	12.2		11.31	491	403.4	397	300	374.2	357.4	0.798823
High	Master Protein	Solyc02g093510.3.1	Surfeit locus protein 2 (AHRD V3.3 *** A0A1D1ZKN6_9ARAE)	0	36	9	19	9	1	263	29.2	7.52	55.08	9	0.754	0.0169336	117.4	88.5	17.17		9.96	865	1040	1222.9	833	784.5	683.3	0.735573
High	Master Protein	Solyc04g074230.3.1	SIG74 14-3-3 family protein	0	53	10	48	7	1	243	27.7	5.43	129.25	10	1.115	0.286728	104.8	116.8	10.42		10.02	1329.2	1078.2	1206.8	1487.4	1345.1	1217.1	1.12047
High	Master Protein	Solyc04g078560.1.1	Leucine-rich repeat receptor-like protein kinase family (AHRD V3.3 *** A0A0K9PL83_ZOSMR)	0.007	3	1	1	1	1	384	42.6	4.87	2.65	1	0.892	0.563466	147.4	131.4	14.67		20.15	26.3	31.9	35.4	28.4	27.4	38.9	1.01175
High	Master Protein	Solyc04g008680.3.1	DBC1/CARP1-like protein (AHRD V3.3 *** A0A103XRU5_CYNCS)	0	9	12	14	12	1	1454	163.2	8.31	32.47	12	0.961	0.839982	117.1	112.5	6.97		17	704.3	740.7	807.5	903.7	711.7	658.9	1.00968
High	Master Protein	Solyc08g075780.3.1	Ubiquitin-fold modifier 1 (AHRD V3.3 *** K4CMU5_SOLLC)	0	47	4	66	4	1	123	13	10.07	136.99	4	1.002	0.881648	127.2	127.4	8.85		10.61	1184.1	1119.3	993	977.3	1208.8	1121.3	1.00334
High	Master Protein	Solyc02g065080.3.1	Phosphoglycerate mutase family protein (AHRD V3.3 *** AT3G50520.1)	0.002	7	2	2	2	1	309	34.2	8.28	4.39	2	1.115	0.495137	123.1	137.3	31.48		35.45	33.4	31.9	54.4	37.3	32.9	61.8	1.10276
High	Master Protein	Solyc05g012080.3.1	cytochrome b5 isoform B	0	60	4	18	4	1	133	14.8	4.79	54.48	4	0.963	0.812884	130.2	125.4	19.95		7.89	156.1	213.3	233.4	186.8	218.8	205.5	1.01377
Low	Master Protein	Solyc11g066740.2.1	reticulata-like protein, putative (DUF3411) (AHRD V3.3 *** AT2G37860.4)	0.066	3	1	1	1	1	383	41.6	8.48	0	1	1.023	0.892026	124.9	127.7	16.76		14.18	11.5	14.5	10.6	11.8	13.8	10.4	0.983607
High	Master Protein	Solyc10g051340.2.1	Adenylyl cyclase-associated protein (AHRD V3.3 *** K4D0T6_SOLLC)	0	32	12	17	11	1	471	50.7	7.62	41.69	12	1.041	0.639442	76.3	79.5	10.84		11.62	659.6	817.2	772.9	812.6	656.4	804.9	1.01076
High	Master Protein	Solyc04g058100.3.1	Metallothionein-like protein type 2 (AHRD V3.3 *** MT2X_SOLLC)	0.002	25	1	1	1	1	72	7.1	5.16	3.86	1	1.089	0.524426	124.1	135.1	3.85		4.26	48.2	50.8	52	55.3	51.5	55.6	1.0755
High	Master Protein	Solyc01g010570.3.1	mucin-like protein (AHRD V3.3 *** AT2G02880.1)	0	19	4	7	4	1	314	35.9	5.47	19.54	4	0.853	0.275112	147.4	125.8	13.98		1.78	260.1	212.3	280.7	221.4	228.5	222	0.892179
High	Master Protein	Solyc10g006070.3.1	40S ribosomal protein S8 (AHRD V3.3 *** K4CXD9_SOLLC)	0	45	10	41	4	1	221	25	10.4	81.13	10	0.98	0.983567	140.4	137.6	9.52		47.44	334.9	297.4	360	645.2	280.5	328.1	1.26353
High	Master Protein	Solyc11g012150.2.1	Transcription initiation factor IIF alpha subunit family protein (AHRD V3.3 *** B9HCF8_POPTR)	0	23	9	13	9	1	537	59.2	5.07	33.74	9	0.87	0.304987	79.2	69	11.52		19.1	392.5	394.5	477.6	467.6	338.5	343.2	0.908825
High	Master Protein	Solyc01g097040.3.1	myosin-binding protein (Protein of unknown function, DUF593) (AHRD V3.3 *-* AT1G08800.4)	0	10	5	5	5	1	910	100.9	4.73	10.19	5	1.1	0.49229	123.9	136.3	12.43		17.48	54.6	66.5	53.5	74.5	60.1	53.1	1.07503
High	Master Protein	Solyc01g097570.2.1	LOW QUALITY:kinase-like protein (AHRD V3.3 --* AT1G66940.4)	0	16	1	8	1	1	126	11.9	8.82	22.37	1	1.01	0.882703	140.2	141.6	12.78		8.35	88.5	74	69.6	74.7	70.6	83.1	0.984059
High	Master Protein	Solyc09g091750.3.1	26S proteasome non-ATPase regulatory subunit 1 (AHRD V3.3 *** A0A0B2Q963_GLYSO)	0	6	6	15	3	1	1004	108.9	5.38	45.5	6	1.128	0.254896	133.2	150.2	11.52		27.2	426.7	339.2	376.9	616.3	425	372.7	1.23731
High	Master Protein	Solyc05g056540.3.1	Alcohol dehydrogenase (AHRD V3.3 *** M8AF04_TRIUA)	0	26	4	7	4	1	171	18.3	8.7	20.23	4	0.91	0.527096	71.8	65.4	7.34		14.2	221.2	254.1	249.2	284.6	226.7	222.4	1.0127
High	Master Protein	Solyc06g065825.1.1	dipeptide transport ATP-binding protein (AHRD V3.3 *** AT3G05570.1)	0.002	20	2	3	1	1	122	13.6	6.37	4.51	2	0.961	0.856224	143.8	138.2	5.92		23.96	27.1	30.1	30.1	35.4	21.7	28.9	0.985109
High	Master Protein	Solyc10g080480.2.1	Zinc finger transcription factor 63	0	58	12	38	9	1	289	30.3	9.1	103.08	12	0.944	0.729659	78.7	74.3	11.23		4.49	1107.2	1387.9	1259.1	1188.8	1282.6	1186.6	0.974375
High	Master Protein	Solyc08g081730.3.1	Reticulon-like protein (AHRD V3.3 *** K4CPG9_SOLLC)	0	31	6	16	6	1	270	30	7.97	62.01	6	0.845	0.227757	124.3	105.1	11.63		4.79	742.4	603.9	746.4	592.9	627.7	652.5	0.895064
High	Master Protein	Solyc02g091890.2.1	myb-like protein X (AHRD V3.3 *-* AT4G33740.5)	0	59	35	93	35	1	777	84.8	4.34	161.85	35	0.942	0.750361	110.7	104.2	22.68		10.41	1062.3	1575.6	1665.2	1484	1565.2	1274.4	1.00476
High	Master Protein	Solyc03g044260.3.1	Ubiquitin-conjugating enzyme family protein (AHRD V3.3 *** A9PAA6_POPTR)	0	38	2	2	2	1	160	17.9	8.18	4.9	2	1.054	0.738046	124.4	131.1	9.83		3.9	20.2	17.5	16.8	18.4	19.4	18	1.02385
High	Master Protein	Solyc07g008900.3.1	Subtilisin-like protease (AHRD V3.3 *** A0A151SRS2_CAJCA)	0.007	2	1	1	1	1	833	89.1	8.34	2.42	1	0.877	0.499181	149.4	131.1	11.7		3.74	20.2	16.3	17	13.9	14.9	14.9	0.816822
High	Master Protein	Solyc06g009040.3.1	Glutathione S-transferase (AHRD V3.3 *** A5YWI8_SOLCO)	0	60	20	371	19	1	408	45.7	6.37	935.9	20	0.937	0.718209	71	66.5	14.29		11.9	10887.9	9160.3	8232.9	8581.6	9794.6	7734	0.923238
High	Master Protein	Solyc02g086910.3.1	Peptidyl-prolyl cis-trans isomerase, putative (AHRD V3.3 *** B9RUU4_RICCO)	0	50	6	10	6	1	221	24.6	4.42	25.66	6	1.154	0.232198	35.8	41.3	8.08		8.94	187.3	172.8	159.3	171.1	201.8	199.5	1.10204
High	Master Protein	Solyc00g130800.2.1	LOW QUALITY:Metacaspase-2 (AHRD V3.3 --* A0A1D1YS62_9ARAE),Pfam:PF00656	0.004	2	1	2	1	1	383	42	6.32	2.95	1	1.041	0.689346	138.3	144	29.37		22.9	164.3	89.9	125.9	188.2	131.1	127.4	1.17522
High	Master Protein	Solyc01g091715.1.1	Cysteine proteinases superfamily protein (AHRD V3.3 *** AT3G57810.4)	0	14	3	4	3	1	308	34	8.85	11.35	3	1.026	0.789536	127.8	131.1	12.57		12.43	111.6	143.6	132.8	136.2	114.4	146.6	1.02371
High	Master Protein	Solyc09g005740.2.1	Tetratricopeptide repeat (TPR)-like superfamily protein (AHRD V3.3 *** AT3G53560.2)	0	59	13	43	13	1	238	28	5.41	98.82	13	0.91	0.55186	131.1	119.2	7.39		4.21	1925.7	1750.4	1668	1563.4	1692.9	1592.1	0.907244
High	Master Protein	Solyc06g011280.3.1	Elongation factor 1-gamma 1 (AHRD V3.3 *** EF1G1_ORYSJ)	0	54	17	62	8	1	413	47	5.86	181.21	17	1.197	0.114092	91.2	109.1	3.17		11.11	1999.9	2083.8	1958.6	2555.7	2048.3	2393.7	1.15812
High	Master Protein	Solyc04g056330.1.1	AIG2-like (Avirulence induced protein) family protein (AHRD V3.3 *** G7KF20_MEDTR)	0	33	3	7	3	1	171	19	5.73	22.49	3	1.211	0.256722	119.4	144.6	7.69		2.9	29.8	34.6	31.4	38.2	38.1	36.3	1.17537
High	Master Protein	Solyc01g091750.3.1	Arginine/serine-rich splicing factor (AHRD V3.3 *** D8L816_9POAL)	0	32	7	13	7	1	250	29.6	10.45	39.12	7	0.868	0.358158	134.6	116.8	13.54		11.26	134.9	130.5	166.2	116.8	117.1	141.3	0.869323
High	Master Protein	Solyc11g071270.2.1	ENTH/VHS/GAT family protein (AHRD V3.3 *** A0A061GKP2_THECC)	0	10	4	5	4	1	685	73.7	5.85	10.13	4	1.095	0.567886	138.6	151.8	11.36		9.6	16.1	12.8	14.2	14.2	17.2	15.6	1.09049
High	Master Protein	Solyc04g009800.3.1	Calcium dependent protein kinase (AHRD V3.3 *** E1CFU1_SOLLC)	0	18	7	7	3	1	581	64.6	5.8	19.9	7	0.825	0.112424	149.1	123	7.73		10.14	201.5	192.9	173	157.2	187.7	159.2	0.888438
High	Master Protein	Solyc07g045390.2.1	50S ribosomal protein L18 (AHRD V3.3 *** A0A1D1XFY4_9ARAE)	0	40	4	13	4	1	118	13	10.1	31.5	4	0.88	0.373885	144.4	127.1	4.97		7.61	795.2	722.3	777.6	611.6	684.6	709.4	0.873862
High	Master Protein	Solyc01g008530.3.1	phenylacetaldehyde reductase	0	7	2	2	1	1	328	35.9	6.55	6.89	2	1.051	0.716269	125.7	132.2	17.56		6.93	39.2	43.2	30.3	43.9	41.2	38.2	1.09406
Medium	Master Protein	24981658	choline / betaine / carnitine ABC transporter - substrate binding protein [Pseudomonas putida KT2440]	0.016	4	1	1	1	1	315	34.5	6.62	2.49	1	0.96	0.819285	129.3	124.1	17.59		14.81	35.3	30.9	43.6	29.2	33.9	39.3	0.932605
High	Master Protein	Solyc10g084120.2.1	plasma membrane intrinsic protein 2.5	0	27	4	18	3	1	281	30.1	8.28	42.75	4	0.883	0.367343	132.9	117.4	16.4		28.2	440.3	417.2	561.6	357.9	388.9	589.2	0.941442
High	Master Protein	Solyc01g099700.3.1	T-box protein (AHRD V3.3 *** AT5G27710.1)	0	18	4	6	4	1	327	36.7	6.24	8.03	4	1.077	0.610269	124.7	134.2	4.52		12.2	37.7	41.3	39.3	35	42.3	44.4	1.02874
High	Master Protein	Solyc06g006000.3.1	Maternal effect embryo arrest 59 (AHRD V3.3 *** A0A061GXA8_THECC)	0	81	10	48	10	1	169	19.5	5	126.25	10	0.706	0.00934817	140.5	99.2	8.67		10.95	2190	1889.2	1892.9	1265.7	1556.9	1336.9	0.696489
High	Master Protein	Solyc12g014210.2.1	RNA-binding (RRM/RBD/RNP motifs) family protein (AHRD V3.3 *** AT3G15010.2)	0	42	20	132	18	1	494	51	7.21	411.76	20	1.049	0.591513	106.9	112.1	5.48		5.9	3401.1	3749.4	3430.7	3278	3599.5	3665.9	0.996428
High	Master Protein	Solyc06g065980.3.1	Alba DNA/RNA-binding protein (AHRD V3.3 *** AT2G34160.1)	0	80	10	100	7	1	128	14.4	5.66	141.17	10	0.852	0.266175	89.5	76.2	6.85		8.17	4074	3578.5	3994.6	3033.3	3403.7	3564.6	0.85872
High	Master Protein	Solyc02g068700.3.1	Zinc-binding family protein (AHRD V3.3 *** B9ICQ8_POPTR)	0	40	6	15	6	1	180	19.5	8.97	45.21	6	0.778	0.0691009	103.1	80.2	7.9		23.19	315.4	294.1	269.2	228.7	288.3	180.6	0.7939
High	Master Protein	Solyc01g095150.3.1	late embryogenesis-like protein	0	61	11	141	11	1	174	19.1	4.74	378.62	11	1.089	0.406725	85.2	92.7	6.49		6.82	4694.8	4823.2	4255.1	4956.3	5637.6	5111.5	1.1403
Medium	Master Protein	499256623	MULTISPECIES: 2,3-dehydroadipyl-CoA hydratase [Pseudomonas]	0.03	7	1	1	1	1	257	27.2	6.93	0	1	0.91	0.652631	146.4	133.2	11.24		25.71	37	32.6	29.6	43.1	29.7	27.2	1.00806
High	Master Protein	Solyc01g097920.3.1	Cysteine synthase (AHRD V3.3 *** K4B0H9_SOLLC)	0	39	11	24	10	1	356	38.4	6.95	74.87	11	1.019	0.751337	137.7	140.3	2.3		13.47	474.9	459.9	481.1	484	470.6	597.5	1.09619
High	Master Protein	Solyc08g078720.3.1	Heat-shock protein, putative (AHRD V3.3 *-* B9R9S7_RICCO)	0	55	8	31	8	1	170	18.4	5.1	82.69	8	1.076	0.44442	79.9	85.9	6.03		7.12	945.2	1043.5	1057.7	1018.9	1122.3	1173.2	1.08797
High	Master Protein	24983071	30S ribosomal protein S2 [Pseudomonas putida KT2440]	0.001	13	3	3	3	1	245	27	8.82	8.47	3	1.132	0.47922	121.6	137.6	10.2		14.27	16.2	19.2	19.7	21.7	25.9	19.6	1.2196
Medium	Master Protein	Solyc02g094640.3.1	Acetyl-coenzyme A synthetase (AHRD V3.3 *** K4BDQ9_SOLLC)	0.028	1	1	1	1	1	851	94.6	6.61	3.04	1	0.938	0.73169	144.4	135.4	5.03		21.58	48.7	46	44.1	43.1	40.8	59.7	1.03458
High	Master Protein	Solyc07g065740.3.1	UPF0414 transmembrane protein C20orf30 (AHRD V3.3 *** A0A1D1Y0B4_9ARAE)	0.008	13	1	1	1	1	118	13.5	7.17	2.5	1	1.043	0.750559	139.4	145.5	13.81		5.12	32.9	28.4	37.5	31.4	34.3	34.3	1.01215
Medium	Master Protein	Solyc09g009160.2.1	Aminotransferase-like (AHRD V3.3 *-* Q5JJS3_ORYSJ)	0.042	1	1	1	1	1	909	103	7.28	2.3	1	1.007	0.913778	140.7	141.8	2.35		19.48	54.6	57	55	40.4	55.4	59.6	0.932773
High	Master Protein	Solyc01g060470.3.1	Importin subunit alpha (AHRD V3.3 *** K4AWF0_SOLLC)	0	62	17	35	14	1	530	58.7	5.22	66.75	17	0.884	0.425381	93.4	82.6	11.48		4.68	357.1	310.2	285.3	296.5	274.1	273.3	0.885891
High	Master Protein	Solyc03g044100.3.1	Peroxidase (AHRD V3.3 *** K4BG30_SOLLC)	0	27	6	12	5	1	331	35.9	7.85	30.06	6	1.154	0.232956	70.8	81.7	11.45		16.05	180.8	146.7	179.7	207.4	176.9	244.1	1.23896
High	Master Protein	Solyc01g006510.3.1	sorbitol related enzyme	0	19	4	4	4	1	355	38.1	6.29	13.34	4	1.008	0.889195	140.6	141.8	23.76		3.6	77.5	69.4	47.7	69.9	70.8	66.1	1.06269
High	Master Protein	Solyc11g006660.2.1	Eukaryotic peptide chain release factor subunit 1-1 (AHRD V3.3 *** ERF1X_ARATH)	0	15	5	6	5	1	438	49.1	5.69	13.38	5	1.051	0.659734	34.5	36.3	5.05		18.42	198.8	210.8	190.7	235.4	161.9	209	1.01
High	Master Protein	Solyc01g066860.3.1	LOW QUALITY:BnaCnng45880D protein (AHRD V3.3 *** A0A078JHJ1_BRANA)	0	52	8	46	8	1	155	17	5.76	106.86	8	0.794	0.0949005	54.7	43.4	6.32		14.78	1532.2	1712	1714.3	1359.5	1590.5	1184.4	0.833801
Medium	Master Protein	Solyc09g010410.3.1	BRI1-KD interacting protein (AHRD V3.3 *** T2DLB0_PHAVU)	0.024	4	1	1	1	1	287	31.2	7.24	2.56	1	1.275	0.134277	117	149.2	20.1		3.66	35.3	24.8	25.9	31.6	34	33	1.14651
High	Master Protein	Solyc02g079760.3.1	basic helix-loop-helix (bHLH) DNA-binding superfamily protein (AHRD V3.3 *-* AT1G61660.7)	0	8	3	3	3	1	440	48.7	6.28	7.69	3	0.944	0.796908	129.8	122.5	10.29		7.09	33	31	26.9	29.3	27.9	32	0.981298
High	Master Protein	Solyc10g055810.2.1	chitinase Z15140	0	54	8	27	6	1	322	34.3	6.62	73.06	8	0.968	0.910322	111.1	107.6	6.91		11.63	636.1	572.6	654.3	576.5	616	720.1	1.02662
High	Master Protein	Solyc01g067300.3.1	CASP-like protein (AHRD V3.3 *** K4AWX9_SOLLC)	0	21	3	6	3	1	196	20.7	9.45	14.26	3	1.174	0.205267	121.8	142.9	6.43		13.65	85.4	78.5	75.4	92.2	106.2	80.9	1.16715
High	Master Protein	Solyc07g064350.2.1	Protein KRI1 like (AHRD V3.3 *** A0A0B2Q3E3_GLYSO)	0	21	10	13	10	1	505	60.1	5.11	26.25	10	0.889	0.452165	132.7	118	17.51		16.46	514.5	730.5	610.1	592.2	542.3	425.4	0.840871
High	Master Protein	Solyc07g005180.3.1	ubiquitin-associated protein (DUF1068) (AHRD V3.3 *** AT2G24290.1)	0	14	2	2	2	1	169	19.1	7.14	5.24	2	1.021	0.877886	126	128.7	9.58		13.72	19.4	23.3	20.3	18.3	20.8	24.1	1.00317
High	Master Protein	Solyc05g015500.3.1	Ran BP2/NZF zinc finger-like superfamily protein	0	21	5	8	5	1	281	30.4	9.03	16.57	5	0.742	0.0221604	139.8	103.7	4.73		7.94	494.2	543.2	522.9	382.1	440.2	387.8	0.775556
High	Master Protein	Solyc05g005780.3.1	AP-1 complex subunit gamma-2 (AHRD V3.3 *** AP1G2_ARATH)	0	4	2	3	2	1	879	96.1	6.68	8.63	2	0.907	0.56428	41.6	37.8	8.09		7.73	56.2	52.8	47.8	47.9	45.2	52.6	0.929209
High	Master Protein	Solyc08g082070.3.1	High mobility group family protein (AHRD V3.3 *** B9GL80_POPTR)	0	21	7	8	7	1	499	58.7	9.28	13.87	7	1.028	0.713311	127.3	130.8	8.51		6.58	233.4	271.2	236.4	242.9	261.2	229.1	0.989474
High	Master Protein	Solyc09g083410.3.1	N-carbamyl-L-amino acid amidohydrolase (AHRD V3.3 *** G7I3Z0_MEDTR)	0	28	9	13	9	1	484	52.8	6.19	25.91	9	1.088	0.48033	56.2	61.1	15.87		7.35	142.5	120.3	103.9	130.8	115.3	131.8	1.03054
High	Master Protein	Solyc09g075130.3.1	Small nuclear ribonucleoprotein family protein (AHRD V3.3 *** AT3G62840.1)	0	51	5	8	5	1	109	12.6	9.92	15.82	5	0.971	0.973982	85.9	83.4	14.02		38.15	266.3	265.8	336.3	250.2	258.7	469.9	1.12713
High	Master Protein	Solyc01g099890.3.1	MCT-1 (AHRD V3.3 *** A0A161G0X0_HORVU)	0	38	7	17	3	1	181	20.1	8.97	47.53	7	1.015	0.751266	70.7	71.7	9.14		10.81	351.3	322	292.5	326.7	333.3	272.1	0.965107
High	Master Protein	Solyc05g012940.3.1	ribonuclease H2 subunit B (AHRD V3.3 *** AT4G20325.1)	0	6	2	2	2	1	451	52	8.31	6.28	2	0.79	0.166828	152.5	120.5	13.09		31.41	38.6	45.4	35.1	30.5	50	29.6	0.924433
High	Master Protein	Solyc10g084840.2.1	Pathogenesis-related thaumatin family protein (AHRD V3.3 *** A0A072TZL3_MEDTR)	0	15	2	2	2	1	245	26.2	7.37	5.98	2	1.09	0.555858	137	149.3	3.07		32.62	40.7	38.3	39.9	28.3	43.5	56.1	1.07569
High	Master Protein	Solyc08g079190.1.1	Bifunctional inhibitor/lipid-transfer protein/seed storage 2S albumin superfamily protein (AHRD V3.3 *** AT4G12490.1)	0	50	3	39	1	1	138	14.4	8.41	95.3	3	1.156	0.38809	121	139.9	29.58		24.98	29.2	18.9	17.3	29.1	21.9	17.8	1.05199
High	Master Protein	Solyc02g091320.3.1	glutamyl-tRNA (Gln) amidotransferase subunit C (AHRD V3.3 *-* AT5G17460.5)	0	12	3	3	3	1	248	28.1	9.58	7.42	3	0.908	0.587993	131.8	119.7	20.62		7.23	42.6	47.7	62.8	43.5	38.2	43.3	0.81646
High	Master Protein	Solyc09g075370.3.1	39S ribosomal protein L46, mitochondrial (AHRD V3.3 *** A0A0B2RLR6_GLYSO)	0.002	11	2	2	2	1	229	26.8	8.92	2.3	2	0.807	0.21712	153	123.5	20.16		14.59	22.8	21.3	15.3	16.2	21.2	17.2	0.919192
High	Master Protein	Solyc11g012420.2.1	Auxin induced-like protein (AHRD V3.3 *** A0A0K9NX81_ZOSMR)	0	7	2	4	2	1	406	45.5	9.64	11.07	2	0.869	0.325306	48.5	42.2	16.92		0.5	63.4	85.8	87.1	74.5	74.5	73.9	0.943292
High	Master Protein	Solyc04g080520.1.1	LOW QUALITY:Isoflavone reductase family protein (AHRD V3.3 *** B9GRM6_POPTR)	0	50	24	75	24	1	613	66.3	9.01	185.06	24	0.931	0.683797	114.9	107	10.1		7.1	2149.6	2438.7	2632.9	2186.1	2271.3	2504.6	0.964106
High	Master Protein	Solyc06g083430.1.1	LOW QUALITY:Transcription factor, putative (AHRD V3.3 *** B9S517_RICCO)	0.003	4	1	1	1	1	325	37.6	6.58	2.09	1	1.306	0.0669828	127.3	166.2	11.61		40.85	51.7	51.9	42	67.5	46.3	105.2	1.50412
High	Master Protein	Solyc01g008950.3.1	Calmodulin 1	0	87	14	880	1	1	149	16.8	4.27	1241.52	14	0.812	0.135233	113.2	91.9	20.12		26.63	12903.9	12368.4	8715.6	10043	14955.4	9364.7	1.01104
High	Master Protein	Solyc09g005980.3.1	Arginine/serine-rich splicing factor, putative (AHRD V3.3 *** B9SGV2_RICCO)	0	14	5	7	4	1	338	38.4	10.01	17.1	5	0.687	0.00177499	142.9	98.2	45.48		5.49	113.4	219.1	307	150.1	165.1	150.5	0.728225
High	Master Protein	Solyc06g076650.3.1	Enolase, putative (AHRD V3.3 *-* B9S376_RICCO)	0.001	18	2	3	2	1	175	18.8	8.12	5.71	2	0.971	0.925379	143	138.8	9.58		11.12	31.2	35.3	29.3	30.3	27.7	34.5	0.965553
High	Master Protein	Solyc07g040950.3.1	Lactoylglutathione lyase / glyoxalase I family protein (AHRD V3.3 *** AT5G57040.1)	0	18	2	2	2	1	200	22.3	7.55	5.93	2	1.093	0.564041	123	134.5	29.08		4.36	19.2	15.2	10.5	15.4	16.6	16.6	1.08241
High	Master Protein	Solyc01g088500.3.1	Wall-associated receptor kinase-like 20 (AHRD V3.3 *** A0A0B0PGP7_GOSAR)	0.01	3	1	1	1	1	301	33.5	6.07	3.35	1	0.881	0.458164	146	128.5	5.31		11.95	126.4	132.2	140.5	104.9	116.4	133	0.887747
High	Master Protein	Solyc01g010750.3.1	Hop-interacting protein THI113 (AHRD V3.3 *** G8Z279_SOLLC)	0	62	14	214	14	1	333	38.2	6.02	507.7	14	1.048	0.599814	92.9	97.3	1.49		7.09	3468.6	3542.1	3570.6	3387.1	3901.3	3710.8	1.03949
High	Master Protein	Solyc05g013990.3.1	T-complex protein 1 (AHRD V3.3 *** B9HTF6_POPTR)	0	26	8	18	8	1	535	59.1	5.82	29.28	8	0.825	0.135288	89.2	73.5	3.21		6.29	217.2	228.6	215.6	179.1	171.7	194.2	0.82401
High	Master Protein	Solyc01g005620.3.1	oxoglutarate/malate translocator	0	35	8	18	8	1	297	31.7	9.47	50.33	8	0.909	0.554333	98.1	89.2	13.62		13.31	652.7	617.3	794.4	593.4	534.2	694.1	0.882436
High	Master Protein	Solyc12g096590.2.1	6,7-dimethyl-8-ribityllumazine synthase (AHRD V3.3 *** K4DHD2_SOLLC)	0	36	5	11	5	1	242	26	7.74	30.68	5	0.967	0.920429	130	125.6	4.43		10.36	291.7	312.2	317.4	301.8	294	354.3	1.03126
High	Master Protein	Solyc12g006980.1.1	Leucine-rich repeat receptor-like protein kinase family (AHRD V3.3 *-* A0A0K9PTR8_ZOSMR)	0	13	5	9	5	1	727	78.6	6.62	15.2	5	1.197	0.158164	120.7	144.4	8.26		34.43	64.3	65.3	74.5	78.1	72.7	131.3	1.38217
High	Master Protein	Solyc05g055310.3.1	Heavy metal transport/detoxification superfamily protein (AHRD V3.3 *-* AT5G27690.1)	0	79	6	112	6	1	81	8.5	6.6	284.2	6	1.017	0.774666	64.4	65.5	18.97		9.75	3929.9	4686.2	5737.6	4051.3	4868.2	4763.9	0.953301
High	Master Protein	Solyc07g066170.3.1	WPP domain-interacting protein	0	16	7	8	7	1	606	66.1	5.03	18.58	7	1.141	0.301662	122.9	140.2	15.78		6.11	65.9	66	85.8	77.2	68.7	75.3	1.01608
High	Master Protein	Solyc05g054220.3.1	SNF1-related kinase complex anchoring protein	0.001	9	2	2	2	1	285	31.6	4.94	5.97	2	1.133	0.321003	123.2	139.6	13.55		10.93	70.3	92.4	82.4	78	96.1	93.3	1.09098
High	Master Protein	Solyc08g075300.3.1	Decapping 5-like, putative isoform 5 (AHRD V3.3 *** A0A061GEA8_THECC)	0	25	10	20	10	1	569	60.9	7.71	46.18	10	0.997	0.933956	72.4	72.2	4.27		3.41	377.6	408.6	382.6	369.3	395.3	381.5	0.980578
High	Master Protein	Solyc01g087490.3.1	Peptidyl-prolyl cis-trans isomerase FKBP42 (AHRD V3.3 *-* A0A0B2RKD3_GLYSO)	0	4	4	4	4	1	1619	181.4	6.76	7.92	4	0.883	0.500263	148.1	130.7	5.87		8.68	23.9	26.8	25.9	21.7	25.6	22.8	0.915144
High	Master Protein	Solyc10g017850.3.1	Peroxisomal membrane protein 11-1 (AHRD V3.3 *** PX111_ORYSJ)	0	28	5	12	3	1	235	25.9	9.73	26.01	5	0.768	0.0681808	23.2	17.8	20.54		42.32	88.2	130.1	99.1	76.1	137.8	64.7	0.877757
High	Master Protein	Solyc03g117080.3.1	Mitochondrial glycoprotein family protein (AHRD V3.3 *** AT1G15870.1)	0	32	3	3	3	1	168	19.5	5.19	11.3	3	0.979	0.952264	128.3	125.6	5.4		23.87	24.9	26.7	24.1	34.6	24.4	22.6	1.07794
Medium	Master Protein	Solyc05g013190.3.1	Ribosomal protein L32 (AHRD V3.3 *** K7VPA9_SOLTU)	0.012	8	1	1	1	1	133	14.4	9.88	2.54	1	0.877	0.434638	133.4	117	9.19		17	59	65.3	54.4	38.3	53	51.7	0.800224
High	Master Protein	Solyc06g072580.3.1	Pyruvate dehydrogenase E1 component subunit beta (AHRD V3.3 *** B6T6H3_MAIZE)	0	42	11	39	7	1	367	39.6	6.58	91.85	11	1.173	0.155928	106.4	124.8	3.45		13.78	1549.2	1659.7	1614.6	1893.6	1512.1	1975.2	1.11556
High	Master Protein	Solyc01g098380.3.1	Dihydrodipicolinate reductase, putative (AHRD V3.3 *** B9T529_RICCO)	0	35	7	11	7	1	346	37.9	6.24	13.83	7	0.939	0.690561	142.9	134.1	7.59		1.78	145.4	144.4	126.7	135.8	131.5	135.5	0.967107
High	Master Protein	Solyc06g071310.3.1	Pollen-specific protein SF3, putative (AHRD V3.3 *** Q53J16_SOLLC)	0	17	4	6	4	1	214	24.2	8.29	16.22	4	0.952	0.688508	130.8	124.5	11.62		13.86	175.2	202.1	161	132.6	173.2	166.7	0.877763
High	Master Protein	Solyc03g082920.3.1	Heat shock protein 70 (AHRD V3.3 *** Q9M4E8_CUCSA)	0	68	41	254	14	1	668	73.4	5.19	636.76	41	1.085	0.405634	96.9	105.1	7.01		22.61	1239.6	1395.5	1238	1922.4	1344.8	1307.4	1.18112
High	Master Protein	Solyc04g005450.3.1	Purple acid phosphatase (AHRD V3.3 *** K4BNF1_SOLLC)	0	9	3	7	3	1	648	73	7.15	24.95	3	1.111	0.443379	124.4	138.3	14.4		6.73	176.5	138.7	138.8	143.8	154.2	164.5	1.01872
High	Master Protein	Solyc07g007120.3.1	class II knotted-like homeodomain protein	0	10	4	4	4	1	431	48	6.05	12.38	4	0.935	0.575884	142.9	133.7	6.49		14.6	193.2	180.5	205.6	180.7	170.7	223.4	0.992232
High	Master Protein	Solyc03g033410.3.1	Ubiquitin-conjugating enzyme E2 (AHRD V3.3 *** A0A172S1R1_NICBE)	0	29	2	27	1	1	133	15	7.91	58.95	2	0.915	0.662867	145.7	133.4	7.76		25.36	36.3	31.4	35.6	32.6	32.4	49.2	1.10552
High	Master Protein	Solyc08g007490.3.1	Class I peptide chain release factor (AHRD V3.3 *** AT1G62850.3)	0	30	6	10	6	1	250	27.7	10.36	27.51	6	0.952	0.771443	140.8	134.1	1.21		14.76	477.2	466.4	475.1	452.3	382.5	515.4	0.951716
High	Master Protein	Solyc03g093690.3.1	methionine sulfoxide reductase A4	0	30	5	16	4	1	257	28.9	8.4	35.84	5	0.879	0.395651	134.1	117.9	4.27		12.61	86.6	94.2	91.8	80.6	94.4	73.9	0.913059
High	Master Protein	Solyc12g056800.2.1	Oxidoreductase family protein (AHRD V3.3 *** A0A061FK19_THECC)	0.001	8	2	2	2	1	360	39.6	6.54	4.46	2	0.914	0.601071	144.8	132.3	6.1		8.42	106.6	113.2	100.2	109	97.4	92.7	0.934688
High	Master Protein	Solyc09g007630.3.1	P58IPK	0	47	25	48	25	1	492	54.7	6.49	130.77	25	0.966	0.904948	139.7	135	9.11		12.57	2111.4	1928.4	1759.2	1862.5	1989.5	1549.6	0.931471
High	Master Protein	Solyc08g013930.3.1	Peroxidase (AHRD V3.3 *** K4CJ27_SOLLC)	0	19	4	6	4	1	345	38.9	8.22	11.23	4	1.638	0.000210948	115	188.5	14.86		8.49	86.7	65.8	70.2	130.5	111.6	115	1.6035
Medium	Master Protein	Solyc02g077040.4.1	phytophthora-inhibited protease 1	0.015	4	1	1	1	1	345	38.2	5.03	2.72	1	1.067	0.57137	125.7	134.2	29.47		19.39	68.8	84.7	121.5	117.4	81.5	90.4	1.052
High	Master Protein	Solyc02g071320.3.1	AGAMOUS-like 31 (AHRD V3.3 --* AT5G65050.3)	0	61	18	25	18	1	392	42	4.53	61.13	18	0.945	0.741442	130.2	123	15.46		0.1	650.9	728.5	879.8	687.3	688.4	688.5	0.913686
High	Master Protein	Solyc04g081880.3.1	DNA/RNA-binding protein Alba-like protein (AHRD V3.3 *** A0A103Y9U5_CYNCS)	0	51	12	63	12	1	285	31.3	9.95	168.22	12	1.174	0.147667	110.3	129.5	26.36		24.11	1222	1322.1	1950.6	1939.6	1187.5	1552.5	1.04114
High	Master Protein	Solyc09g010130.3.1	ribosomal protein S11 family protein	0	34	10	11	10	1	295	34.1	6.81	28.03	10	1.013	0.911949	139	140.9	4.48		9.09	201.7	184.6	195.9	198.6	175.1	209.8	1.00223
High	Master Protein	Solyc02g083470.3.1	Pre-rRNA-processing protein ESF1, putative (AHRD V3.3 *** B9T718_RICCO)	0	4	3	3	3	1	768	87.1	4.97	5.5	3	1.004	0.904101	53.4	53.6	23.23		12.17	89.1	85.9	128	103.7	89.4	81.7	0.906931
High	Master Protein	Solyc06g005470.3.1	Metallothionein-like protein type 2 (AHRD V3.3 *** MT2Z_SOLLC)	0	49	3	21	3	1	76	7.5	5.19	49.54	3	1.062	0.507821	135.3	143.7	21.69		11.63	1051	704.6	775.3	823.7	1001	822.8	1.04607
High	Master Protein	Solyc02g079960.3.1	Thioredoxin (AHRD V3.3 *** A0A061F6X0_THECC)	0	26	4	11	4	1	125	14	5.85	28.86	4	1.087	0.412723	134.8	146.5	13.6		23.26	429.6	359.6	330.9	260.1	390.9	412.6	0.949558
High	Master Protein	Solyc02g081950.3.1	RNA ligase/cyclic nucleotide phosphodiesterase (AHRD V3.3 *** A0A103Y4Y2_CYNCS),Pfam:PF13563	0	32	4	11	4	1	183	20.5	4.88	30.46	4	1.124	0.353824	124	139.4	5.77		4.01	112.3	120.1	107.1	125.2	134.6	126.2	1.13697
High	Master Protein	Solyc02g071890.3.1	Histidinol dehydrogenase, chloroplastic (AHRD V3.3 *** K4B8G4_SOLLC)	0	24	8	10	8	1	485	52.8	6.61	24.21	8	1.126	0.255498	93.1	104.8	4.2		5.48	283.3	307.9	299.2	359.4	322.5	336.8	1.14409
High	Master Protein	Solyc01g091460.3.1	Brefeldin A-inhibited guanine nucleotide-exchange protein (AHRD V3.3 *** G7L099_MEDTR)	0.006	1	2	2	2	1	1778	198.1	5.59	0	2	0.728	0.0726614	158	115.1	27.33		40.91	16.6	10	17.2	7.6	17.8	12.1	0.856164
High	Master Protein	Solyc04g071565.1.1	Thioredoxin family protein (AHRD V3.3 *** A9PGA7_POPTR)	0	21	4	9	4	1	174	19	8.78	25.63	4	0.922	0.561029	142.5	131.4	21.54		22.21	452	402.5	291.3	371	418.1	265.6	0.920492
High	Master Protein	Solyc10g005100.3.1	plasma-membrane associated cation-binding protein 1 (AHRD V3.3 *** AT4G20260.6)	0	82	23	413	23	1	201	21.9	5.06	1197.62	23	1.065	0.510708	93.1	99.2	18.13		12.8	14076.1	10256.1	10608.6	11302.2	13312.9	10392.8	1.00192
High	Master Protein	Solyc06g007630.1.1	2Fe-2S ferredoxin-like protein (AHRD V3.3 *** Q9SRR8_ARATH)	0	67	8	26	8	1	161	17.5	8.63	68.38	8	1.047	0.591099	125.7	131.6	4.12		9.15	1029.1	1103.3	1027.3	918.5	1085	1077.4	0.975061
High	Master Protein	Solyc11g011760.2.1	NAD(P)H-quinone oxidoreductase subunit 6, chloroplastic (AHRD V3.3 --* R4PTT2_UTRGI)	0	15	1	2	1	1	110	11.5	10.01	5.71	1	0.789	0.197692	135.9	107.3	8.14		13.31	19.6	17.2	20	18.6	15.5	14.5	0.855634
High	Master Protein	Solyc08g007610.1.1	Subtilisin-like protease (AHRD V3.3 *** Q9LWA3_SOLLC)	0.002	4	2	2	1	1	767	82.4	8.28	2.26	2	1.077	0.668321	138.5	149.2	11.92		11.59	16.4	20.4	20.2	26.1	21.8	21.3	1.21404
High	Master Protein	Solyc04g080540.2.1	DNA polymerase epsilon catalytic subunit A, putative (AHRD V3.3 *** A0A061FCM9_THECC)	0	53	6	39	6	1	141	15.9	6.8	92.48	6	0.951	0.780387	120.2	114.3	29.95		26.7	1035.4	569.4	749.1	712.6	1046.9	647.6	1.0226
High	Master Protein	Solyc02g032930.3.1	B-cell receptor-associated 31-like (AHRD V3.3 *** A0A061GGS0_THECC)	0	24	5	16	4	1	222	25.1	8.81	34.91	5	1.065	0.59976	126.2	134.3	7.83		0.92	175.7	190.9	205.6	203.3	200.5	204.1	1.06239
High	Master Protein	Solyc02g066930.3.1	RNA-binding protein (AHRD V3.3 *** Q941H9_TOBAC)	0	32	5	22	4	1	252	26	5.27	50.53	5	0.955	0.80183	130.4	124.5	22.55		11.89	254.8	362.6	403.3	286.1	346.3	360	0.972274
Low	Master Protein	Solyc03g115860.3.1	ER membrane protein, putative (DUF962) (AHRD V3.3 *** AT1G18720.2)	0.072	4	1	1	1	1	196	22.2	7.39	2.1	1	0.932	0.665651	131.9	122.9	6.09		9.05	82	92.4	85.7	74.8	89.3	79.8	0.937716
High	Master Protein	Solyc08g077280.1.1	allyl alcohol dehydrogenase-like protein (AHRD V3.3 *** AT3G59840.1)	0	39	3	14	3	1	102	11.1	4.81	34.55	3	0.854	0.23315	123.3	105.3	11.65		12.18	872.7	852.7	700.5	728.1	802.9	628.2	0.890061
High	Master Protein	Solyc12g014470.2.1	GrpE protein homolog (AHRD V3.3 *** K4DCY2_SOLLC)	0	32	10	28	7	1	335	37.7	6.07	73.98	10	0.826	0.157185	106.2	87.8	9.6		2.62	426.9	474	517.7	391.7	391.4	409.6	0.840758
High	Master Protein	Solyc10g079090.2.1	Chaperone protein dnaJ, putative (AHRD V3.3 *** B9SL79_RICCO)	0	45	12	22	12	1	329	36.7	5.34	59.38	12	0.745	0.0288567	139	103.5	12.22		11.43	667.7	844.8	720.4	536.5	625.9	503.2	0.745936
Low	Master Protein	Solyc01g096670.3.1	Cytochrome P450, putative (AHRD V3.3 *** B9SJN4_RICCO)	0.052	2	1	1	1	1	514	58.5	7.84	0	1	0.94	0.719784	143.5	134.8	8.38		3.88	89.9	85.7	76.2	84.6	80.5	78.5	0.967434
High	Master Protein	Solyc06g008130.3.1	Histone-lysine N-methyltransferase (AHRD V3.3 *** W9QWZ0_9ROSA)	0	35	12	18	12	1	404	43.8	4.97	48.08	12	0.974	0.936911	128.9	125.6	7.58		6.37	686	798.6	744.1	724.9	727.7	649.1	0.943016
High	Master Protein	Solyc12g095960.2.1	Far upstream element-binding protein 2 (AHRD V3.3 *** W9R3G4_9ROSA)	0	33	19	193	18	1	694	71.9	6.34	529.82	19	0.987	0.960977	100.9	99.5	14.81		10.88	4428.8	5950	5526.8	4788.1	5959.1	5452.5	1.01849
High	Master Protein	Solyc07g048090.2.1	Fasciclin-like arabinogalactan protein (AHRD V3.3 *** G7K503_MEDTR)	0	16	3	7	3	1	232	24.7	6.27	23.92	3	1.302	0.0210247	69.7	90.8	9.8		10.11	284.4	337.7	339.8	463.5	439.7	379.6	1.33361
High	Master Protein	Solyc03g119360.3.1	40S ribosomal protein S7-like protein (AHRD V3.3 *** Q3HRX6_SOLTU)	0	69	17	247	8	1	191	22.1	9.8	524.38	17	0.915	0.584954	92.7	84.9	12.85		6.45	3935.7	3829.4	3082.7	3154.7	3504.6	3559.7	0.942034
High	Master Protein	Solyc12g009270.1.1	Plant invertase/pectin methylesterase inhibitor superfamily protein (AHRD V3.3 *** A0A061GSW0_THECC)	0	23	2	2	2	1	187	21.2	9.83	3.32	2	1.019	0.916614	141.4	144.1	4.57		4.75	20.1	18.8	18.4	18.6	19.2	20.4	1.01571
High	Master Protein	Solyc03g006860.3.1	fructokinase	0	10	3	4	2	1	347	37.3	5.38	8.56	3	0.876	0.472659	148.2	129.8	35.2		13.84	27.2	21.9	42.6	21.8	28.5	23.8	0.80807
High	Master Protein	Solyc08g065140.1.1	Late embryogenesis abundant (LEA) hydroxyproline-rich glycoprotein family (AHRD V3.3 *** AT1G17620.1)	0.002	9	1	1	1	1	264	29.2	10.04	4.24	1	0.859	0.347667	134.1	115.2	2.53		5.69	55	54.8	52.5	46.8	47.1	51.7	0.897104
High	Master Protein	Solyc11g072645.1.1	Zinc binding dehydrogenase, putative (AHRD V3.3 *** B9SW66_RICCO)	0	25	4	4	4	1	320	34.4	9.2	12.84	4	1.106	0.500514	123.9	137	14.5		8.26	41.3	43.2	53.7	47.7	41.2	47.8	0.989146
High	Master Protein	Solyc11g007920.1.1	Histone H2B (AHRD V3.3 *** K4D553_SOLLC)	0	65	14	540	4	1	144	15.8	10.11	1178.7	14	0.758	0.0381442	150.9	114.4	10.28		3.67	641	672.4	777.8	510	510.9	478.7	0.7171
High	Master Protein	Solyc10g076920.2.1	BZIP transcription factor (AHRD V3.3 *** A0A0K2JKR5_GOSHI)	0	20	6	7	4	1	324	36.3	6.9	17.95	6	1.368	0.0317657	114.5	156.7	8.63		28.16	50.2	58.7	51.4	58	70.3	99.6	1.42171
High	Master Protein	Solyc03g083280.3.1	Pentatricopeptide repeat-containing protein, putative (AHRD V3.3 *** A0A061G122_THECC)	0	5	3	5	3	1	652	73.2	5.77	12.69	3	0.957	0.826823	142.5	136.3	6.25		14.76	106.1	110.8	97.9	101.5	103.9	78.6	0.90216
High	Master Protein	Solyc01g109940.3.1	26S proteasomal subunit RPT4a	0	31	11	28	10	1	435	48.8	9.01	61.73	11	0.951	0.825042	112	106.6	1.78		13.43	534	527.2	546	506.2	508	634.9	1.02607
High	Master Protein	Solyc04g014820.3.1	RNA-binding protein, putative (AHRD V3.3 *** Q1ENZ5_MUSAC)	0	29	10	17	9	1	469	50.3	8.53	28.14	10	1.074	0.539701	136.5	146.6	11.24		9.31	100.9	116.7	126.5	115.7	125.3	139.2	1.10491
High	Master Protein	Solyc11g005150.2.1	entensin X55687	0	27	9	17	9	1	482	52.6	8.82	29.03	9	1.108	0.303364	78.4	86.9	9.17		14.9	505.7	424.1	490.4	543.6	457.9	618.6	1.14075
High	Master Protein	Solyc04g074800.3.1	Craniofacial development protein 1 (AHRD V3.3 *** A0A151SCQ0_CAJCA)	0	42	12	29	12	1	278	30.9	8.27	77.31	12	1.037	0.647144	109	113	3.56		4.17	799.2	834.4	858	809.3	865.5	874.8	1.02328
High	Master Protein	Solyc01g094030.3.1	CLB1	0	12	4	4	4	1	505	54.6	8.37	13.85	4	0.954	0.799022	41.1	39.2	8.12		16.96	96.7	84.7	98.8	92.3	76.6	107.8	0.987509
High	Master Protein	Solyc03g098730.1.1	Kunitz trypsin inhibitor (AHRD V3.3 *** B8Y888_TOBAC)	0	42	9	25	9	1	246	26.9	8.05	70.36	9	1.223	0.0495582	106.3	130	14.16		7.68	927.5	700.8	870	1063.9	1045.8	1200.9	1.32514
High	Master Protein	Solyc03g111200.3.1	Adenylate kinase family protein (AHRD V3.3 *** AT5G50370.1)	0	70	21	203	13	1	244	26.7	8.38	560.08	21	0.808	0.125999	114.7	92.7	15.04		21.87	6168.4	5436.6	4550.6	4394.3	5723.3	3740.8	0.857808
High	Master Protein	Solyc12g099200.2.1	Invertase inhibitor (AHRD V3.3 *** I1VR17_SOLTU)	0	37	4	7	4	1	171	18.8	8.13	16.01	4	0.944	0.752425	41.6	39.2	36.42		23.4	104.3	59.6	56.5	56.2	63	39	0.717786
High	Master Protein	Solyc08g079260.3.1	Tetratricopeptide repeat-containing family protein (AHRD V3.3 *** U5GMD7_POPTR)	0	53	25	246	25	1	422	45.6	5.02	641.45	25	0.865	0.319575	127.8	110.5	9.95		17.66	11356.3	9676.2	9534	8367.3	10036.1	7046.8	0.832617
High	Master Protein	Solyc01g102330.3.1	Carbohydrate esterase plant-like protein (AHRD V3.3 *** G7J707_MEDTR)	0	10	3	4	3	1	268	29.2	8.79	12.66	3	0.949	0.750061	103.9	98.6	9.18		26.48	457.4	462.6	537.1	438.9	388	632	1.00124
High	Master Protein	Solyc01g102580.3.1	endo-1,4-beta-glucanase (Cel3)	0	6	3	3	1	1	617	68.5	8.79	6.47	3	1.114	0.387562	124.2	138.3	6.89		29.03	76.3	78.7	86.9	87.7	67.7	120.7	1.14138
High	Master Protein	Solyc04g015370.3.1	Acyl carrier protein (AHRD V3.3 *** K4BQ40_SOLLC)	0	30	4	51	4	1	128	14.5	5.9	130.55	4	0.94	0.716825	109	102.4	8.81		8.77	1309.3	1368.2	1150.8	1166.7	1381.8	1230.5	0.987122
High	Master Protein	Solyc11g064950.2.1	BZIP transcription factor (AHRD V3.3 *** Q9SQK1_TOBAC)	0	23	4	6	2	1	211	23.5	8.81	17.59	4	0.905	0.578757	132.1	119.6	0.89		21.61	45.1	44.4	44.4	53.6	40.2	35.7	0.96714
High	Master Protein	Solyc12g017410.2.1	Zinc finger transcription factor 76	0	12	3	3	3	1	497	54.2	8.16	9.76	3	0.914	0.65425	131.3	120	11.28		4.5	34	41	33.9	30.5	33.2	31.1	0.870523
High	Master Protein	Solyc11g072930.2.1	Leucine-rich repeat transmembrane protein kinase protein, putative (AHRD V3.3 *** A0A061GWK2_THECC)	0.002	3	1	1	1	1	592	65.2	4.78	3.76	1	0.906	0.579318	146.8	132.9	7.48		4.42	24.9	21.9	25.1	22.5	22.1	24.1	0.955494
High	Master Protein	Solyc02g079060.3.1	Eukaryotic translation initiation factor 3 subunit J (AHRD V3.3 *** K4B9D0_SOLLC)	0	67	15	97	15	1	222	25	4.93	262.79	15	0.928	0.660904	130.6	121.2	6.32		15.38	3416.2	3133.6	3025.4	2907	3404.6	2502.3	0.920493
High	Master Protein	Solyc06g084350.3.1	Small nuclear ribonucleoprotein family protein (AHRD V3.3 *** AT1G03330.1)	0.002	20	1	3	1	1	93	10.8	7.44	10.18	1	1.037	0.769493	126.6	131.3	8.9		3.97	64.1	56.6	54.1	54.9	58.7	59	0.987414
High	Master Protein	38372277	RecName: Full=RNA-binding protein Hfq	0.002	14	1	2	1	1	86	9.5	8.5	2.74	1	0.657	0.0205313	162.2	106.6	36.46		38.78	17.9	14.1	28.3	11.8	11	21.2	0.729685
High	Master Protein	Solyc03g082980.3.1	RNA-binding KH domain-containing protein (AHRD V3.3 *** A0A061G2I2_THECC)	0	9	4	4	4	1	668	73.4	6.47	5.62	4	1.018	0.849717	127.5	129.7	3		11.73	51.7	51.4	54.2	52.6	43.1	53.8	0.950413
High	Master Protein	Solyc03g097010.3.1	NADH-ubiquinone oxidoreductase-related protein	0	45	4	39	4	1	112	12.2	7.01	124.82	4	0.973	0.923587	99.4	96.7	7.95		9.06	758.8	833.7	712.6	656.8	787.2	738.6	0.946857
High	Master Protein	Solyc07g064810.3.1	Imidazole glycerol phosphate synthase hisHF family protein (AHRD V3.3 *** B9GFE9_POPTR)	0	8	4	4	4	1	588	64.1	6.58	8.54	4	0.955	0.817727	45.3	43.2	11.17		18.15	64.7	66.3	53.7	61.8	59.1	81.5	1.09583
High	Master Protein	Solyc06g036050.3.1	60S ribosomal protein L36 (AHRD V3.3 *** K4C4X4_SOLLC)	0	43	10	70	9	1	146	16.6	11.24	189.88	10	0.706	0.00937229	143.3	101.2	3.89		2.4	4549.5	4519.8	4236.6	3192.5	3086.7	3234.1	0.714969
High	Master Protein	Solyc03g116810.3.1	Signal recognition particle 54 kDa protein (AHRD V3.3 *** G7JGX1_MEDTR)	0	11	3	3	3	1	484	53.4	8.72	6.4	3	1.032	0.787888	126.8	130.8	7.34		5.53	45.7	52.9	49.7	51.3	46.6	51.5	1.00742
High	Master Protein	Solyc01g100030.4.1	deoxyuridine triphosphatase	0	71	14	135	14	1	189	20.1	5.91	366.61	14	1.098	0.370895	64	70.3	9.56		8.82	2948	3375.2	2818.4	2893.4	3452.1	3236.1	1.04813
High	Master Protein	Solyc07g005830.3.1	Translation initiation factor IF-3 (AHRD V3.3 *** K4CB54_SOLLC)	0	17	3	5	3	1	270	30.5	9.57	14.42	3	1.174	0.321288	121.2	142.3	12.84		7.28	40.7	34.5	31.8	40.5	45.8	40.5	1.18505
High	Master Protein	Solyc08g029190.3.1	Octicosapeptide/Phox/Bem1p domain-containing protein / tetratricopeptide repeat-containing protein (AHRD V3.3 *** A0A061GVW9_THECC)	0.001	5	2	3	2	1	669	76.5	5.45	3.21	2	1.004	0.911697	140.4	140.9	9.26		14.01	67.4	81.1	75.7	82.2	76	62.1	0.982605
Medium	Master Protein	24984025	nucleic acid cold-shock chaperone [Pseudomonas putida KT2440]	0.03	11	1	2	1	1	70	7.7	7.25	4.77	1	1.187	0.112671	121.2	143.9	34.78		15.2	536.8	304.6	307.6	296.2	365.2	402.5	0.925936
High	Master Protein	Solyc06g062940.3.1	RING-box protein (AHRD V3.3 *** Q2PYP4_ARAHY)	0.001	12	1	3	1	1	118	13.3	6.34	9.05	1	1.202	0.197031	120.5	144.8	8.76		15.19	55.4	63.7	54.5	53.7	66.6	72.9	1.1129
High	Master Protein	Solyc11g011920.2.1	Glutamate decarboxylase (AHRD V3.3 *** B1Q3F1_SOLLC)	0	19	7	8	7	1	503	56.9	5.62	21.52	7	1.017	0.808604	73.5	74.7	4.71		2.29	397.5	395.9	365.2	402.5	415.2	397.1	1.04851
High	Master Protein	Solyc09g057630.3.1	Glucan endo-1,3-beta-glucosidase-like protein (AHRD V3.3 *** A0A072TYH8_MEDTR)	0	10	4	5	4	1	464	51	9.2	8.18	4	1.269	0.0389113	127.6	161.9	5.97		22.51	181.5	201.3	201.9	255.5	175.8	276.5	1.21054
High	Master Protein	Solyc03g097260.3.1	RING/FYVE/PHD zinc finger protein, putative (AHRD V3.3 *** G7K541_MEDTR)	0.005	1	1	6	1	1	1525	165.2	6.29	11.53	1	1.675	0.000343292	26.2	43.9	34.53		33.15	132.9	99.7	64.5	167	104.3	210.1	1.62033
High	Master Protein	Solyc10g081510.2.1	ethylene-responsive methionine synthase	0	51	32	81	32	1	765	84.7	6.4	207.16	32	1.085	0.420696	104.2	113.1	11.55		3.95	2075.9	2577.2	2187.3	2388.1	2374.1	2222.4	1.02108
High	Master Protein	Solyc03g046350.3.1	ribosomal RNA-processing 7 protein (AHRD V3.3 *-* AT5G38720.3)	0	35	7	12	6	1	282	33.1	9.25	16.65	7	0.894	0.472616	133.1	119	4.42		16.79	307.3	333	310.5	301.8	277.8	215.6	0.836348
High	Master Protein	Solyc10g079200.2.1	Mitochondrial carrier protein (AHRD V3.3 *** B1N662_SOLLC)	0	11	2	2	2	1	297	30.6	9.11	7.55	2	0.878	0.427931	147.1	129	15.19		18.54	53.7	62.9	72.9	55.2	46.7	67.6	0.894459
High	Master Protein	Solyc12g011000.2.1	Citrate synthase (AHRD V3.3 *** K4DCI6_SOLLC)	0	5	2	2	2	1	514	56.3	8.63	5.74	2	1.009	0.85883	140.1	141.3	12.26		12.49	110.5	98.8	86.3	99.7	119.5	94.8	1.06225
Low	Master Protein	Solyc08g067610.3.1	Pleiotropic drug resistance ABC transporter (AHRD V3.3 *** W0TUG3_ACAMN)	0.063	1	1	1	1	1	1454	164.3	6.84	2.09	1	1.058	0.718031	125	132.3	25.15		13.84	33	20.8	23.2	24.5	30.6	24.1	1.02857
High	Master Protein	Solyc04g076790.3.1	Serine hydroxymethyltransferase (AHRD V3.3 *** M1A7K0_SOLTU)	0	38	14	24	14	1	517	57.2	8.12	65.21	14	1.098	0.339461	134.5	147.7	5.68		30.53	349.6	323.1	313.6	558	326.8	354.8	1.25682
High	Master Protein	Solyc10g083260.1.1	LOW QUALITY:senescence regulator (Protein of unknown function, DUF584) (AHRD V3.3 *-* AT3G15040.1)	0.005	15	1	1	1	1	74	8.3	5.48	2.55	1	0.612	0.00465214	163.4	100	13.58		21.11	44.4	33.8	39.1	18.7	28.8	23.9	0.608696
High	Master Protein	Solyc09g064500.3.1	Photosystem II reaction center Psb28 protein (AHRD V3.3 *** K4CU78_SOLLC)	0	22	3	7	3	1	180	20.1	9.36	15.24	3	0.961	0.747505	130.5	125.4	17.45		10.64	140	199.2	170	163.3	159.2	192.7	1.01178
High	Master Protein	Solyc02g069120.3.1	Zinc finger ZPR1 protein (AHRD V3.3 *** A0A191VKH4_SOLTU)	0	28	7	15	7	1	506	55	4.69	31.53	7	1.056	0.672538	137.9	145.7	16.46		18.92	54.7	46.3	39.3	48.9	37.1	54.5	1.00143
High	Master Protein	Solyc01g102750.3.1	alfin1-like PHD domain-containing protein	0	11	2	12	1	1	249	28.1	5.16	26.95	2	0.838	0.321067	134.8	113	16.96		5.68	29	35.7	25.7	24.3	25.9	23.1	0.810841
High	Master Protein	Solyc01g111660.3.1	plasma membrane intrinsic protein 2.8	0	10	2	4	2	1	307	32.7	8.16	14.36	2	1.006	0.862739	128.8	129.6	13.62		20.97	186.9	222.7	246	195	224.1	291.8	1.08435
High	Master Protein	Solyc02g072130.3.1	Protein transport protein Sec61 subunit alpha (AHRD V3.3 *** A0A0B2SPC7_GLYSO)	0.004	4	2	2	2	1	475	51.9	8.81	0	2	0.757	0.0592182	152.8	115.7	3.33		0.03	124.9	118.8	126.7	94.6	94.5	94.5	0.765659
High	Master Protein	Solyc03g033500.3.1	Zinc knuckle family protein (AHRD V3.3 *-* A0A061FDW4_THECC)	0	22	3	9	3	1	196	18.9	8.13	29.09	3	0.894	0.406219	133	118.9	20.75		10.89	301.7	411.5	460.1	367.9	352.1	431	0.980994
High	Master Protein	Solyc04g074440.1.1	Phosphate-responsive 1 family protein (AHRD V3.3 *** A0A061FGW0_THECC)	0	20	5	6	1	1	315	33.9	8.72	18.41	5	1.108	0.407742	124.4	137.8	9.76		26.61	68.8	82.7	72.1	79.9	76.7	120.8	1.24061
High	Master Protein	Solyc04g079315.1.1	RNA binding protein (AHRD V3.3 *** E3NYS6_9FABA)	0	25	4	10	4	1	158	17	6.29	31.22	4	1.139	0.225725	122.8	139.8	1.59		10.04	582.5	595.6	600.8	707.6	581.7	678.2	1.10602
High	Master Protein	Solyc00g090870.3.1	SNF1-related protein kinase regulatory subunit beta-2 (AHRD V3.3 *** A0A151TNE8_CAJCA)	0.001	11	1	3	1	1	122	13.5	6.52	4.24	1	1.019	0.849632	127	129.5	6.83		20	31.9	30.7	35	26	32.5	39	0.998975
High	Master Protein	Solyc03g111310.3.1	SNF1-related protein kinase regulatory subunit gamma 1 (AHRD V3.3 *** A0A061G5Z8_THECC)	0	13	3	4	3	1	426	47.4	5.63	6.86	3	0.834	0.329312	149.9	125.1	10.76		4.4	29.3	36	34.9	29.1	31.4	29.1	0.894212
High	Master Protein	Solyc01g100380.3.1	Calreticulin (AHRD V3.3 *** CALR_NICPL)	0	67	28	196	27	1	390	44.6	4.84	512.65	28	1.063	0.524386	92.2	97.9	0.54		20.79	7457	7391.5	7465.2	8662.9	7923.4	5696.7	0.998624
Medium	Master Protein	Solyc01g111830.3.1	Methyltransferase (AHRD V3.3 *** K4B445_SOLLC)	0.011	4	1	1	1	1	358	40.1	7.08	3.03	1	0.787	0.154891	152.7	120.1	28.41		4.73	23.8	40.8	41.6	32.1	34	30.9	0.913371
High	Master Protein	Solyc07g066580.3.1	Sulfurtransferase (AHRD V3.3 *** C0LIR4_SOLLC)	0	47	12	36	9	1	371	40.9	7.87	100.17	12	1.018	0.757579	108.2	110.1	3.08		5.39	1218.1	1237.6	1165.6	1239.6	1231.2	1354.2	1.05625
High	Master Protein	Solyc04g045480.3.1	Ubiquitin thioesterase (AHRD V3.3 *** K4BRH8_SOLLC)	0	26	5	5	5	1	301	34.3	4.87	15.83	5	0.953	0.822435	142.5	135.8	16.49		17.96	103	103.4	76.3	98.2	91.2	126.9	1.11885
High	Master Protein	Solyc03g044150.3.1	Subtilisin-like protease (AHRD V3.3 *** A9XG40_TOBAC)	0	6	2	3	2	1	636	66.8	6.43	5.88	2	1.182	0.288893	132.9	157.2	5.08		22.15	27.4	27.7	25.2	41	26.3	32.4	1.24159
High	Master Protein	Solyc11g013260.2.1	Prohibitin (AHRD V3.3 *** O04361_TOBAC)	0	42	10	19	7	1	321	35.2	9.5	51.07	10	0.915	0.575534	55.1	50.5	4.51		6.44	231	250.4	249.6	228.4	244.5	215	0.94104
High	Master Protein	Solyc04g080510.3.1	CBS domain protein (AHRD V3.3 *** B4G1D2_MAIZE)	0	21	4	4	4	1	221	24.9	8.53	10.9	4	0.977	0.948549	141.5	138.3	4.71		3.01	99.5	96.3	90.6	94.1	95.1	89.8	0.974162
High	Master Protein	Solyc02g079210.3.1	DAG protein (AHRD V3.3 *** B6SJX7_MAIZE)	0	44	14	68	14	1	460	51.5	7.87	165.06	14	0.986	0.971856	128.3	126.5	7.06		9	1370.4	1574.2	1444	1245.4	1423.5	1485.6	0.946657
High	Master Protein	Solyc12g098890.2.1	50S ribosomal protein L18 (AHRD V3.3 *** W9QXJ8_9ROSA)	0	23	5	6	5	1	162	18.2	9.58	15.15	5	0.859	0.284722	145.2	124.7	4.3		8.95	731.3	681.2	737.3	627.9	600.5	711.6	0.90241
High	Master Protein	Solyc01g005400.3.1	Caleosin-related family protein (AHRD V3.3 *** AT1G70670.1)	0	34	6	6	5	1	200	22.7	7.58	10.51	6	0.873	0.389546	68.8	60.1	9.18		8.91	141.6	136.2	118.4	119	104.7	124.8	0.879606
High	Master Protein	Solyc06g051010.1.1	LOW QUALITY:Peptide-N4-(N-acetyl-beta-glucosaminyl)asparagine amidase A protein (AHRD V3.3 *** AT5G05480.1)	0	15	6	19	6	1	590	66.2	6.54	45.42	6	1.258	0.052018	68.1	85.6	12.2		13.24	338	401.3	431.2	523.2	405.6	504.7	1.22469
High	Master Protein	Solyc01g009990.3.1	Peptidyl-prolyl cis-trans isomerase (AHRD V3.3 *** K4ATJ4_SOLLC)	0	52	10	90	9	1	248	26.5	9.11	191.25	10	1.022	0.741952	102.8	105.1	6.89		4.95	1743.1	1929.3	1696.2	1661.4	1781.6	1830.6	0.982305
High	Master Protein	Solyc12g008570.2.1	Arginyl-tRNA synthetase-like protein (AHRD V3.3 *** V5RAL0_CAMSI)	0	7	3	3	3	1	590	66.7	6.33	7.76	3	1.258	0.0801288	119.1	149.9	11.8		6.64	89.2	109.1	89.8	102.8	113	117.1	1.1555
High	Master Protein	Solyc10g083290.4.1	symbol=Lin6	0	10	4	4	1	1	582	65.8	9.19	11.5	4	1.399	0.0456483	112.8	157.8	6.05		7.81	18	20	18.1	27.8	25.3	23.8	1.37077
High	Master Protein	Solyc01g005440.3.1	Jasmonate ZIM-domain protein 3 (AHRD V3.3 *** B2XVS2_SOLLC)	0	27	6	7	6	1	338	35.8	8.9	15.46	6	1.041	0.59638	127.2	132.4	8.92		11.78	274.8	322.1	279.5	250.4	317.4	290.9	0.979804
High	Master Protein	Solyc06g069860.3.1	60S ribosomal protein L34 (AHRD V3.3 *** RL34_TOBAC)	0	33	4	13	1	1	120	13.7	11.6	37.96	4	1.141	0.321474	123.7	141.2	26.62		25.98	115.4	121.4	182.6	138.5	98.7	168.8	0.96805
High	Master Protein	Solyc01g010810.3.1	Ran guanine nucleotide release factor-like protein (AHRD V3.3 *** G7KCJ8_MEDTR)	0	45	4	10	4	1	203	21.7	4.65	27.07	4	1.118	0.412159	124.5	139.2	8.38		6.53	159.9	145.7	135.4	168.3	148.1	162.8	1.08662
High	Master Protein	Solyc12g013550.2.1	1D-myo-inositol 2-amino-2-deoxy-alpha-D-glucopyranoside ligase (AHRD V3.3 *** A0A0B0PDZ2_GOSAR)	0	12	1	7	1	1	97	10.6	9.99	18.19	1	0.882	0.304725	145.5	128.4	3.62		16.01	181.2	183.7	171.4	124.8	159.9	171.7	0.851016
High	Master Protein	Solyc11g069290.2.1	Pyridoxal biosynthesis protein PDX2 (AHRD V3.3 *** A0A151SGI6_CAJCA)	0	30	3	8	3	1	251	27	5.85	16.72	3	1.341	0.0699732	115.3	154.6	9.08		3.58	31.5	28.7	34.5	40.7	42.2	43.8	1.33791
High	Master Protein	Solyc01g094040.3.1	Blue copper protein (AHRD V3.3 *** A0A199UNZ4_ANACO)	0	5	1	2	1	1	215	23	4.56	7.38	1	1.366	0.0156208	124.4	170	31.9		18.42	47.9	77.4	93.9	105.7	85.4	124	1.4375
High	Master Protein	Solyc02g079400.3.1	Nitric oxide synthase-interacting protein homolog (AHRD V3.3 *** K4B9G4_SOLLC)	0	22	5	6	5	1	304	34	8.57	17.19	5	0.929	0.542067	132.1	122.8	7.23		6.55	190.3	211.1	184.2	196.8	175.4	176.9	0.937671
High	Master Protein	Solyc08g006820.3.1	Transmembrane 9 superfamily member (AHRD V3.3 *** M1CHH8_SOLTU)	0.005	3	2	2	2	1	651	75	6.79	2.16	2	0.852	0.384916	150.5	128.3	19.57		0.96	13.9	19.1	13.7	11.7	11.9	11.8	0.75803
High	Master Protein	Solyc07g032090.3.1	Transcription initiation factor IIF subunit beta (AHRD V3.3 *** A0A0B0MH47_GOSAR)	0	29	6	12	6	1	265	30.2	8.1	29.07	6	0.977	0.933221	129.4	126.4	5.77		8.7	437.7	472.9	423	427.8	463.8	389.5	0.960633
High	Master Protein	24986632	branched-chain amino acid ABC transporter, periplasmic amino acid-binding protein (braC-like) [Pseudomonas putida KT2440]	0.002	4	1	1	1	1	378	40.2	6.3	3.52	1	1.032	0.81523	126.4	130.4	17.42		58.58	21.5	24.7	30.3	17.3	25.5	53.1	1.25359
High	Master Protein	Solyc09g009830.3.1	Carbonic anhydrase family protein (AHRD V3.3 *** D7LUA2_ARALL)	0	20	4	6	4	1	275	30.4	8.1	15.85	4	0.977	0.905542	140.5	137.2	3.65		9.56	226.9	216	211.4	180	215.4	211	0.926792
High	Master Protein	Solyc08g061130.3.1	BZIP transcription factor (AHRD V3.3 *** L0MZN5_MALDO)	0	42	5	9	5	1	158	17.3	9.69	25.75	5	0.795	0.079048	149	118.5	8.37		1.15	394.8	405.2	460.3	322.2	319.5	326.9	0.768547
High	Master Protein	Solyc12g100160.2.1	Ribosomal protein L6 family (AHRD V3.3 *** AT1G05190.1)	0	32	6	12	6	1	227	25	10.05	30.8	6	0.801	0.0803542	148.5	118.9	1.84		4.65	435.6	449.8	436.1	349.1	332.6	365.1	0.79213
High	Master Protein	Solyc03g112850.3.1	60S ribosomal protein L44 (AHRD V3.3 *** RL44_GOSHI)	0	46	7	14	2	1	105	12	10.27	26.85	7	1.071	0.469946	78.3	83.8	66.81		55.61	689	758.1	2084.5	1692.3	811.9	606.9	0.880932
High	Master Protein	Solyc01g065530.3.1	Protein COBRA, putative (AHRD V3.3 *** B9RZK6_RICCO)	0	6	3	5	2	1	648	70.7	6.06	13.17	3	1.198	0.266388	133	159.3	11.53		15.49	14	17.6	15.4	18.4	17.4	23.1	1.25319
High	Master Protein	Solyc02g082900.3.1	Adipocyte plasma membrane-associated protein (AHRD V3.3 *** W9T0J8_9ROSA)	0	38	7	16	7	1	371	41.3	5.36	43.3	7	1.003	0.835698	102.2	102.6	9.24		9.14	333.4	278.8	295.6	296.5	296.4	346	1.03426
High	Master Protein	Solyc10g080100.2.1	villin 2 (AHRD V3.3 *** AT2G41740.2)	0	16	8	12	4	1	870	96.2	5.97	26.84	8	1.126	0.459355	29.2	32.8	9.88		14.62	30.9	36.3	37.3	46.3	40.9	34.5	1.16459
High	Master Protein	Solyc01g011000.3.1	Eukaryotic translation initiation factor 5A (AHRD V3.3 *** K4BNF7_SOLLC)	0	82	15	585	3	1	159	17.4	5.78	1316.45	15	0.968	0.915889	74.3	71.9	4.31		8.38	3959.5	4307.3	4073.3	3574.2	4229	3941	0.95171
High	Master Protein	Solyc03g118340.3.1	Chloroplast ATP-dependent Clp protease chaperone protein (AHRD V3.3 *** A0A088FCE7_NICBE)	0	35	23	38	11	1	926	102.5	6.54	93.6	23	1.035	0.670679	101.5	105	5.19		18.62	1136	1085	1023.8	1492.6	1073.9	1122.5	1.1369
High	Master Protein	Solyc09g008800.3.1	60S ribosomal protein L24 (AHRD V3.3 *** RL24_PRUAV)	0	30	6	26	3	1	162	18.4	10.77	88.74	6	0.737	0.0235381	129.1	95.1	29.41		38.95	1452.3	1694	2510.6	1248	1083.7	2167.7	0.795383
High	Master Protein	Solyc11g069280.2.1	Late embryogenesis abundant protein-related (AHRD V3.3 *** A0A061GV26_THECC)	0.001	7	2	2	2	1	342	38	6.71	3.35	2	1.423	0.0352619	112.3	159.8	11.34		31.5	17.5	19.6	15.6	22.1	39	24.9	1.63188
High	Master Protein	Solyc10g006290.3.1	constitutive plastid-lipid associated protein	0	62	12	34	12	1	187	19.8	8.54	92.47	12	1.136	0.225857	88.6	100.6	14.1		13.5	1454.3	1171.3	1129.9	1330.1	1407.2	1078.8	1.01614
High	Master Protein	Solyc08g005520.3.1	Ankyrin repeat-containing protein (AHRD V3.3 *** A0A103XFQ8_CYNCS)	0	50	8	13	8	1	250	27.2	6.46	28.52	8	0.966	0.931222	130.4	126	3.41		3.17	315.2	311.7	332.1	305.6	288.6	304.5	0.937122
High	Master Protein	Solyc05g014050.3.1	Inner membrane protein (AHRD V3.3 *** S8C850_9LAMI)	0	10	4	6	4	1	531	58.5	7.06	13.41	4	1.365	0.00951969	79	107.8	9.45		14.45	344.2	410.9	403.2	551.8	550.6	423.9	1.31771
High	Master Protein	Solyc12g096620.1.1	GDSL esterase	0	22	4	5	4	1	380	42	7.84	11.23	4	1.034	0.778764	34.9	36.1	7.84		12.82	42.2	45.4	38.8	48.7	37.6	43.6	1.02769
High	Master Protein	Solyc01g111530.3.1	E3 ubiquitin-protein ligase (AHRD V3.3 *** G7JNF2_MEDTR)	0	3	3	3	3	1	1860	199.8	6.05	5.2	3	1.024	0.800041	127.8	130.9	1.52		17.84	74.3	74.1	76.2	91.3	76.1	63.8	1.02939
High	Master Protein	Solyc05g013170.2.1	GCK domain-containing protein (AHRD V3.3 *-* AT1G14060.1)	0	39	10	34	10	1	244	27.7	4.7	102.24	10	0.861	0.304031	123.2	106.1	6.37		19.71	3644.5	3272.3	3267.8	2818.1	3729.4	2595.9	0.897767
High	Master Protein	Solyc04g058090.3.1	Phosphoribosylformylglycinamidine cyclo-ligase (AHRD V3.3 *** A0A061DT32_THECC)	0	30	8	22	8	1	404	42.6	5.4	50.13	8	1.109	0.307279	87.7	97.3	11.32		13.62	540.4	661.9	662.7	816.6	620.3	733.8	1.16391
Medium	Master Protein	24983178	putative Long-chain fatty acid transporter [Pseudomonas putida KT2440]	0.039	3	1	1	1	1	421	45.7	5.72	0	1	1.122	0.403984	123.5	138.6	8.01		33.15	64.7	56.8	56.2	60.4	63.8	106	1.29544
High	Master Protein	Solyc12g096300.2.1	40S ribosomal protein S6 (AHRD V3.3 *** K4DHA3_SOLLC)	0	52	16	88	5	1	249	28.3	10.64	248.77	16	0.487	3.01361e-08	167.4	81.5	24.08		14.74	4078.6	5887.6	6687.9	2867.5	2868.3	3668.2	0.564666
High	Master Protein	Solyc10g076890.2.1	RNA binding (RRM/RBD/RNP motifs) family protein (AHRD V3.3 *** AT5G32450.1)	0	33	8	11	8	1	356	38.8	8.92	22.55	8	0.874	0.384966	145.8	127.4	7.52		5.13	247.5	277.3	286.4	239.2	242.4	262.7	0.91753
High	Master Protein	Solyc02g065680.3.1	Amino acid transporter, putative (AHRD V3.3 *** B9T738_RICCO)	0.001	6	2	2	2	1	463	50.3	8.06	5.74	2	1.137	0.357356	123	139.8	9.94		9.39	52.6	54.7	63.3	62.2	60.5	71.8	1.14009
High	Master Protein	Solyc07g039510.3.1	alpha/beta-Hydrolases superfamily protein (AHRD V3.3 *** AT3G47560.4)	0	24	7	8	7	1	318	35.8	6.64	24.42	7	1.019	0.772355	80	81.5	11.13		6.29	347.8	425	358	405.9	364.8	364.5	1.00389
High	Master Protein	Solyc02g082760.3.1	ethylene-responsive catalase	0	38	14	24	10	1	492	56.9	7.21	71.23	14	0.948	0.754408	140.3	133	8.77		5.84	859.2	834.8	726.3	820.8	731.2	791.1	0.968103
High	Master Protein	Solyc11g065080.2.1	S2 self-incompatibility locus-linked pollen 3.2 protein (AHRD V3.3 *-* Q7XAE8_PETIN)	0	67	8	24	8	1	114	13	5.03	80.14	8	0.861	0.219044	125.5	108.1	16.2		20.61	1217.4	987.1	892.3	850.2	1114.1	753.3	0.877551
High	Master Protein	Solyc03g120230.3.1	MAR-binding filament-like protein 1 (AHRD V3.3 *** MFP1_SOLLC)	0	51	32	68	32	1	717	81.4	5.14	172.46	32	1.003	0.860232	115.4	115.7	8		12.63	2102.3	1833.4	1838	1842.7	2208.8	1746	1.00412
High	Master Protein	Solyc04g081050.2.1	Calcium-binding EF-hand (AHRD V3.3 *** A0A103XBE8_CYNCS)	0	6	4	7	4	1	802	89.5	6.52	21.81	4	1.061	0.616148	61.9	65.7	7.04		10.64	173.8	168.3	192.2	184.3	173.8	212.9	1.06869
High	Master Protein	Solyc06g068030.3.1	Trafficking protein particle complex subunit 2 (AHRD V3.3 *-* A0A0B2R9I4_GLYSO)	0.005	11	1	1	1	1	137	15.5	7.2	0	1	1.178	0.258314	132.5	156.1	5.75		18.68	41.7	42.8	38.3	49.1	36.5	53	1.12866
High	Master Protein	Solyc03g005430.3.1	MATH domain-containing protein (AHRD V3.3 *** A0A0B2RFR3_GLYSO)	0.001	4	2	2	2	1	1149	126.8	6.73	5.07	2	0.997	0.95499	142.2	141.9	9.46		22.31	16.6	17.1	14.2	16.6	20.7	13.2	1.05428
High	Master Protein	Solyc02g069780.3.1	SIT4 phosphatase-associated family protein (AHRD V3.3 *** AT1G30470.1)	0	10	3	5	2	1	784	87	4.74	5.58	3	0.742	0.0544996	154.6	114.7	13.67		5.35	43.7	55	56.7	40.9	42.3	38.1	0.780566
High	Master Protein	Solyc01g008550.4.1	phenylacetaldehyde reductase PAR2	0	43	11	16	10	1	320	35.4	6.43	46.54	11	1.051	0.622658	63.6	66.8	6.66		9.93	471.8	458.8	414.8	529.1	433.5	482	1.07373
High	Master Protein	Solyc10g009280.3.1	GRF1-interacting factor-like protein (AHRD V3.3 *** A0A072TYG4_MEDTR)	0	39	5	18	5	1	200	21.7	6.52	48.02	5	0.928	0.66394	70.5	65.4	12.96		8.05	317.3	321.5	252.8	272.1	319.7	294.4	0.993943
High	Master Protein	Solyc10g051390.2.1	RNA-binding glycine-rich protein (AHRD V3.3 *** D6PZY6_TOBAC)	0	72	7	156	5	1	88	9.6	4.81	329.52	7	0.975	0.963729	93.8	91.4	18.94		7.17	2078.4	3035.5	2810.2	2586.9	2739.6	2980.4	1.04831
High	Master Protein	Solyc11g066520.2.1	Carboxypeptidase (AHRD V3.3 *** K4D9Q9_SOLLC)	0	17	8	15	8	1	463	51.5	6.43	44.52	8	0.999	0.909296	137.9	137.8	12.75		8.77	912.7	719.1	761.8	761	827.3	693.9	0.953459
High	Master Protein	Solyc02g077410.3.1	28 kDa heat-and acid-stable phosphoprotein (AHRD V3.3 *** A0A151SAQ2_CAJCA)	0	39	6	42	6	1	162	19	8.25	119.63	6	0.772	0.0332739	107.1	82.7	2.29		10.4	1022.6	1004.6	977	744	902.5	775.2	0.806105
High	Master Protein	Solyc06g084090.3.1	Histone H2A (AHRD V3.3 *** K4CAR4_SOLLC)	0	53	6	110	2	1	137	14.5	10.39	242.24	6	0.884	0.380058	117.7	104.1	8.97		4.17	1515.5	1266.3	1416.2	1316.5	1251.9	1212.3	0.900596
High	Master Protein	Solyc12g056830.1.1	ATP synthase delta-subunit protein (AHRD V3.3 *** A0A061F8S8_THECC)	0	28	4	7	4	1	250	27.3	8.92	16.9	4	0.892	0.467807	134.1	119.6	8.44		10.48	137.5	125.2	148.4	110.2	122.6	136	0.897105
High	Master Protein	Solyc12g009810.2.1	UDP-N-acetylglucosamine transferase subunit ALG13-like protein (AHRD V3.3 *** W9QX49_9ROSA)	0.005	19	1	1	1	1	128	14.1	5.06	2.99	1	1.021	0.877431	126.9	129.6	6.66		12.14	22.3	24.3	21.4	22.8	24.5	19.2	0.977941
High	Master Protein	Solyc09g065510.3.1	UPF0690 protein C1orf52 (AHRD V3.3 *** A0A1D1Z6A3_9ARAE)	0.001	17	3	3	3	1	174	19.8	6.4	4.48	3	0.745	0.0386812	140.8	105	16.04		14.5	84.3	116.4	106.3	90.5	79.3	67.6	0.77329
High	Master Protein	Solyc02g083750.1.1	LOW QUALITY:DNA-binding storekeeper protein-related transcriptional regulator (AHRD V3.3 *** AT5G28040.2)	0	13	5	5	4	1	421	46.8	4.84	11.15	5	0.981	0.869913	74.2	72.8	7.94		6.89	145.8	164.8	170	179.5	161.7	158.1	1.03891
High	Master Protein	Solyc04g016260.3.1	Calcium-transporting ATPase (AHRD V3.3 *** M1AYJ8_SOLTU)	0	5	5	6	5	1	1043	113.6	6.48	10.76	5	1.016	0.747941	137.6	139.8	4.02		15.2	508.8	485.2	469.9	618.4	492.7	469.6	1.07979
High	Master Protein	Solyc06g071720.1.1	60S ribosomal protein L27A (AHRD V3.3 *** B6VC54_VERFO)	0	45	7	24	4	1	148	16.4	10.59	61.01	7	0.89	0.405681	84.2	74.9	60.25		36.27	341.4	482.8	1053.8	620.4	429.7	296.4	0.716986
High	Master Protein	Solyc07g007820.3.1	ENTH/ANTH/VHS superfamily protein (AHRD V3.3 *** AT5G35200.2)	0	18	6	9	6	1	555	61.4	5.68	16.21	6	1	0.906751	140.3	140.3	6.16		2.53	110.7	97.9	103.7	104.4	99.6	103.7	0.985271
High	Master Protein	Solyc10g078960.2.1	60S ribosomal protein L21-like protein (AHRD V3.3 *** Q3HVK5_SOLTU)	0	40	7	57	5	1	164	18.7	10.58	143.5	7	1.099	0.3676	72.8	80	8.35		10.89	3708.4	3755.2	4297.6	4145.2	3401.5	4125.5	0.992433
High	Master Protein	Solyc10g081850.2.1	Syntaxin, putative (AHRD V3.3 *** B9SDJ9_RICCO)	0	56	11	28	8	1	250	28.4	7.59	58.24	11	1.002	0.907963	101.1	101.3	10.12		8.36	510.2	416.5	473.1	465.9	474	541.1	1.05801
High	Master Protein	Solyc04g011350.3.1	2-oxoglutarate dehydrogenase E1 component family protein (AHRD V3.3 *** B9HM58_POPTR)	0	16	12	15	9	1	1020	115.3	6.89	30.97	12	0.978	0.996765	90.3	88.3	5.42		5.44	245.7	264.8	273.4	280.4	253	259.1	1.01097
High	Master Protein	Solyc04g071490.3.1	Heat shock family protein (AHRD V3.3 *-* B9GTI4_POPTR)	0.002	8	2	2	2	1	325	36.9	6.19	5.18	2	0.806	0.186157	150.8	121.6	12.91		12.62	60.8	48.1	60.7	48.9	46.5	58.8	0.909198
High	Master Protein	Solyc07g054850.3.1	transmembrane protein (AHRD V3.3 *** AT4G28100.1)	0	16	4	6	4	1	318	34.3	8.19	10.46	4	1.062	0.618514	126.7	134.6	23.9		11.32	190.4	196.9	286.5	209.2	172.1	212.4	0.881122
High	Master Protein	Solyc05g013070.3.1	Protein kinase, putative (AHRD V3.3 *** B9S913_RICCO)	0	21	7	7	7	1	436	49.2	8.13	21.18	7	1.013	0.924843	63.8	64.6	3.25		8.22	156.4	164.5	154.9	177.3	151.5	158.5	1.02417
High	Master Protein	Solyc11g071600.2.1	aldehyde oxidase	0	8	8	10	7	1	1364	149	6.32	20.84	8	1.206	0.17948	121.4	146.4	8.41		15.95	126.8	118.8	140.2	114.5	153.6	152.9	1.09124
High	Master Protein	Solyc02g064970.3.1	Peroxidase	0	47	11	20	10	1	346	37.8	7.59	54.27	11	0.922	0.638192	74.1	68.3	9.13		5.25	365.2	304.3	332.7	325.1	292.8	306.8	0.92267
High	Master Protein	489348367	MULTISPECIES: 50S ribosomal protein L24 [Pseudomonas]	0	28	2	3	2	1	104	11.3	10.05	6.82	2	0.811	0.160027	150	121.7	14.1		30.62	83.3	63.7	80.9	65.6	65.6	107.8	1.04871
High	Master Protein	Solyc04g072400.3.1	Plant/F7F23-4 protein (AHRD V3.3 *** G7IJR9_MEDTR)	0	13	5	5	5	1	456	51.5	5.85	7.53	5	1.14	0.350437	123.8	141.1	3.8		13.12	134.1	126.9	124.8	144.7	153.1	118.2	1.07828
High	Master Protein	Solyc04g081340.3.1	HVA22-like protein (AHRD V3.3 *** M0ZWH6_SOLTU)	0	14	2	3	2	1	304	33.6	8.79	6.44	2	0.931	0.687698	131.8	122.8	16.01		13.25	90.2	70.3	68	80.8	65.5	64.1	0.920788
High	Master Protein	Solyc08g079255.1.1	Lipid transfer protein (AHRD V3.3 *** I3SGW1_MEDTR)	0	34	4	16	3	1	151	15.6	7.87	45.91	4	1.124	0.232325	122.9	138.1	19.62		9.13	893.2	913.6	1249	946.9	1026.6	1135.5	1.01741
High	Master Protein	Solyc10g008070.3.1	Transcription factor GTE4 (AHRD V3.3 *** A0A0B2R809_GLYSO)	0	9	3	4	3	1	485	54.7	7.9	6.01	3	1.009	0.897438	127.8	129	34.99		7.8	22.8	34.7	47.2	31.2	36.2	35.1	0.978988
High	Master Protein	Solyc06g074790.1.1	Histone H2B (AHRD V3.3 *** M1AAN4_SOLTU)	0	58	14	523	2	1	142	15.7	10.05	1204.1	14	0.842	0.228332	112.6	94.9	13.12		14.87	5687.6	4950.9	6445.7	5168	4789.9	3840.9	0.807694
High	Master Protein	Solyc03g005195.1.1	Ferredoxin (AHRD V3.3 *** Q8LD29_ARATH)	0.005	17	2	2	2	1	150	16.5	5.35	2.56	2	0.755	0.0523	66.5	50.2	9.89		8.62	128.1	105.2	114.8	80.6	86.7	95.6	0.755243
High	Master Protein	Solyc06g073585.1.1	Rhodanese/Cell cycle control phosphatase superfamily protein (AHRD V3.3 *-* AT2G21045.1)	0	45	2	27	2	1	60	6.6	5	73.19	2	0.813	0.0967597	117	95.1	5.64		14.69	1011.3	907.6	935.3	729.7	950.3	760.3	0.854986
High	Master Protein	Solyc02g082840.3.1	Protein GRIP (AHRD V3.3 *** A0A0B2S9J7_GLYSO)	0	27	19	23	18	1	809	92.4	5.06	53.18	19	0.949	0.728748	121.1	114.9	7.32		13.53	1086.8	1059.3	944.6	1243.5	979.1	1005.6	1.04449
High	Master Protein	Solyc01g104840.3.1	Glycine-rich RNA-binding protein (AHRD V3.3 *-* A0A0B0N033_GOSAR)	0	32	7	56	6	1	223	24.7	5	110.86	7	0.843	0.23107	105.4	88.8	8.14		15.94	1845	2061.3	2168.4	1737.5	1736.9	2265.5	0.944886
High	Master Protein	Solyc01g049680.3.1	Transcription factor Pur-alpha 1 (AHRD V3.3 *** A0A061GR22_THECC)	0	65	8	13	8	1	179	19.5	5.39	32.49	8	1.021	0.747435	138.3	141.1	2.24		6.03	247.3	236.5	241.4	246.4	226.6	255.2	1.00414
High	Master Protein	Solyc05g056580.3.1	S-adenosyl-L-methionine-dependent methyltransferases superfamily protein (AHRD V3.3 *** AT5G64030.1)	0	10	6	13	6	1	813	90.8	5.26	23.14	6	1.249	0.0509424	128.1	160	3.06		11.85	235.5	244.5	250.3	305.3	346.8	273.8	1.26784
High	Master Protein	Solyc06g005360.3.1	Actin-depolymerizing factor family protein (AHRD V3.3 *** B9HPK1_POPTR)	0	54	5	31	4	1	137	15.8	6.57	72.41	5	0.945	0.799568	98.9	93.4	6.72		10.36	600.6	593.8	530.6	468	565.6	561	0.924406
High	Master Protein	Solyc01g111640.3.1	SKP1-like protein (AHRD V3.3 *** C3V9V9_CITMA)	0	73	9	52	5	1	158	17.7	4.67	151.19	9	0.955	0.813586	131.1	125.3	14.73		6.14	86.8	101.6	75.7	80.2	90.2	82.9	0.959106
High	Master Protein	Solyc04g049350.3.1	chorismate synthase 1 precursor	0	34	8	18	8	1	418	45.6	6.05	48.13	8	0.997	0.943724	101.5	101.3	4.72		20.34	424.7	426	391.6	569.1	393.3	423.6	1.11567
High	Master Protein	Solyc07g066420.3.1	Peptidyl-prolyl cis-trans isomerase-like protein (AHRD V3.3 *** A0A072U025_MEDTR)	0	8	2	2	2	1	523	60.1	5.48	4.39	2	1.206	0.220984	120.4	145.2	12.84		19.93	37.8	38.2	47.1	57.7	39	46.1	1.16003
High	Master Protein	Solyc08g006060.3.1	Protein phosphatase 2C family protein (AHRD V3.3 *** AT4G31860.1)	0	8	2	2	2	1	368	40.2	5.16	5.87	2	1.084	0.601516	124.7	135.2	11.56		6.6	33.4	41.8	36	43.2	39.1	38.3	1.08453
High	Master Protein	Solyc03g080160.3.1	Nascent polypeptide associated complex alpha subunit, putative (AHRD V3.3 *** B9S5M4_RICCO)	0	59	10	171	10	1	224	24.5	4.67	329.64	10	0.956	0.840665	121.2	115.8	10.09		18.03	1917.7	2253.8	1886.3	1833.2	2088.8	1447.7	0.886411
High	Master Protein	Solyc08g007600.1.1	Subtilisin-like protease (AHRD V3.3 *** Q9LWA3_SOLLC)	0	5	3	3	3	1	743	80.2	8.66	7.78	3	0.984	0.954577	140.8	138.6	4.13		11.05	78.6	77.5	72.7	76.3	68.4	85.4	1.00568
High	Master Protein	Solyc09g011590.3.1	Glutathione S-transferase-like protein (AHRD V3.3 *-* A8DUB0_SOLLC)	0	7	4	4	3	1	498	57.9	5.34	10.7	4	1.984	3.11317e-09	55.4	109.8	3.35		6.01	268.3	257.8	251.1	511.3	505.7	563.1	2.03307
High	Master Protein	Solyc07g064320.2.1	Eukaryotic translation initiation factor 2B (eIF-2B) family protein (AHRD V3.3 --* AT1G53900.3)	0.007	13	1	1	1	1	152	16.6	9.54	2.55	1	0.896	0.518553	146	130.8	10.62		6.77	39.4	40.1	32.9	39.4	35	35.3	0.975979
High	Master Protein	Solyc11g040050.2.1	RNA binding protein, putative (AHRD V3.3 *** B9S3N2_RICCO)	0	28	6	12	6	1	390	43.1	8.34	24.33	6	0.973	0.927513	59.6	58	22		6.81	93.3	144.8	114.8	102.5	117.4	111.7	0.939643
High	Master Protein	Solyc10g083300.2.1	cell-wall invertase	0	24	9	13	6	1	589	66.8	8.84	28.92	9	1.084	0.497175	45.8	49.7	1.51		16.71	189	183.9	188.5	204.4	189.7	258.7	1.16281
High	Master Protein	Solyc02g031900.2.1	Kinase family protein (AHRD V3.3 *-* D7LHR9_ARALL)	0	6	3	5	2	1	658	72.3	5.66	12.09	3	1.015	0.842662	139.4	141.6	8.9		24.21	92.3	90.5	78.1	124.6	91.9	78.3	1.12993
High	Master Protein	Solyc04g007990.1.1	LOW QUALITY:ATP synthase subunit beta, chloroplastic (AHRD V3.3 --* ATPB_CALFL)	0.001	29	1	3	1	1	70	8.1	10.11	2.18	1	0.964	0.85148	143.3	138.2	9.34		10.85	23.7	19.7	22.4	21.6	25.6	21.2	1.03951
Medium	Master Protein	Solyc10g076720.2.1	UDP-Glycosyltransferase superfamily protein (AHRD V3.3 --* AT3G21790.1)	0.01	4	1	1	1	1	200	21	8.66	2.87	1	0.721	0.0415892	41.3	29.8	29.27		14.16	58.5	101.4	69	48.5	62.2	49.8	0.70118
High	Master Protein	Solyc10g074880.2.1	Protein RETICULATA-RELATED 3, chloroplastic (AHRD V3.3 *** RER3_ARATH)	0	23	6	8	5	1	332	35.8	8.22	21.75	6	1.005	0.97614	129.2	129.8	9.46		14.8	151.9	145.5	173.8	152.6	152.2	195.1	1.06091
High	Master Protein	Solyc07g062650.3.1	Malate dehydrogenase (AHRD V3.3 *** K4CGU8_SOLLC)	0	73	18	354	13	1	348	36.2	8.73	985.27	18	1.022	0.743199	90.9	92.9	4.81		4.98	5032.7	5467.6	5039.6	5149.9	5014.4	5517.9	1.00916
High	Master Protein	Solyc11g069370.2.1	RuvB-like helicase (AHRD V3.3 *** K4DA93_SOLLC)	0	39	11	15	10	1	461	50.5	5.82	32.62	11	1.001	0.891361	95.4	95.5	6.53		25.28	344	385.8	386.4	580.1	380.7	386.3	1.20686
High	Master Protein	Solyc12g036790.2.1	NADH dehydrogenase (Ubiquinone) 1 beta subcomplex subunit 10-B (AHRD V3.3 *** A0A199UZR1_ANACO)	0	48	8	65	8	1	121	14.3	8.79	159.74	8	0.782	0.0726541	98.7	77.1	17.86		14.52	2616.3	2083	1856	1628.3	2057.1	1600.8	0.806401
High	Master Protein	Solyc06g034020.3.1	methionine sulfoxide reductase A3	0	33	8	18	5	1	237	26.6	7.43	48.11	8	0.953	0.766414	115.3	109.8	7.84		4.46	822.1	956.2	928.3	884.3	938.5	860.7	0.991465
High	Master Protein	Solyc03g063560.3.1	Glutamate synthase, putative (AHRD V3.3 *** B9SLP5_RICCO)	0	1	2	3	2	1	1621	177	6.51	9.56	2	0.948	0.824131	54	51.2	9.17		25.32	265	292.1	318.6	414.8	277	271.3	1.09981
High	Master Protein	Solyc09g090990.2.1	PR10 protein (AHRD V3.3 *** K4CWC5_SOLLC)	0	79	14	150	1	1	160	17.9	5.54	366.05	14	0.552	1.20054e-05	166.3	91.7	25.39		16.53	66.1	101	110.9	66.7	48	55.7	0.61295
Medium	Master Protein	Solyc01g065690.3.1	Heavy metal transport/detoxification superfamily protein, putative (AHRD V3.3 *-* A0A061EP42_THECC)	0.021	2	1	1	1	1	404	46.1	6.34	0	1	0.873	0.47162	133	116.1	11.08		21.11	21.7	17.4	19.7	16.2	23.6	17.2	0.969388
High	Master Protein	Solyc11g005330.2.1	Actin (AHRD V3.3 *** ACT_GOSHI)	0	46	15	78	6	1	406	45.2	6.47	222.29	15	1.016	0.78024	107.6	109.3	4.58		2.92	2524.4	2558.2	2347.1	2546.4	2563.9	2685.8	1.04932
High	Master Protein	Solyc06g007910.3.1	Gibberellin-regulated family protein (AHRD V3.3 *** AT1G74670.1)	0.007	18	2	3	2	1	94	10.3	9.03	6.77	2	0.738	0.020829	153.3	113.2	12		29.66	169.1	197.4	156.6	124.8	175.5	97.9	0.761231
High	Master Protein	Solyc10g007770.3.1	RNA-binding protein, putative (AHRD V3.3 *** B9T754_RICCO)	0	14	9	11	7	1	849	92.6	6.73	28.44	9	0.98	0.947734	95	93.1	4.28		11.09	461.9	424.3	439.8	469.3	430.9	375.5	0.962066
High	Master Protein	Solyc08g078860.3.1	NADH dehydrogenase 1 beta subcomplex subunit 8 (AHRD V3.3 *** A0A061GBE7_THECC)	0	48	3	8	3	1	93	10	8.21	31.49	3	0.883	0.372464	144.3	127.4	12.07		23.21	347.1	370.1	291.2	301.3	444.9	306.5	1.04393
High	Master Protein	Solyc01g007740.3.1	2-Cys peroxiredoxin 2	0	55	11	27	8	1	267	29.2	6.58	64.51	11	1.122	0.262267	104.8	117.6	3.39		4.66	810.1	866.3	831.6	933.3	896.9	983.9	1.12205
High	Master Protein	Solyc10g084660.2.1	Actin depolymerizing factor, putative (AHRD V3.3 *** B9T4D2_RICCO)	0	19	3	5	2	1	139	16.1	5.43	13.91	3	0.992	0.951422	56.7	56.3	11.37		4.42	90.1	113	105.5	104.7	101.8	111	1.02884
High	Master Protein	Solyc03g111370.3.1	C2H2-like zinc finger protein (AHRD V3.3 *** AT5G63280.1)	0	16	5	7	5	1	312	36.3	9.16	17.61	5	0.816	0.177555	148.9	121.5	5.71		5.86	155.4	140.2	141.9	115.8	113.9	126.8	0.814857
Medium	Master Protein	Solyc11g006750.1.1	F1F0-ATPase inhibitor protein (AHRD V3.3 *** AT5G04750.1)	0.026	8	1	2	1	1	86	9.9	9.79	6.46	1	1.135	0.258269	123.9	140.7	7.44		7.94	234.9	209.9	242.4	255.7	297.5	266.6	1.19296
High	Master Protein	Solyc01g067720.3.1	Vesicle-associated 2-2-like protein (AHRD V3.3 *** A0A0B0PX66_GOSAR)	0	6	3	3	3	1	355	39.6	5.92	4.79	3	1.055	0.615295	53.8	56.7	5.25		3.71	90.7	99.4	91	96	98.8	91.8	1.01957
High	Master Protein	Solyc03g118020.3.1	Nuclease domain-containing protein 1 (AHRD V3.3 *** A0A0B2RH39_GLYSO)	0	47	34	78	17	1	978	107.4	7.49	175.79	34	0.984	0.980499	111.1	109.2	6.29		11.2	2272.2	2458.3	2173.4	2518.4	2014.3	2234.8	0.980243
High	Master Protein	Solyc00g174340.2.1	Pathogenesis-related protein 1 (AHRD V3.3 *** Q75QH2_CAPCH)	0	7	1	4	1	1	228	24.7	8.54	11.47	1	1.016	0.896659	128.8	130.9	7.37		7.28	159.1	142.5	138.8	142.7	162.6	144.8	1.02203
High	Master Protein	Solyc09g009840.1.1	LOW QUALITY:At2g36220/F2H17.17 (AHRD V3.3 *** Q9SJN3_ARATH)	0.006	7	2	2	2	1	288	31.7	10.08	5.13	2	0.774	0.101295	138.7	107.4	11.32		15.29	47.1	57.2	58.2	44.2	48.9	35.9	0.793846
High	Master Protein	Solyc06g075160.3.1	SIT4 phosphatase-associated family protein (AHRD V3.3 *** B9HQ89_POPTR)	0	18	9	17	7	1	842	93.3	4.67	32.62	9	1.159	0.284337	123.2	142.8	8.39		5.88	132.9	156.4	140.4	154.8	162.7	174	1.14382
High	Master Protein	Solyc08g083070.3.1	UDP-N-acetylglucosamine--peptide N-acetylglucosaminyltransferase subunit (AHRD V3.3 *** A0A0B0MMV0_GOSAR)	0	31	10	30	10	1	569	62.1	4.89	55.2	10	0.934	0.617484	141.5	132.2	8		20.07	457.6	435.3	390.4	510.8	406.5	343.8	0.982701
High	Master Protein	Solyc06g069020.3.1	Elongation factor 1 alpha (AHRD V3.3 *** A0A1B2LUN9_9CARY)	0.001	9	2	2	2	1	284	31.5	7.28	5.25	2	1.296	0.0459079	27.5	35.7	6		11.97	61.2	68.9	66.2	85.8	70.8	89.2	1.25217
High	Master Protein	Solyc09g007360.3.1	Interactor of constitutive active ROPs 2, chloroplastic-like protein (AHRD V3.3 *** A0A0B0PSX8_GOSAR)	0	4	2	3	2	1	613	68.6	5.33	7.31	2	0.922	0.665074	143.9	132.7	7.08		6.48	96.9	105.6	111.6	108.1	96.3	97.3	0.960522
High	Master Protein	Solyc07g063520.3.1	Organic solute transporter ostalpha protein (AHRD V3.3 *** G7ILE3_MEDTR)	0	9	3	4	3	1	299	34.3	8.16	8.59	3	0.724	0.0257024	155.1	112.3	13.83		14.46	80.9	106.3	100.1	64.8	72.5	86.1	0.777584
High	Master Protein	Solyc10g083930.2.1	Peptidyl-prolyl cis-trans isomerase (AHRD V3.3 *** K4D3H9_SOLLC)	0	23	3	4	2	1	230	26	9.31	11.88	3	1.168	0.338765	132.9	155.2	10.69		7.3	41.9	34.2	36.2	46.2	42.2	40	1.14337
High	Master Protein	Solyc12g005910.2.1	B-cell receptor-associated 31-like protein (AHRD V3.3 *** A0A103XE39_CYNCS)	0	32	9	28	8	1	219	25.2	9.09	82.2	9	0.768	0.0555498	149.6	114.9	7.53		2.87	1798	1548.1	1712.3	1255.8	1324.1	1315.8	0.770145
High	Master Protein	Solyc09g009390.3.1	Monodehydroascorbate reductase (AHRD V3.3 *** MDAR_SOLLC)	0	62	21	61	21	1	433	47	6.02	181.53	21	1.188	0.127653	69.6	82.7	3.68		16.49	2017.1	2135	1994.6	2858.9	2057.9	2397.1	1.18989
High	Master Protein	Solyc02g063075.1.1	Target SNARE coiled-coil domain-containing protein (AHRD V3.3 *** A0A103XBX5_CYNCS)	0	17	2	3	2	1	133	15.2	9.7	8.47	2	1.004	0.920255	139.4	140	8.63		5.2	126.6	122	143.4	127.1	124.4	137.2	0.991582
High	Master Protein	Solyc11g005440.2.1	Endonuclease or glycosyl hydrolase, putative isoform 1 (AHRD V3.3 *** A0A061DIG3_THECC)	0.006	2	1	1	1	1	965	107.1	6.57	2.32	1	0.871	0.463756	147.7	128.6	12.16		7.19	29.3	30	23.8	24.4	25.5	28	0.937425
High	Master Protein	Solyc09g007790.1.1	LOW QUALITY:Senescence regulator (AHRD V3.3 *** G7IRS7_MEDTR)	0.002	15	2	2	2	1	158	17.8	7.4	4.68	2	1.017	0.855108	127.9	130.1	20.59		14.97	81.5	57	59.1	60.1	69.4	51.4	0.915486
High	Master Protein	Solyc09g098140.3.1	centrosomal protein (AHRD V3.3 *** AT1G79390.1)	0	17	3	4	3	1	183	21.7	9.94	12.23	3	0.887	0.33387	145	128.6	5.6		22.88	168.8	172.6	187.5	153.1	120.8	191.7	0.880318
High	Master Protein	Solyc05g025900.3.1	Damaged dna-binding 2, putative isoform 1 (AHRD V3.3 *** A0A061GKJ3_THECC)	0	13	3	3	3	1	252	27	9.73	9.72	3	0.624	0.00113272	147.1	91.7	15.16		8.73	172.9	143.8	195.4	94.8	112.5	107.8	0.61531
High	Master Protein	Solyc04g009060.3.1	CD2 antigen cytoplasmic tail-binding 2 (AHRD V3.3 *** A0A0B0NJW2_GOSAR)	0	55	13	35	13	1	330	37	4.78	72.47	13	1.016	0.741486	128	130	22.29		4.4	405.5	516.1	637	512.2	524.6	557.5	1.02291
High	Master Protein	Solyc01g098230.3.1	Mitochondrial import inner membrane translocase subunit tim44, putative (AHRD V3.3 *** B9SF39_RICCO)	0	25	11	19	11	1	498	56.2	8.76	46.57	11	1.015	0.792578	102.8	104.4	4.86		4.91	447.2	486.8	487.4	493.9	474.8	523.2	1.0496
High	Master Protein	Solyc03g005200.3.1	Lipid transfer protein (AHRD V3.3 *** G7K520_MEDTR)	0.007	5	1	5	1	1	171	17.4	7.88	12.97	1	0.844	0.219332	146.6	123.6	39.78		9.85	174.3	340.4	415.2	287.2	276.7	332.1	0.963544
High	Master Protein	Solyc07g009260.3.1	Defensin-like protein (AHRD V3.3 *-* A0A072TKV9_MEDTR)	0.003	18	1	3	1	1	76	8.5	8.59	5.6	1	0.955	0.86007	130.2	124.4	30.62		20.77	54.3	32.4	33.7	22.8	34.4	32.2	0.742525
High	Master Protein	Solyc05g052800.3.1	60S ribosomal protein L35a (AHRD V3.3 *** B6VC50_VERFO)	0	24	3	9	1	1	142	16.4	9.94	18.91	3	1.235	0.0635017	60.4	74.6	25.1		56.03	246	240.8	367	303.8	222	630	1.35371
High	Master Protein	Solyc01g099780.3.1	Translationally-controlled tumor protein homolog (AHRD V3.3 *** TCTP_SOLTU)	0	75	11	132	5	1	168	18.9	4.68	353.82	11	1.183	0.140909	95.4	112.8	1.49		7.46	434.4	422.7	433	512.1	545.1	469.4	1.18332
High	Master Protein	Solyc03g111797.1.1	Sieve element occlusion a (AHRD V3.3 *** E2FKJ8_9SOLN)	0	5	3	4	3	1	724	82.5	6.29	9.74	3	0.72	0.0101519	110.6	79.6	12.87		23.23	475.9	389.7	378.2	280.6	404.6	272.1	0.769658
High	Master Protein	Solyc07g052920.3.1	Krueppel-like factor 17 (AHRD V3.3 *** A0A0B0PNN6_GOSAR)	0	42	4	7	4	1	95	10.7	9.23	16.18	4	0.78	0.0516683	90.1	70.3	7.61		12.84	240.8	208.1	234.4	155.1	182.9	200.9	0.788673
High	Master Protein	Solyc10g007670.3.1	NifU-like protein 3, chloroplastic (AHRD V3.3 *** A0A1D1XGL9_9ARAE)	0.003	10	1	1	1	1	161	17.9	8.43	2.99	1	1.016	0.901073	127.1	129	20.77		11.7	14.8	21.7	21.9	21	22	26.1	1.18322
High	Master Protein	Solyc06g062280.3.1	Thioredoxin superfamily protein (AHRD V3.3 *-* A0A061FEH2_THECC)	0	34	5	14	5	1	224	25.3	6.8	33.14	5	1.074	0.468742	126.2	135.6	9.46		3.9	278.9	236.9	238.5	253.6	256.2	272.4	1.03699
High	Master Protein	Solyc02g083290.3.1	Kinase family protein (AHRD V3.3 *** B9N912_POPTR)	0	7	3	4	3	1	569	64.1	5.72	11.88	3	1.124	0.393313	50.9	57.2	30.76		8.21	177.5	137.8	93.7	135.1	154.8	157.5	1.09389
High	Master Protein	Solyc02g092270.3.1	NADH-ubiquinone oxidoreductase-like protein (AHRD V3.3 *** AT5G67590.1)	0	46	6	55	6	1	156	17.4	9.77	97.69	6	0.983	0.980746	128.7	126.6	10.07		13.61	2236	1895	1878.8	1550.8	1863.7	2039.3	0.907484
High	Master Protein	Solyc05g053810.3.1	Serine hydroxymethyltransferase (AHRD V3.3 *** M1BAA6_SOLTU)	0	48	18	41	11	1	471	52	7.08	94.35	18	1.138	0.214153	117	133.1	5.38		8.35	1193.9	1237.4	1112.2	1358.3	1193.6	1402.4	1.11593
High	Master Protein	Solyc08g082910.2.1	Dof zinc finger protein (AHRD V3.3 *** W9RTF5_9ROSA)	0	21	5	10	5	1	318	35.2	7.43	18.51	5	0.959	0.835493	130.6	125.2	9.91		8.13	47.4	45.9	55	48.9	41.6	45.5	0.91706
High	Master Protein	Solyc10g086090.2.1	Trypsin inhibitor 1 (AHRD V3.3 *** ITR1_NICSY)	0	47	5	21	5	1	95	10.7	10.1	59.49	5	0.82	0.144119	147.6	121	6.91		18.07	402.3	361.5	354.6	267	376.3	296.3	0.840129
High	Master Protein	Solyc12g019460.2.1	mitogen-activated protein kinase 1	0	18	5	7	5	1	396	45.5	5.78	17.69	5	1.004	0.883239	60.3	60.5	7.56		8.68	251.7	220.1	222.8	257.2	223.8	220.5	1.00993
Medium	Master Protein	Solyc12g038540.2.1	Transducin/WD40 repeat-like superfamily protein (AHRD V3.3 *** AT5G60940.1)	0.035	3	1	1	1	1	437	48.2	8.31	0	1	0.967	0.921601	47.5	46	11.66		24.8	139.3	110.2	125	174.8	112.7	120.9	1.09052
High	Master Protein	Solyc11g066430.1.1	histone H2B	0	64	13	505	1	1	140	15.4	10.08	1163.23	13	0.797	0.080051	73	58.2	35.22		37.1	228	237	410.3	284.4	188.9	135.8	0.695876
High	Master Protein	Solyc03g111270.2.1	SAP domain-containing protein (AHRD V3.3 *** AT5G63460.2)	0.001	23	3	3	3	1	167	17.9	9.95	5.19	3	0.795	0.213731	152.9	121.6	7.28		6.71	18.3	17.9	15.9	14.9	14.2	13.1	0.809981
High	Master Protein	Solyc04g076890.3.1	Ubiquitin-fold modifier-conjugating enzyme 1 (AHRD V3.3 *** M1A7G9_SOLTU)	0.003	6	1	1	1	1	174	19.6	7.8	3.12	1	0.875	0.381641	146.3	128	10.04		8.67	87.4	71.5	79.2	69.3	62.8	74.7	0.868543
High	Master Protein	Solyc02g069690.1.1	FAD-binding Berberine family protein (AHRD V3.3 *** AT5G44400.1)	0	4	2	4	2	1	547	61.1	9.13	10.09	2	0.979	0.890874	17.8	17.4	8.69		14.28	18.7	19.6	16.5	18.3	22.7	17.5	1.06752
High	Master Protein	Solyc11g012910.2.1	Gamma-glutamylcyclotransferase (AHRD V3.3 *** K4D695_SOLLC)	0	29	3	3	3	1	189	21.3	4.79	9.82	3	0.836	0.269698	148.1	123.7	7.08		12.55	135.6	118.3	131.9	105.8	110.2	133	0.904614
Medium	Master Protein	Solyc06g068920.3.1	Kinase, putative (AHRD V3.3 *** B9T5A7_RICCO)	0.021	1	1	1	1	1	1279	141.4	5.9	2.59	1	0.921	0.607648	143.2	131.8	19.15		11.78	125.4	141.1	180.8	130	117.1	148	0.8833
Medium	Master Protein	24982418	conserved exported protein of unknown function [Pseudomonas putida KT2440]	0.023	12	1	1	1	1	95	9.3	8.75	2.03	1	1.296	0.0990797	127.7	165.6	31.93		18.49	42.2	24.2	26.2	45.1	34	32.5	1.20518
High	Master Protein	Solyc02g070670.3.1	urease accessory protein G (AHRD V3.3 *** AT2G34470.2)	0	49	6	8	6	1	186	20.2	5.16	21.3	6	0.999	0.903687	129.1	129	12.61		14.67	267	232.6	207.8	194.2	261.3	232.5	0.972576
High	Master Protein	Solyc08g075850.3.1	50S ribosomal protein L24 (AHRD V3.3 *** W9QWA0_9ROSA)	0	48	5	11	5	1	159	17.6	10.37	26.65	5	1.023	0.710124	78.6	80.5	10.96		18.75	592.9	537.6	668.5	606.7	519.7	752.1	1.04419
High	Master Protein	Solyc10g080450.2.1	rho GTPase-activating gacO-like protein (AHRD V3.3 *** AT3G57930.2)	0	19	3	3	3	1	154	17.3	9.74	7.2	3	0.841	0.275763	147.9	124.3	8.91		15.87	108.6	99.8	119.2	91.3	102.2	74.1	0.81685
High	Master Protein	Solyc01g100370.3.1	Adenine nucleotide alpha hydrolases-like superfamily protein (AHRD V3.3 *** AT3G62550.1)	0	48	6	13	6	1	166	18	6.89	37.21	6	1.225	0.0652074	109.1	133.6	13.93		4.96	699.7	534.4	671.6	759	832.5	822.6	1.26678
High	Master Protein	Solyc09g092550.3.1	30S ribosomal S5 (AHRD V3.3 *-* A0A0B0MR18_GOSAR)	0	45	29	57	29	1	998	107.6	4.68	139.55	29	1.058	0.547608	86.5	91.5	8.76		6.3	1329.9	1409.6	1577	1551.2	1491.1	1369.4	1.02205
High	Master Protein	Solyc09g065370.2.1	Heat shock 22 kDa protein (AHRD V3.3 *** A0A072VPF4_MEDTR)	0.003	7	1	1	1	1	257	28.7	5.19	3.09	1	1.014	0.890621	127.3	129.1	17.79		4.02	15.7	18.3	12.8	15.9	15.9	17	1.04274
Medium	Master Protein	Solyc05g005320.1.1	LOW QUALITY:Transmembrane protein, putative (AHRD V3.3 *** G7K1C9_MEDTR)	0.049	7	1	1	1	1	159	17.4	9.86	0	1	0.845	0.309207	135.5	114.5	5.9		31	45.7	50.4	51	42.6	35	63.1	0.956492
High	Master Protein	24981832	30S ribosomal protein S10 [Pseudomonas putida KT2440]	0	23	2	3	2	1	103	11.7	9.77	6.93	2	0.975	0.940785	141.1	137.5	19.76		22.7	140.2	102.6	99.8	99.6	100	145	1.00584
High	Master Protein	Solyc11g068910.2.1	Methyl-CpG binding domain containing protein, expressed (AHRD V3.3 *-* Q2QM23_ORYSJ)	0	78	27	92	27	1	435	47.5	4.56	202.26	27	0.908	0.542818	122.4	111.1	5.62		11.43	2904.1	3166	3234.2	2874.7	3371.5	2716.9	0.963329
High	Master Protein	Solyc11g012900.2.1	Tetratricopeptide repeat (TPR)-like superfamily protein (AHRD V3.3 *** AT4G08320.1)	0	39	8	18	8	1	334	36.9	5.9	42.66	8	0.915	0.5837	142.3	130.1	3.8		2.79	543.7	526.2	503.9	481.4	502	476.5	0.927627
[truncated: 4,446 more rows]

## Sheet: >2peptides
Protein FDR Confidence: Combined	Master	Accession	Description	Exp. q-value: Combined	Coverage [%]	# Peptides	# PSMs	# Unique Peptides	# Protein Groups	# AAs	MW [kDa]	calc. pI	Score Sequest HT: Sequest HT	# Peptides (by Search Engine): Sequest HT	Abundance Ratio: (Al) / (Ctr)	Abundance Ratio P-Value: (Al) / (Ctr)	Abundances (Grouped): Ctr	Abundances (Grouped): Al	Abundances (Grouped) CV [%]: Ctr	Abundances (Grouped) CV [%]: blank	Abundances (Grouped) CV [%]: Al	Abundances (Normalized): F5: 126, Sample, Ctr	Abundances (Normalized): F5: 128C, Sample, Ctr	Abundances (Normalized): F5: 130N, Sample, Ctr	Abundances (Normalized): F5: 128N, Sample, Al	Abundances (Normalized): F5: 129C, Sample, Al	Abundances (Normalized): F5: 131, Sample, Al	Log2Fold(T/C)
[truncated: 4,241 more rows]
