# Supplementary material for: Al-induced proteomics changes in tomato plants over-expressing a glyoxalase I gene
Source: Hortic Res. 2020 Apr 1;7:43. doi: 10.1038/s41438-020-0264-x (PMC7109090; doi:10.1038/s41438-020-0264-x)
Supplement: Supplementary file 5 — Table S3. Molecular function Gene Ontology (GO) classification of quantified proteins from GlyI and ECtr tomato lines [file 41438_2020_264_MOESM5_ESM.xlsx]

## Sheet: ECtr&GlyI
Cluster	GO term ID	# of proteins (ECtr)	# of proteins (GlyI)		Description of GO	Log2(# of proteins (ECtr))	Log2(# of proteins (GlyI))
1	GO:0000166	995	1006		nucleotide binding	9.95855	9.97441
2	GO:0003676	330	336		nucleic acid binding	8.36632	8.39232
3	GO:0003677	515	532		DNA binding	9.00843	9.05528
4	GO:0003682	49	45		chromatin binding	5.61471	5.49185
5	GO:0003700	170	179		transcription factor activity	7.40939	7.48382
6	GO:0003723	552	562		RNA binding	9.10852	9.13443
7	GO:0003774	43	44		motor activity	5.42626	5.45943
8	GO:0003824	1054	1078		catalytic activity	10.0417	10.0741
9	GO:0004518	58	58		nuclease activity	5.85798	5.85798
10	GO:0004871	67	75		signal transducer activity	6.06609	6.22882
11	GO:0004872	52	53		receptor activity	5.70044	5.72792
12	GO:0005102	120	125		receptor binding	6.90689	6.96578
13	GO:0005198	297	299		structural molecule activity	8.21432	8.224
14	GO:0005215	224	209		transporter activity	7.80735	7.70736
15	GO:0005488	1305	1318		binding	10.3498	10.3641
16	GO:0005515	1820	1867		protein binding	10.8297	10.8665
17	GO:0008135	131	128		translation factor activity, nucleic acid binding	7.03342	7
18	GO:0008289	160	159		lipid binding	7.32193	7.31288
19	GO:0016301	253	260		kinase activity	7.98299	8.02237
20	GO:0016740	581	603		transferase activity	9.18239	9.23601
21	GO:0016787	826	823		hydrolase activity	9.69	9.68475
22	GO:0019825	244	239		enzyme regulator activity	7.93074	7.90087
23	GO:0030234	80	80		carbohydrate binding	6.32193	6.32193
24	GO:0030246	92	100		transcription regulator activity	6.52356	6.64386
25	GO:0030528	21	21		translation regulator activity	4.39232	4.39232
26	GO:0045182	878	824			9.77808	9.6865
