# Supplementary material for: Al-induced proteomics changes in tomato plants over-expressing a glyoxalase I gene
Source: Hortic Res. 2020 Apr 1;7:43. doi: 10.1038/s41438-020-0264-x (PMC7109090; doi:10.1038/s41438-020-0264-x)
Supplement: Supplementary file 6 — Table S4 Al-induced differentially expressed proteins in GlyI for Plant MetGen Map analysis. [file 41438_2020_264_MOESM6_ESM.xlsx]

## Sheet: Sheet1
Accession	Abundance Ratio: (Al) / (Ctr)
Solyc00g071180	2.175
Solyc00g145170	1.769
Solyc00g322635	1.641
Solyc01g006090	0.712
Solyc01g006580	0.718
Solyc01g008620	1.653
Solyc01g010760	1.605
Solyc01g022750	1.514
Solyc01g060020	1.689
Solyc01g073710	0.548
Solyc01g074010	1.4
Solyc01g079880	1.712
Solyc01g081270	1.667
Solyc01g087610	1.439
Solyc01g094790	1.397
Solyc01g095050	0.682
Solyc01g095970	1.447
Solyc01g099890	0.715
Solyc01g104110	1.448
Solyc01g108580	1.422
Solyc01g109680	0.657
Solyc01g110060	2.043
Solyc01g110530	0.646
Solyc02g031740	1.413
Solyc02g064700	1.604
Solyc02g065370	0.668
Solyc02g068090	0.657
Solyc02g071475	1.557
Solyc02g071750	1.614
Solyc02g078570	1.393
Solyc02g078650	1.454
Solyc02g078910	1.433
Solyc02g079100	1.908
Solyc02g080630	1.423
Solyc02g081170	1.678
Solyc02g081690	1.691
Solyc02g081880	1.434
Solyc02g082130	0.725
Solyc02g084650	0.722
Solyc02g084800	1.451
Solyc02g086730	0.66
Solyc02g087130	1.407
Solyc02g087300	1.392
Solyc02g088500	1.516
Solyc02g093510	0.705
Solyc02g094400	2.59
Solyc02g094490	0.726
Solyc03g025610	1.412
Solyc03g032220	1.666
Solyc03g034375	0.7
Solyc03g080160	0.642
Solyc03g083615	1.489
Solyc03g095410	1.773
Solyc03g096460	1.458
Solyc03g096550	1.679
Solyc03g097970	1.453
Solyc03g098710	2.159
Solyc03g098720	1.912
Solyc03g098740	1.405
Solyc03g098760	2.439
Solyc03g111010	1.441
Solyc03g113020	1.46
Solyc03g113030	1.703
Solyc03g115360	1.38
Solyc03g118410	0.675
Solyc03g118530	0.664
Solyc03g118810	0.626
Solyc03g120740	0.68
Solyc03g122090	1.372
Solyc03g123410	1.39
Solyc04g005080	1.445
Solyc04g007795	1.601
Solyc04g008470	0.536
Solyc04g008520	1.376
Solyc04g008760	1.383
Solyc04g011510	1.391
Solyc04g015120	1.397
Solyc04g040180	1.414
Solyc04g049660	0.729
Solyc04g049920	0.641
Solyc04g056350	0.648
Solyc04g064870	1.532
Solyc04g071580	2.039
Solyc04g071890	1.451
Solyc04g073990	1.451
Solyc04g074040	0.581
Solyc04g074310	0.729
Solyc04g077670	1.518
Solyc04g078440	0.655
Solyc04g078920	0.685
Solyc05g006730	1.754
Solyc05g007940	2.287
Solyc05g008180	1.492
Solyc05g014470	1.463
Solyc05g015490	0.704
Solyc05g018490	0.714
Solyc05g044620	0.714
Solyc05g046000	1.662
Solyc05g053220	0.624
Solyc05g053300	1.373
Solyc05g053310	0.667
Solyc05g053620	1.859
Solyc05g053780	0.702
Solyc05g054090	0.611
Solyc05g054920	0.72
Solyc06g006000	0.723
Solyc06g009140	0.718
Solyc06g036110	2.402
Solyc06g050700	0.696
Solyc06g053480	1.424
Solyc06g053500	0.691
Solyc06g066830	2.152
Solyc06g069470	1.699
Solyc06g073120	0.669
Solyc06g073370	1.387
Solyc06g074430	0.671
Solyc06g074720	0.664
Solyc06g083340	0.72
Solyc07g008720	0.713
Solyc07g008980	1.504
Solyc07g040890	1.422
Solyc07g041900	1.376
Solyc07g041970	0.728
Solyc07g042550	1.431
Solyc07g044840	1.5
Solyc07g049560	1.518
Solyc07g052510	1.464
Solyc07g053260	1.391
Solyc07g053830	1.556
Solyc07g056440	2.103
Solyc07g056490	1.579
Solyc07g062810	1.812
Solyc07g064270	1.39
Solyc07g064350	0.705
Solyc07g065500	0.684
Solyc08g006850	3.126
Solyc08g007220	0.676
Solyc08g075390	1.556
Solyc08g077900	1.657
Solyc08g078870	0.701
Solyc08g079900	1.457
Solyc09g007640	1.592
Solyc09g009020	1.417
Solyc09g009530	1.632
Solyc09g009640	0.729
Solyc09g010330	0.728
Solyc09g010800	0.626
Solyc09g011420	0.66
Solyc09g011590	2.255
Solyc09g011630	1.816
Solyc09g014530	1.411
Solyc09g015450	0.697
Solyc09g059473	1.69
Solyc09g064450	1.525
Solyc09g066495	0.645
Solyc09g075090	0.71
Solyc09g075100	0.725
Solyc09g082720	1.468
Solyc09g082730	1.5
Solyc09g091910	2.265
Solyc09g091945	0.698
Solyc09g092320	0.681
Solyc10g005590	0.719
Solyc10g006470	0.705
Solyc10g007260	0.706
Solyc10g007290	1.594
Solyc10g007350	0.71
Solyc10g008120	1.727
Solyc10g009150	0.617
Solyc10g044700	0.71
Solyc10g049620	2.119
Solyc10g054910	2.392
Solyc10g055820	1.393
Solyc10g074460	1.755
Solyc10g078150	0.72
Solyc10g085040	0.704
Solyc11g005480	1.72
Solyc11g006820	0.664
Solyc11g010240	1.742
Solyc11g011880	1.805
Solyc11g012320	0.628
Solyc11g012410	1.765
Solyc11g020040	1.41
Solyc11g051160	1.505
Solyc11g062410	1.421
Solyc11g068400	0.678
Solyc11g069880	1.996
Solyc11g072950	1.423
Solyc11g073200	1.379
Solyc12g006120	0.584
Solyc12g009480	1.373
Solyc12g017570	1.505
Solyc12g039120	1.396
Solyc12g042065	1.435
Solyc12g056800	1.372
Solyc12g088730	1.532
Solyc12g096620	1.371
Solyc12g098540	1.384
Solyc12g099200	0.727
Solyc12g100080	0.521
Solyc12g100330	0.606
