# Supplementary material for: Al-induced proteomics changes in tomato plants over-expressing a glyoxalase I gene
Source: Hortic Res. 2020 Apr 1;7:43. doi: 10.1038/s41438-020-0264-x (PMC7109090; doi:10.1038/s41438-020-0264-x)
Supplement: Supplementary file 7 — Table S5 Al-induced differentially expressed proteins in ECtr for Plant MetGen Map analysis. [file 41438_2020_264_MOESM7_ESM.xlsx]

## Sheet: Sheet1
Accession	Abundance Ratio: (Al) / (Ctr)
Solyc00g071180	1.528
Solyc01g005575	0.672
Solyc01g006580	0.678
Solyc01g009215	1.443
Solyc01g010760	1.486
Solyc01g058720	1.579
Solyc01g067370	1.501
Solyc01g079880	1.492
Solyc01g080010	1.441
Solyc01g080230	1.648
Solyc01g091730	0.624
Solyc01g095200	0.616
Solyc01g096435	1.494
Solyc01g097310	0.588
Solyc01g097470	3.939
Solyc01g099840	0.659
Solyc01g100770	1.781
Solyc01g102700	1.425
Solyc01g103010	1.563
Solyc01g105140	0.668
Solyc01g105370	1.456
Solyc01g107620	0.55
Solyc01g107780	1.486
Solyc01g109500	0.641
Solyc01g109770	0.676
Solyc01g111075	0.68
Solyc02g036480	1.452
Solyc02g062500	1.838
Solyc02g065370	0.713
Solyc02g065400	0.711
Solyc02g066800	0.615
Solyc02g071560	0.711
Solyc02g076790	1.461
Solyc02g077470	0.704
Solyc02g078570	1.626
Solyc02g078910	1.563
Solyc02g079100	1.463
Solyc02g079500	1.491
Solyc02g080610	0.697
Solyc02g082000	0.658
Solyc02g082130	0.705
Solyc02g083460	1.597
Solyc02g084240	0.532
Solyc02g086730	0.713
Solyc02g094180	1.522
Solyc02g094250	0.699
Solyc02g094400	1.576
Solyc03g005470	0.657
Solyc03g005740	0.646
Solyc03g007740	0.716
Solyc03g007825	1.649
Solyc03g020010	2.831
Solyc03g020050	1.58
Solyc03g025800	0.63
Solyc03g071620	0.717
Solyc03g082890	0.673
Solyc03g083615	1.455
Solyc03g093160	0.659
Solyc03g096540	1.716
Solyc03g096550	1.529
Solyc03g098720	2.042
Solyc03g098740	2.589
Solyc03g110930	0.66
Solyc03g111340	1.44
Solyc03g112360	0.715
Solyc03g112870	0.682
Solyc03g113030	1.562
Solyc03g113490	1.397
Solyc03g114100	0.685
Solyc03g115460	0.705
Solyc03g117580	0.716
Solyc03g118170	1.471
Solyc03g120290	0.593
Solyc03g121460	0.668
Solyc03g121540	0.693
Solyc03g123830	1.457
Solyc04g017690	0.666
Solyc04g056590	1.4
Solyc04g071580	2.366
Solyc04g071590	1.424
Solyc04g071610	1.979
Solyc04g074040	0.532
Solyc04g076320	1.433
Solyc04g076620	0.712
Solyc04g079470	1.418
Solyc05g005170	1.419
Solyc05g006730	1.591
Solyc05g007940	2.478
Solyc05g008870	1.455
Solyc05g008890	0.637
Solyc05g014470	1.644
Solyc05g024415	1.772
Solyc05g025650	0.719
Solyc05g025900	0.624
Solyc05g046010	1.493
Solyc05g047390	0.618
Solyc05g052890	0.574
Solyc05g053070	0.57
Solyc05g053300	1.46
Solyc05g053310	0.689
Solyc05g053440	1.516
Solyc05g053620	2.831
Solyc05g054810	0.583
Solyc05g054920	0.657
Solyc06g006000	0.706
Solyc06g036050	0.706
Solyc06g036110	2.476
Solyc06g050700	0.572
Solyc06g051020	1.411
Solyc06g051200	1.851
Solyc06g053385	0.625
Solyc06g059740	1.454
Solyc06g061190	0.702
Solyc06g062450	1.448
Solyc06g066830	1.471
Solyc06g072220	0.705
Solyc06g073580	1.458
Solyc06g073900	1.453
Solyc06g074720	0.68
Solyc06g084020	0.614
Solyc07g005210	1.637
Solyc07g015970	0.703
Solyc07g017570	0.558
Solyc07g017980	1.849
Solyc07g041930	0.587
Solyc07g042620	0.671
Solyc07g044840	1.549
Solyc07g054160	0.692
Solyc07g056420	1.613
Solyc07g062400	0.616
Solyc07g062810	1.636
Solyc08g005200	1.792
Solyc08g005960	0.666
Solyc08g006040	0.336
Solyc08g006510	1.849
Solyc08g006850	2.076
Solyc08g013930	1.638
Solyc08g016750	1.411
Solyc08g067020	0.699
Solyc08g067900	0.7
Solyc08g075690	0.691
Solyc08g076880	1.535
Solyc08g078510	1.745
Solyc08g078695	1.452
Solyc08g078900	0.697
Solyc08g079090	1.42
Solyc08g079920	0.709
Solyc08g081250	1.394
Solyc08g082290	0.685
Solyc09g005720	0.705
Solyc09g005980	0.687
Solyc09g007640	1.494
Solyc09g009020	1.413
Solyc09g009030	0.712
Solyc09g009260	1.408
Solyc09g011420	0.713
Solyc09g011590	1.984
Solyc09g011630	1.417
Solyc09g014480	0.633
Solyc09g059473	1.505
Solyc09g061840	1.391
Solyc09g063070	0.716
Solyc09g066100	0.622
Solyc09g066495	0.676
Solyc09g075100	0.677
Solyc09g075410	1.909
Solyc09g075460	1.514
Solyc09g082300	1.46
Solyc09g083270	0.624
Solyc09g083380	0.461
Solyc09g089580	1.612
Solyc09g090020	1.494
Solyc09g090070	1.409
Solyc09g091910	2.875
Solyc09g091945	1.464
Solyc09g097960	1.437
Solyc09g098540	1.44
Solyc10g005280	0.671
Solyc10g005510	1.491
Solyc10g007290	1.745
Solyc10g007350	0.697
Solyc10g044960	0.716
Solyc10g047630	1.4
Solyc10g047640	1.547
Solyc10g050110	0.675
Solyc10g050990	1.493
Solyc10g054330	0.623
Solyc10g054910	4.427
Solyc10g055820	2.011
Solyc10g062180	1.767
Solyc10g074460	1.48
Solyc10g076600	1.42
Solyc10g078620	0.685
Solyc10g079000	0.563
Solyc10g079755	0.653
Solyc10g081570	0.637
Solyc10g081980	1.479
Solyc10g083640	0.624
Solyc10g083880	1.402
Solyc10g083910	0.712
Solyc10g085480	0.705
Solyc10g086210	0.71
Solyc10g086570	0.692
Solyc11g006900	0.592
Solyc11g007590	1.451
Solyc11g007690	0.669
Solyc11g008280	1.453
Solyc11g009080	1.408
Solyc11g011200	0.712
Solyc11g011880	1.573
Solyc11g011960	1.481
Solyc11g012320	0.669
Solyc11g012410	1.592
Solyc11g064790	0.648
Solyc11g066830	0.49
Solyc11g066840	0.709
Solyc11g066970	0.653
Solyc11g068400	0.703
Solyc11g069280	1.423
Solyc12g006870	1.425
Solyc12g010570	0.495
Solyc12g014290	0.514
Solyc12g014420	1.67
Solyc12g019890	1.431
Solyc12g043165	1.856
Solyc12g088020	1.688
Solyc12g089190	0.585
Solyc12g096300	0.487
Solyc12g096400	1.77
Solyc12g099190	1.558
