# Supplementary material for: Al-induced proteomics changes in tomato plants over-expressing a glyoxalase I gene
Source: Hortic Res. 2020 Apr 1;7:43. doi: 10.1038/s41438-020-0264-x (PMC7109090; doi:10.1038/s41438-020-0264-x)
Supplement: Supplementary file 8 — Table S6 Al-induced differentially expresssed proteins common in GlyI and ECtr lines [file 41438_2020_264_MOESM8_ESM.xls]

## Sheet: Two line shared DEOs
Accesion	Ratio
Solyc00g071180	2.175
Solyc01g006580	0.718
Solyc01g010760	1.605
Solyc01g079880	1.712
Solyc02g065370	0.668
Solyc02g078570	1.393
Solyc02g078910	1.433
Solyc02g079100	1.908
Solyc02g082130	0.725
Solyc02g086730	0.66
Solyc02g094400	2.59
Solyc03g083615	1.489
Solyc03g098720	1.912
Solyc03g098740	1.405
Solyc03g113030	1.703
Solyc04g071580	2.039
Solyc04g074040	0.581
Solyc05g006730	1.754
Solyc05g007940	2.287
Solyc05g014470	1.463
Solyc05g053300	1.373
Solyc05g053310	0.667
Solyc05g054920	0.72
Solyc06g006000	0.723
Solyc06g036110	2.402
Solyc06g050700	0.696
Solyc06g066830	2.152
Solyc06g074720	0.664
Solyc07g044840	1.5
Solyc07g062810	1.812
Solyc08g006850	3.126
Solyc09g007640	1.592
Solyc09g009020	1.417
Solyc09g011420	0.66
Solyc09g011590	2.255
Solyc09g011630	1.816
Solyc09g059473	1.69
Solyc09g066495	0.645
Solyc09g075100	0.725
Solyc09g091910	2.265
Solyc09g091945	0.698
Solyc10g007350	0.71
Solyc10g054910	2.392
Solyc10g055820	1.393
Solyc10g074460	1.755
Solyc11g011880	1.805
Solyc11g012320	0.628
Solyc11g012410	1.765
Solyc11g068400	0.678

## Sheet: Sheet2
GO term ID	Description	# of Al-up-regulated DEPs	# of Al-down-regulated DEPs
GO:0000166	Nucleotide binding(GO:0000166)	5	-5
GO:0003676	Nucleic acid binding(GO:0003676)	1	-4
GO:0003677	DNA binding(GO:0003677)	1	-2
GO:0003723	RNA binding(GO:0003723)	1	-5
GO:0003824	Catalytic activity(GO:0003824)	12	-3
GO:0004518	Nuclease activity(GO:0004518)	2	0
GO:0005488	Binding(GO:0005488)	15	-5
GO:0005515	Protein binding(GO:0005515)	7	-6
GO:0016301	Kinase activity(GO:0016301)	3	-3
GO:0016740	Transferase activity(GO:0016740)	9	-2
GO:0016787	Hydrolase activity(GO:0016787)	13	-2
GO:0030234	Enzyme regulator activity(GO:0030234)	3	0
GO:0030246	Carbohydrate binding(GO:0030246)	5	0
GO:0030528	Transcription regulators (GO:0030528)	1	-3
Unclassified	Unclassified	3	-6
