# Supplementary material for: Al-induced proteomics changes in tomato plants over-expressing a glyoxalase I gene
Source: Hortic Res. 2020 Apr 1;7:43. doi: 10.1038/s41438-020-0264-x (PMC7109090; doi:10.1038/s41438-020-0264-x)
Supplement: Supplementary file 9 — Table S7 List of Al-induced differential expressed proteins used in Plant MetGen Map analysis [file 41438_2020_264_MOESM9_ESM.xlsx]

## Sheet: Biological Process
	GO term ID	Description (Biological Process)		# of Al-up-regulated proteins in GlyI	# of Al-up-regulated proteins in Ectr	# of Al-dn-regulated proteins in GlyI	# of Al-dn-regulated proteins in Ectr
1	GO:0009987	cellular process	1	97	80	-1	-3
2	GO:0006950	response to stress	2	78	65	-31	-41
3	GO:0008152	metabolic process	3	72	57	-22	-34
4	GO:0009058	biosynthetic process	4	65	52	-22	-24
5	GO:0009056	catabolic process	5	56	47	-15	-28
6	GO:0006810	transport	6	53	42	-31	-48
7	GO:0009628	response to abiotic stimulus	7	51	43	-11	-21
8	GO:0005975	carbohydrate metabolic process	8	45	37	-9	-15
9	GO:0009607	response to biotic stimulus	9	43	33	-23	-34
10	GO:0016043	cellular component organization	10	41	44	-36	-52
11	GO:0006629	lipid metabolic process	11	36	34	-8	-17
12	GO:0019538	protein metabolic process	12	33	25	-6	-18
13	GO:0006519	cellular amino acid and derivative metabolic process	13	30	31	-4	-11
14	GO:0007165	signal transduction	14	30	28	-18	-17
15	GO:0007275	multicellular organismal development	15	29	32	-26	-34
16	GO:0019748	secondary metabolic process	16	28	23	-4	-11
17	GO:0006091	generation of precursor metabolites and energy	17	27	19	-8	-9
18	GO:0009719	response to endogenous stimulus	18	25	31	-33	-65
19	GO:0007154	cell communication	19	23	18	-4	-4
20	GO:0006139	nucleobase, nucleoside, nucleotide and nucleic acid metabolic process	20	22	19	-23	-31
21	GO:0009991	response to extracellular stimulus	21	22	18	-2	-3
22	GO:0009605	response to external stimulus	22	20	23	-9	-7
23	GO:0009653	anatomical structure morphogenesis	23	20	23	-11	-13
24	GO:0030154	cell differentiation	24	20	22	-12	-15
25	GO:0008219	cell death	25	19	16	-2	-9
26	GO:0006350	transcription	26	18	13	-29	-34
27	GO:0006464	protein modification process	27	18	15	-9	-16
28	Unclassified	Unclassified	28	15	24	-20	-21
29	GO:0016049	cell growth	29	12	13	-4	-5
30	GO:0040007	growth	30	12	12	-14	-16
31	GO:0007049	cell cycle	31	9	6	-15	-16
32	GO:0019725	cellular homeostasis	32	5	5	-3	-5
33	GO:0006259	DNA metabolic process	33	4	4	-9	-7
34	GO:0006412	translation	34	4	5	-13	-20
35	GO:0022904	respiratory electron transport chain	35	2	1	-1	-2
36	GO:0007267	cell-cell signaling	36	1	3	-2	-2
37	GO:0009606	tropism	37	1	1	-7	-13
38	GO:0040029	regulation of gene expression, epigenetic	38	0	3	-4	-2

## Sheet: FunctionGlyI 
	GO term ID	Description		# of Al-up-regulated proteins in GlyI	# of Al-up-regulated proteins in Ectr	# of Al-dn-regulated proteins in GlyI	# of Al-dn-regulated proteins in Ectr
1	GO:0003824	catalytic activity	1	49	41	-13	-1
2	GO:0005488	binding	2	48	39	-17	-47
3	GO:0005515	protein binding	3	46	30	-32	-5
4	GO:0016787	hydrolase activity	4	35	7	-6	-3
5	GO:0016740	transferase activity	5	28	34	-9	-17
6	GO:0000166	nucleotide binding	6	19	16	-17	-18
7	Unclassified		7	19	26	-26	-38
8	GO:0030234	enzyme regulator activity	8	12	10	-2	-1
9	GO:0016301	kinase activity	9	8	20	-3	-9
10	GO:0005215	transporter activity	10	6	6	-1	-21
11	GO:0030246	carbohydrate binding	11	6	1	-6	-6
12	GO:0003723	RNA binding	12	5	4	-19	-23
13	GO:0005198	structural molecule activity	13	5	2	-6	-8
14	GO:0008289	lipid binding	14	4	6	-3	-5
15	GO:0003676	nucleic acid binding	15	3	2	-15	-13
16	GO:0004518	nuclease activity	16	3	2	-1	-1
17	GO:0003677	DNA binding	17	2	3	-14	-22
18	GO:0003700	transcription factor activity	18	2	2	-4	-4
19	GO:0005102	receptor binding	19	2	2	-1	-14
20	GO:0030528	transcription regulator activity	20	2	1	-3	-3
21	GO:0004871	signal transducer activity	21	1	3	0	-2
22	GO:0004872	receptor activity	22	1	3	-1	-1
23	GO:0003682	chromatin binding	23	0	1	0	-1
24	GO:0008135	translation factor activity, nucleic acid binding	24	0	1	-4	-3
