# Supplementary material for: Al-induced proteomics changes in tomato plants over-expressing a glyoxalase I gene
Source: Hortic Res. 2020 Apr 1;7:43. doi: 10.1038/s41438-020-0264-x (PMC7109090; doi:10.1038/s41438-020-0264-x)
Supplement: Supplementary file 10 — Table S8 Proteins and MCL clusters for STRING Protein-protein interaction network [file 41438_2020_264_MOESM10_ESM.xls]

## Sheet: 0.400_tring_MCL_clusters (16)
#clustering method	cluster number	cluster color	gene count	protein name	protein identifier	protein description		#node1		Protein No.	STRING accession	Log2Fold (T/C)	ITAG (3.2) Accession	ITAG (3.2) protein description
MCL	1	Red	28	101257286	4081.Solyc08g006040.2.1	annotation not available		101257286		E237	101257286	-1.57347	Solyc08g006040.3.1	40S ribosomal protein S6
MCL	1	Red	28	RPS17	4081.Solyc05g055230.1.1	40S ribosomal protein S17 ; Belongs to the eukaryotic ribosomal protein eS17 family		RPS17		E372	RPS17	-1.03801	Solyc12g096300.2.1	40S ribosomal protein S6
MCL	1	Red	28	101256286	4081.Solyc05g054810.2.1	annotation not available		101256286		E183	101256286	-0.778432	Solyc05g054810.3.1	60S ribosomal protein L35
MCL	1	Red	28	101264998	4081.Solyc02g062810.2.1	Signal recognition particle subunit SRP68; Signal-recognition-particle assembly has a crucial role in targeting secretory proteins to the rough endoplasmic reticulum membrane		101264998		E192	101264998	-0.678072	Solyc06g053385.1.1	Signal recognition particle 14 kDa protein
MCL	1	Red	28	101252667	4081.Solyc03g080160.2.1	Uncharacterized protein; Nascent polypeptide-associated complex subunit alpha-like protein 2		101252667		G95	101252667	-0.639355	Solyc03g080160.3.1	Nascent polypeptide associated complex alpha subunit, putative
MCL	1	Red	28	Solyc03g005740.1.1	4081.Solyc03g005740.1.1	annotation not available		Solyc03g005740.1.1		E85	Solyc03g005740.1.1	-0.630394	Solyc03g005740.2.1	Microsomal signal peptidase 12 kDa subunit family protein
MCL	1	Red	28	101249784	4081.Solyc02g082000.2.1	annotation not available		101249784		E69	101249784	-0.603841	Solyc02g082000.3.1	Ribosomal protein S19 family protein
MCL	1	Red	28	101261574	4081.Solyc02g069840.2.1	50S ribosomal protein L20; Binds directly to 23S ribosomal RNA and is necessary for the in vitro assembly process of the 50S ribosomal subunit. It is not involved in the protein synthesizing functions of that subunit		101261574		GE75	101261574	-0.599462	Solyc02g086730.2.1	50S ribosomal protein L12, chloroplastic
MCL	1	Red	28	Solyc09g011420.2.1	4081.Solyc09g011420.2.1	annotation not available		Solyc09g011420.2.1		GE268	Solyc09g011420.2.1	-0.599462	Solyc09g011420.3.1	Ribosomal protein l7ae
MCL	1	Red	28	Solyc06g074430.2.1	4081.Solyc06g074430.2.1	annotation not available		Solyc06g074430.2.1		GE206	Solyc06g074430.2.1	-0.575615	Solyc06g074430.3.1	60s acidic ribosomal protein-like protein
MCL	1	Red	28	Solyc08g007220.2.1	4081.Solyc08g007220.2.1	annotation not available		Solyc08g007220.2.1		G240	Solyc08g007220.2.1	-0.564905	Solyc08g007220.3.1	Nuclear RNA binding protein-like
MCL	1	Red	28	101248251	4081.Solyc10g078620.1.1	annotation not available		101248251		E320	101248251	-0.545824	Solyc10g078620.1.1	Ribosomal protein S5/S7
MCL	1	Red	28	101246658	4081.Solyc09g005720.2.1	annotation not available		101246658		E258	101246658	-0.504305	Solyc09g005720.3.1	60S ribosomal protein L23A
MCL	1	Red	28	101247963	4081.Solyc10g006470.2.1	annotation not available		101247963		G300	101247963	-0.504305	Solyc10g006470.3.1	Protein translation factor SUI1 homolog
MCL	1	Red	28	Solyc06g036050.2.1	4081.Solyc06g036050.2.1	annotation not available		Solyc06g036050.2.1		E187	Solyc06g036050.2.1	-0.50226	Solyc06g036050.3.1	60S ribosomal protein L36
MCL	1	Red	28	BTF3	4081.Solyc07g008720.2.1	Nascent polypeptide-associated complex subunit beta; BTF3-like transcription factor		BTF3		G210	BTF3	-0.488026	Solyc07g008720.4.1	BTF3-like transcription factor
MCL	1	Red	28	101244722	4081.Solyc01g099890.2.1	Uncharacterized protein; Pseudouridine synthase and archaeosine transglycosylase (PUA) domain-containing protein		101244722		G30	101244722	-0.483985	Solyc01g099890.3.1	MCT-1
MCL	1	Red	28	101265118	4081.Solyc03g112360.1.1	annotation not available		101265118		E111	101265118	-0.483985	Solyc03g112360.1.1	60S ribosomal protein L27A
MCL	1	Red	28	101268021	4081.Solyc09g010330.2.1	annotation not available		101268021		G266	101268021	-0.45799	Solyc09g010330.3.1	Nascent polypeptide-associated complex subunit beta
MCL	1	Red	28	101249905	4081.Solyc03g115360.2.1	annotation not available		101249905		G117	101249905	0.464668	Solyc03g115360.3.1	40S ribosomal protein S19-like
MCL	1	Red	28	101249649	4081.Solyc06g073370.2.1	annotation not available		101249649		G202	101249649	0.471968	Solyc06g073370.3.1	Ribosomal protein S13
MCL	1	Red	28	101250574	4081.Solyc03g019780.2.1	40S ribosomal protein SA; Required for the assembly and/or stability of the 40S ribosomal subunit. Required for the processing of the 20S rRNA- precursor to mature 18S rRNA in a late step of the maturation of 40S ribosomal subunits		101250574		G365	LOC101250574	0.481299	Solyc12g039120.2.1	40S ribosomal protein S19-like
MCL	1	Red	28	101251925	4081.Solyc01g095970.2.1	annotation not available		101251925		G25	101251925	0.533065	Solyc01g095970.3.1	dynamin-like protein
MCL	1	Red	28	101268375	4081.Solyc03g118170.2.1	annotation not available		101268375		E120	101268375	0.556797	Solyc03g118170.3.1	Glycyl-tRNA synthetase family protein
MCL	1	Red	28	DDTFR19	4081.Solyc05g053440.2.1	60S ribosomal protein L29; Ripening regulated protein DDTFR19 ; Belongs to the eukaryotic ribosomal protein eL29 family		DDTFR19		E179	DDTFR19	0.60027	Solyc05g053440.3.1	60S ribosomal protein L29, putative
MCL	1	Red	28	101253517	4081.Solyc08g075390.2.1	Uncharacterized protein; Nudix hydrolase homolog 3		101253517		G245	101253517	0.637842	Solyc08g075390.3.1	nudix hydrolase homolog 3
MCL	1	Red	28	101266268	4081.Solyc10g009340.1.1	Calcium-binding EF-hand family protein		101266268		E373	101266268	0.823749	Solyc12g096400.2.1	Calmodulin-binding family protein
MCL	1	Red	28	Solyc12g043160.1.1	4081.Solyc12g043160.1.1	annotation not available		Solyc12g043160.1.1		E367	Solyc12g043160.1.1	0.892197	Solyc12g043165.1.1	Translation machinery associated TMA7
MCL	2	Green	13	101247258	4081.Solyc01g095210.2.1	annotation not available		101247258		E351	101247258	-0.614845	Solyc11g066970.2.1	RAB6-interacting golgin
MCL	2	Green	13	101265671	4081.Solyc01g049650.2.1	annotation not available		101265671		GE269	101265671	-0.579922	Solyc11g007690.2.1	Pyruvate kinase
MCL	2	Green	13	Solyc04g011510.2.1	4081.Solyc04g011510.2.1	Uncharacterized protein; Triosephosphate isomerase		Solyc04g011510.2.1		G136	Solyc04g011510.2.1	0.476122	Solyc04g011510.3.1	triosephosphate isomerase
MCL	2	Green	13	101246455	4081.Solyc08g062190.2.1	Nitrilase/cyanide hydratase and apolipoprotein N-acyltransferase family protein		101246455		E308	101246455	0.485427	Solyc10g047630.2.1	Nitrilase/cyanide hydratase and apolipoprotein N-acyltransferase family protein
MCL	2	Green	13	PGH1	4081.Solyc09g009020.2.1	Enolase		PGH1		GE261	PGH1	0.50284	Solyc09g009020.3.1	Carboxypeptidase
MCL	2	Green	13	100736499	4081.Solyc03g111010.2.1	Glyceraldehyde 3-phosphate dehydrogenase ; Belongs to the glyceraldehyde-3-phosphate dehydrogenase family		100736499		G109	100736499	0.52707	Solyc03g111010.3.1	Glyceraldehyde-3-phosphate dehydrogenase
MCL	2	Green	13	101258551	4081.Solyc04g005080.2.1	Pyruvate dehydrogenase E1 component subunit alpha; The pyruvate dehydrogenase complex catalyzes the overall conversion of pyruvate to acetyl-CoA and CO(2)		101258551		G131	101258551	0.531069	Solyc04g005080.3.1	Pyruvate dehydrogenase E1 component subunit alpha
MCL	2	Green	13	ADH2	4081.Solyc06g059740.2.1	Alcohol dehydrogenase 2		ADH2		E195	ADH2	0.540027	Solyc06g059740.3.1	Alcohol dehydrogenase
MCL	2	Green	13	101258368	4081.Solyc05g014470.2.1	Glyceraldehyde 3-phosphate dehydrogenase ; Belongs to the glyceraldehyde-3-phosphate dehydrogenase family		101258368		GE164	101258368	0.54893	Solyc05g014470.3.1	glyceraldehyde 3-phosphate dehydrogenase
MCL	2	Green	13	TPx1	4081.Solyc07g020860.2.1	Thioredoxin peroxidase 1		TPx1		G223	TPX1	0.549916	Solyc07g052510.4.1	peroxidase
MCL	2	Green	13	101256813	4081.Solyc10g005510.2.1	annotation not available		101256813		E298	101256813	0.57628	Solyc10g005510.3.1	Glyceraldehyde-3-phosphate dehydrogenase
MCL	2	Green	13	101255294	4081.Solyc05g008180.2.1	Uncharacterized protein; Quinolinate phoshoribosyltransferase		101255294		G161	101255294	0.577248	Solyc05g008180.3.1	quinolinate phoshoribosyltransferase
MCL	2	Green	13	101261166	4081.Solyc10g007290.2.1	annotation not available		101261166		GE302	101261166	0.672652	Solyc10g007290.3.1	Phosphoenolpyruvate carboxylase
MCL	3	Cyan	10	101263316	4081.Solyc05g025900.2.1	annotation not available		101263316		E169	101263316	-0.680382	Solyc05g025900.3.1	Damaged dna-binding 2, putative isoform 1
MCL	3	Cyan	10	101268030	4081.Solyc09g083270.2.1	annotation not available		101268030		E287	101268030	-0.680382	Solyc09g083270.3.1	rRNA-processing protein efg1
MCL	3	Cyan	10	101268685	4081.Solyc05g053220.2.1	annotation not available		101268685		G176	101268685	-0.680382	Solyc05g053220.3.1	rRNA-processing protein fcf2
MCL	3	Cyan	10	Solyc06g074720.2.1	4081.Solyc06g074720.2.1	annotation not available		Solyc06g074720.2.1		G205	Solyc06g074720.2.1	-0.590745	Solyc06g074720.3.1	RNA binding protein-like protein
MCL	3	Cyan	10	Solyc06g073120.2.1	4081.Solyc06g073120.2.1	Unknown protein; CONTAINS InterPro DOMAIN/s: Protein of unknown function DUF947 (InterPro:IPR009292); Has 700 Blast hits to 631 proteins in 192 species: Archae - 0; Bacteria - 32; Metazoa - 138; Fungi - 168; Plants - 60; Viruses - 0; Other Eukaryote /.../2 (source: NCBI BLink)		Solyc06g073120.2.1		G201	Solyc06g073120.2.1	-0.579922	Solyc06g073120.3.1	Ribosomal RNA processing protein 36 like
MCL	3	Cyan	10	101252639	4081.Solyc10g074560.1.1	Uncharacterized protein; CCAAT-binding factor		101252639		G234	101252639	-0.547932	Solyc07g065500.2.1	CCAAT-binding transcription factor
MCL	3	Cyan	10	101252507	4081.Solyc07g064350.1.1	KRR1 family protein		101252507		G233	101252507	-0.504305	Solyc07g064350.2.1	Protein KRI1 like
MCL	3	Cyan	10	Solyc01g006090.2.1	4081.Solyc01g006090.2.1	annotation not available		Solyc01g006090.2.1		G5	Solyc01g006090.2.1	-0.490051	Solyc01g006090.3.1	rRNA processing protein EBP2
MCL	3	Cyan	10	Solyc02g094490.2.1	4081.Solyc02g094490.2.1	annotation not available		Solyc02g094490.2.1		G83	Solyc02g094490.2.1	-0.461959	Solyc02g094490.3.1	ATPase E1-E2 type family protein / haloacid dehalogenase-like hydrolase family protein
MCL	3	Cyan	10	101246108	4081.Solyc02g064700.2.1	Protein kinase superfamily protein; Belongs to the protein kinase superfamily		101246108		G49	101246108	0.681674	Solyc02g064700.3.1	Protein kinase superfamily protein
MCL	4	Blue	7	101257116	4081.Solyc10g005590.2.1	Uncharacterized protein; Arginine/serine-rich 45		101257116		G299	101257116	-0.475936	Solyc10g005590.3.1	RNA-binding
MCL	4	Blue	7	101259518	4081.Solyc03g093160.2.1	LUC7 N_terminus domain-containing protein		101259518		E98	101259518	-0.60165	Solyc03g093160.3.1	Luc7-like protein 3
MCL	4	Blue	7	101266446	4081.Solyc09g005980.2.1	annotation not available		101266446		E259	101266446	-0.541618	Solyc09g005980.3.1	Arginine/serine-rich splicing factor, putative
MCL	4	Blue	7	LOC778316	4081.Solyc06g008860.2.1	U1 small nuclear ribonucleoprotein C; Component of the spliceosomal U1 snRNP, which is essential for recognition of the pre-mRNA 5' splice-site and the subsequent assembly of the spliceosome. U1-C is directly involved in initial 5' splice-site recognition for both constitutive and regulated alternative splicing. The interaction with the 5' splice-site seems to precede base-pairing between the pre…		LOC778316		G333	LOC778316	-0.590745	Solyc11g006820.2.1	Small nuclear ribonucleoprotein family protein
MCL	4	Blue	7	Solyc05g054920.2.1	4081.Solyc05g054920.2.1	annotation not available		Solyc05g054920.2.1		GE184	Solyc05g054920.2.1	-0.473931	Solyc05g054920.3.1	Serine/arginine-rich-splicing factor RS2Z32
MCL	4	Blue	7	Solyc09g075090.1.1	4081.Solyc09g075090.1.1	annotation not available		Solyc09g075090.1.1		G280	Solyc09g075090.1.1	-0.494109	Solyc09g075090.1.1	RNA-binding
MCL	4	Blue	7	Y14	4081.Solyc06g065470.2.1	RNA-binding protein 8A; RNA-binding (RRM/RBD/RNP motifs) family protein		Y14		E316	Y14	0.821302	Solyc10g062180.2.1	RNA binding protein, putative
MCL	5	Orchid (3)	7	ACI25	4081.Solyc01g080010.2.1	Uncharacterized protein; Xyloglucan-specific fungal endoglucanase inhibitor protein ; Belongs to the peptidase A1 family		ACI25		E17	ACI25	0.52707	Solyc01g080010.2.1	xyloglucan endoglucanase inhibitor
MCL	5	Orchid (3)	7	CD4A	4081.Solyc03g118340.2.1	ATP-dependent Clp protease ATP-binding subunit ClpA homolog CD4A, chloroplastic; May interact with a ClpP-like protease involved in degradation of denatured proteins in the chloroplast		CD4A		G366	CD4A	0.521051	Solyc12g042065.1.1	Chloroplast ATP-dependent Clp protease chaperone protein
MCL	5	Orchid (3)	7	HSP70	4081.Solyc11g020040.1.1	Heat shock protein 70		HSP70		G345	HSP70	0.495695	Solyc11g020040.2.1	heat shock protein 70
MCL	5	Orchid (3)	7	LOC543848	4081.Solyc06g076560.1.1	17.6 kD class I small heat shock protein; Class I small heat shock protein 17.6; Type I small heat shock protein 17.6 kDa isoform ; Belongs to the small heat shock protein (HSP20) family		LOC543848		E8	LOC543848	0.529071	Solyc01g009215.1.1	Heat shock family protein
MCL	5	Orchid (3)	7	PSBO	4081.Solyc02g065400.2.1	Oxygen-evolving enhancer protein 1, chloroplastic; Stabilizes the manganese cluster which is the primary site of water splitting		PSBO		E51	PSBO	-0.492079	Solyc02g065400.3.1	33kDa precursor protein of oxygen-evolving complex
MCL	5	Orchid (3)	7	Solyc01g074010.2.1	4081.Solyc01g074010.2.1	Protein kinase superfamily protein		Solyc01g074010.2.1		G15	Solyc01g074010.2.1	0.485427	Solyc01g074010.3.1	Protein kinase superfamily protein
MCL	5	Orchid (3)	7	tft9	4081.Solyc07g053260.2.1	14-3-3 protein 9		tft9		G224	tft9	0.476122	Solyc07g053260.3.1	tft9
MCL	6	Hot Pink (3)	6	101245346	4081.Solyc03g110930.2.1	annotation not available		101245346		E108	101245346	-0.599462	Solyc03g110930.3.1	Ribosomal protein S21 family protein
MCL	6	Hot Pink (3)	6	101247532	4081.Solyc06g051200.2.1	Ribosomal protein L3 family protein; Belongs to the universal ribosomal protein uL3 family		101247532		E191	101247532	0.888305	Solyc06g051200.3.1	Ribosomal protein L3 family protein
MCL	6	Hot Pink (3)	6	101248838	4081.Solyc02g068090.2.1	Ribosomal protein S21 family protein		101248838		G53	101248838	-0.606035	Solyc02g068090.3.1	30S ribosomal protein S21
MCL	6	Hot Pink (3)	6	101261521	4081.Solyc05g054580.2.1	60S acidic ribosomal protein P0; Ribosomal protein P0 is the functional equivalent of E.coli protein L10		101261521		E329	101261521	-0.504305	Solyc10g085480.2.1	60S ribosomal protein L24
MCL	6	Hot Pink (3)	6	p69f	4081.Solyc08g079850.1.1	P69F protein		p69f		E255	p69f	-0.496142	Solyc08g079920.2.1	P69f protein
MCL	6	Hot Pink (3)	6	sbt4a	4081.Solyc01g087780.2.1	Subtilisin-like protease		sbt4a		G254	sbt4a	0.543001	Solyc08g079900.3.1	subtilisin-like protease
MCL	7	Pale Violet Red (2)	5	101247934	4081.Solyc07g053830.2.1	annotation not available		101247934		G225	101247934	0.637842	Solyc07g053830.3.1	ADP,ATP carrier protein, mitochondrial
MCL	7	Pale Violet Red (2)	5	101255877	4081.Solyc04g008470.2.1	annotation not available		101255877		G133	101255877	-0.899695	Solyc04g008470.3.1	Defensin
MCL	7	Pale Violet Red (2)	5	101266140	4081.Solyc07g042620.2.1	Uncharacterized protein; PREFOLDIN 1		101266140		E220	101266140	-0.575615	Solyc07g042620.3.1	Prefoldin subunit 1
MCL	7	Pale Violet Red (2)	5	LOC543838	4081.Solyc06g060780.2.1	Phosphatidylserine decarboxylase proenzyme 1, mitochondrial; Catalyzes the formation of phosphatidylethanolamine (PtdEtn) from phosphatidylserine (PtdSer). Plays a central role in phospholipid metabolism and in the interorganelle trafficking of phosphatidylserine; Belongs to the phosphatidylserine decarboxylase family. PSD-B subfamily. Eukaryotic type I sub-subfamily		LOC543838		G170	LOC543838	-0.486004	Solyc05g044620.2.1	CDP-diacylglycerol-glycerol-3-phosphate 3-phosphatidyltransferase
MCL	7	Pale Violet Red (2)	5	Solyc08g082290.2.1	4081.Solyc08g082290.2.1	annotation not available		Solyc08g082290.2.1		E257	Solyc08g082290.2.1	-0.545824	Solyc08g082290.3.1	Mitochondrial inner membrane protein OXA1
MCL	10	Salmon (2)	5	101245288	4081.Solyc09g064450.2.1	Uncharacterized protein; NAD(P)-binding Rossmann-fold superfamily protein		101245288		G277	101245288	0.608809	Solyc09g064450.3.1	NAD
MCL	10	Salmon (2)	5	101250327	4081.Solyc01g010760.2.1	annotation not available		101250327		GE9	101250327	0.682573	Solyc01g010760.3.1	Mitochondrial outer membrane porin
MCL	10	Salmon (2)	5	101251020	4081.Solyc01g022750.2.1	LYR family of Fe/S cluster biogenesis protein		101251020		G10	101251020	0.598365	Solyc01g022750.3.1	NADH dehydrogenase [ubiquinone] 1 alpha subcomplex subunit 6
MCL	10	Salmon (2)	5	101262441	4081.Solyc08g067020.2.1	Cytochrome b-c1 complex subunit 7; Component of the ubiquinol-cytochrome c reductase complex (complex III or cytochrome b-c1 complex), which is part of the mitochondrial respiratory chain		101262441		E243	101262441	-0.516636	Solyc08g067020.3.1	Cytochrome b-c1 complex subunit 7
MCL	10	Salmon (2)	5	LOC543929	4081.Solyc03g118410.2.1	Acyl carrier protein; Carrier of the growing fatty acid chain in fatty acid biosynthesis		LOC543929		G121	LOC543929	-0.567041	Solyc03g118410.3.1	Acyl carrier protein
MCL	11	Fire Brick	5	101244607	4081.Solyc09g009030.2.1	annotation not available		101244607		E262	101244607	-0.490051	Solyc09g009030.3.1	Histone deacetylase HDT1
MCL	11	Fire Brick	5	101246000	4081.Solyc10g078540.1.1	H/ACA ribonucleoprotein complex subunit; Required for ribosome biogenesis. Part of a complex which catalyzes pseudouridylation of rRNA. This involves the isomerization of uridine such that the ribose is subsequently attached to C5, instead of the normal N1		101246000		GE279	101246000	-0.632629	Solyc09g066495.1.1	H/ACA ribonucleoprotein complex subunit 3-like protein
MCL	11	Fire Brick	5	101257264	4081.Solyc05g053780.2.1	annotation not available		101257264		G181	101257264	-0.510457	Solyc05g053780.3.1	RNA binding protein-like protein
MCL	11	Fire Brick	5	Solyc05g025650.2.1	4081.Solyc05g025650.2.1	Uncharacterized protein; RNA polymerase III RPC4		Solyc05g025650.2.1		E168	Solyc05g025650.2.1	-0.475936	Solyc05g025650.3.1	DNA-directed RNA polymerase III subunit RPC4, putative
MCL	11	Fire Brick	5	Solyc09g092320.2.1	4081.Solyc09g092320.2.1	annotation not available		Solyc09g092320.2.1		G294	Solyc09g092320.2.1	-0.554273	Solyc09g092320.3.1	RNA binding protein
MCL	9	Light Coral	5	101251304	4081.Solyc07g041970.2.1	annotation not available		101251304		G218	101251304	-0.45799	Solyc07g041970.3.1	Subtilisin-like protease
MCL	9	Light Coral	5	101255033	4081.Solyc01g094790.2.1	annotation not available		101255033		G22	101255033	0.482332	Solyc01g094790.3.1	Cysteine synthase
MCL	9	Light Coral	5	101263030	4081.Solyc06g036110.1.1	annotation not available		101263030		GE188	101263030	1.26424	Solyc06g036110.1.1	LOW QUALITY:Calcium-dependent lipid-binding
MCL	9	Light Coral	5	101265322	4081.Solyc03g114640.2.1	Uncharacterized protein; Signal peptide peptidase		101265322		E348	101265322	-0.625934	Solyc11g064790.2.1	signal peptide peptidase
MCL	9	Light Coral	5	Solyc08g081250.2.1	4081.Solyc08g081250.2.1	Peptidase M1 family protein		Solyc08g081250.2.1		E256	Solyc08g081250.2.1	0.479231	Solyc08g081250.3.1	Peptidase M1 family aminopeptidase N
MCL	12	Salmon	5	101257054	4081.Solyc03g122090.2.1	annotation not available		101257054		G128	101257054	0.45628	Solyc03g122090.3.1	25. vesicle transport protein
MCL	12	Salmon	5	101264234	4081.Solyc08g005200.2.1	annotation not available		101264234		E235	101264234	0.841571	Solyc08g005200.3.1	Syntaxin-like protein
MCL	12	Salmon	5	101265789	4081.Solyc02g087300.1.1	annotation not available		101265789		G77	101265789	0.477159	Solyc02g087300.1.1	Transducin/WD40 repeat-like superfamily protein
MCL	12	Salmon	5	101268521	4081.Solyc01g109770.2.1	Protein RER1; Involved in the retrieval of endoplasmic reticulum membrane proteins from the early Golgi compartment		101268521		E42	101268521	-0.564905	Solyc01g109770.3.1	RER1 family protein
MCL	12	Salmon	5	Solyc01g107620.2.1	4081.Solyc01g107620.2.1	annotation not available		Solyc01g107620.2.1		E37	Solyc01g107620.2.1	-0.862496	Solyc01g107620.3.1	Reticulon-like protein
MCL	8	Light Coral (2)	5	100750252	4081.Solyc03g116390.2.1	Late embryogenesis abundant protein		100750252		E353	100750252	0.508936	Solyc11g069280.2.1	Late embryogenesis abundant protein-related
MCL	8	Light Coral (2)	5	101253377	4081.Solyc04g071890.2.1	annotation not available		101253377		G148	101253377	0.537048	Solyc04g071890.3.1	Peroxidase
MCL	8	Light Coral (2)	5	ASR1	4081.Solyc04g071610.2.1	Abscisic stress-ripening protein 1		ASR1		E147	ASR1	0.984772	Solyc04g071610.3.1	Abscicic acid stress ripening 1
MCL	8	Light Coral (2)	5	ASR2	4081.Solyc04g071580.2.1	Abscisic stress-ripening protein 2		ASR2		GE145	ASR2	1.02786	Solyc04g071580.3.1	ASR2
MCL	8	Light Coral (2)	5	ASR3	4081.Solyc04g071590.1.1	Abscisic stress-ripening protein 3		ASR3		E146	ASR3	0.509949	Solyc04g071590.3.1	Abscisic acid stress ripening 3%2C ASR3
MCL	17	Dark Golden Rod	4	101251083	4081.Solyc04g049920.2.1	Uncharacterized protein; RNA-binding (RRM/RBD/RNP motifs) family protein		101251083		G141	101251083	-0.641604	Solyc04g049920.3.1	RNA-binding region-containing protein, putative
MCL	17	Dark Golden Rod	4	101251771	4081.Solyc04g074040.2.1	annotation not available		101251771		GE150	101251771	-0.78339	Solyc04g074040.3.1	Serine/arginine rich splicing factor, putative
MCL	17	Dark Golden Rod	4	101257217	4081.Solyc01g105140.2.1	Uncharacterized protein; Ortholog of human splicing factor SC35		101257217		E35	101257217	-0.58208	Solyc01g105140.3.1	Serine/arginine rich splicing factor, putative
MCL	17	Dark Golden Rod	4	101258063	4081.Solyc04g074310.2.1	annotation not available		101258063		G151	101258063	-0.456009	Solyc04g074310.3.1	RNA-binding family protein, putative
MCL	18	Sandy Brown (3)	4	101244562	4081.Solyc03g098740.1.1	annotation not available		101244562		GE106	101244562	0.49057	Solyc03g098740.1.1	Kunitz trypsin inhibitor
MCL	18	Sandy Brown (3)	4	cevi57	4081.Solyc03g020050.2.1	Proteinase inhibitor type-2 CEVI57		cevi57		E89	cevi57	0.659925	Solyc03g020050.3.1	VIROID-INDUCIBLE PROTEINASE INHIBITOR II
MCL	18	Sandy Brown (3)	4	LOC543986	4081.Solyc01g008620.2.1	Glucan endo-1,3-beta-glucosidase A; Implicated in the defense of plants against pathogens		LOC543986		E362	LOC543986	0.739848	Solyc12g014420.2.1
MCL	18	Sandy Brown (3)	4	PIIF	4081.Solyc09g084470.2.1	Wound-induced proteinase inhibitor 1 ; Belongs to the protease inhibitor I13 (potato type I serine protease inhibitor) family		PIIF		G107	PIIF	1.28629	Solyc03g098760.2.1	Kunitz-type protease inhibitor-like protein
MCL	16	Sandy Brown (2)	4	101245975	4081.Solyc08g075690.2.1	acyl-CoA-binding protein 6		101245975		E246	101245975	-0.533242	Solyc08g075690.3.1	Acyl-CoA-binding protein
MCL	16	Sandy Brown (2)	4	101259549	4081.Solyc06g069530.2.1	Biotin carboxyl carrier protein of acetyl-CoA carboxylase; This protein is a component of the acetyl coenzyme A carboxylase complex; first, biotin carboxylase catalyzes the carboxylation of the carrier protein and then the transcarboxylase transfers the carboxyl group to form malonyl-CoA		101259549		GE274	101259549	0.757023	Solyc09g059473.1.1	S-norcoclaurine synthase 1
MCL	16	Sandy Brown (2)	4	BCCP1	4081.Solyc05g056290.2.1	Biotin carboxyl carrier protein of acetyl-CoA carboxylase; This protein is a component of the acetyl coenzyme A carboxylase complex; first, biotin carboxylase catalyzes the carboxylation of the carrier protein and then the transcarboxylase transfers the carboxyl group to form malonyl-CoA		BCCP1		G286	BCCP1	0.584963	Solyc09g082730.4.1	Aldo_keto reductase family protein IPR001395 Aldo_keto reductase
MCL	16	Sandy Brown (2)	4	ChrC	4081.Solyc02g081170.2.1	Plastid lipid associated protein CHRC		ChrC		G66	ChrC	0.746743	Solyc02g081170.3.1	plastid lipid associated protein CHRC
MCL	14	Sandy Brown	4	Solyc01g102700.2.1	4081.Solyc01g102700.2.1	annotation not available		101253330		E311	101253330	-0.567041	Solyc10g050110.1.1	Leucine-rich repeat receptor-like protein kinase family
MCL	14	Sandy Brown	4	101265883	4081.Solyc02g078570.2.1	alpha/beta-Hydrolases superfamily protein		101265883		GE59	101265883	0.478195	Solyc02g078570.3.1	Epoxide hydrolase
MCL	14	Sandy Brown	4	Sn2	4081.Solyc01g111080.2.1	Snakin-2		Sn2		E45	Snakin-2	-0.556393	Solyc01g111075.1.1	Snakin-2
MCL	14	Sandy Brown	4	101253330	4081.Solyc10g050110.1.1	annotation not available		Solyc01g102700.2.1		E32	Solyc01g102700.2.1	0.510962	Solyc01g102700.3.1	Protein kinase-like protein
MCL	13	Fire Brick (2)	4	101267006	4081.Solyc03g096550.2.1	annotation not available		101266493		E101	101266493	0.77905	Solyc03g096540.3.1	PLAT domain-containing protein 1
MCL	13	Fire Brick (2)	4	LOC543932	4081.Solyc03g096460.2.1	Wound/stress protein		101267006		GE102	101267006	0.747602	Solyc03g096550.3.1	PLAT domain-containing protein 1
MCL	13	Fire Brick (2)	4	Solyc01g058720.2.1	4081.Solyc01g058720.2.1	Ca2+binding protein 1		LOC543932		G100	LOC543932	0.543991	Solyc03g096460.3.1	wound/stress protein AY568721
MCL	13	Fire Brick (2)	4	101266493	4081.Solyc03g096540.2.1	annotation not available		Solyc01g058720.2.1		E11	Solyc01g058720.2.1	0.659011	Solyc01g058720.3.1	Calcium-binding EF-hand
MCL	15	Brown	4	101262853	4081.Solyc09g061840.2.1	Uncharacterized protein; Peroxisomal 3-keto-acyl-CoA thiolase 2; Belongs to the thiolase family		101254480		G156	101254480	-0.545824	Solyc04g078920.3.1	Peroxisomal multifunctional enzyme type 2
MCL	15	Brown	4	Solyc01g091730.2.1	4081.Solyc01g091730.2.1	annotation not available		101262853		E275	101262853	0.476122	Solyc09g061840.3.1	3-ketoacyl-CoA thiolase
MCL	15	Brown	4	Acx1A	4081.Solyc08g078390.2.1	Acyl-coenzyme A oxidase ; Belongs to the acyl-CoA oxidase family		Acx1A		E318	Acx1A	0.505891	Solyc10g076600.2.1	Acyl-coenzyme A oxidase 4
MCL	15	Brown	4	101254480	4081.Solyc04g078920.2.1	Sterol carrier protein 2		Solyc01g091730.2.1		E21	Solyc01g091730.2.1	-0.680382	Solyc01g091730.3.1	Peroxisomal membrane protein 11-1
MCL	21	Light Green (3)	3	LOC543729	4081.Solyc12g099200.1.1	Uncharacterized protein; Tomato invertase inhibitor		101268665		E376	101268665	0.639695	Solyc12g099190.1.1	LOW QUALITY:Invertase inhibitor
MCL	21	Light Green (3)	3	101268665	4081.Solyc12g099190.1.1	annotation not available		LIN8		GE97	LIN8	0.574344	Solyc03g083615.1.1	Plant invertase/pectin methylesterase inhibitor superfamily protein
MCL	21	Light Green (3)	3	LIN8	4081.Solyc10g083300.1.1	Uncharacterized protein; Cell-wall invertase ; Belongs to the glycosyl hydrolase 32 family		LOC543729		G377	LOC543729	-0.459973	Solyc12g099200.2.1	Invertase inhibitor
MCL	26	Aquamarine (5)	3	Solyc02g080630.2.1	4081.Solyc02g080630.2.1	Lactoylglutathione lyase; Catalyzes the conversion of hemimercaptal, formed from methylglyoxal and glutathione, to S-lactoylglutathione		101246713		E158	101246713	0.504875	Solyc05g005170.3.1	Pectin lyase-like superfamily protein
MCL	26	Aquamarine (5)	3	101246713	4081.Solyc05g005170.2.1	annotation not available		101256176		G139	101256176	0.499782	Solyc04g040180.3.1	S-adenosylmethionine-dependent methyltransferase
MCL	26	Aquamarine (5)	3	101256176	4081.Solyc04g040180.2.1	annotation not available		Solyc02g080630.2.1		G65	Solyc02g080630.2.1	0.508936	Solyc02g080630.3.1	Lactoylglutathione lyase
MCL	30	Sky Blue	3	101253770	4081.Solyc04g017690.2.1	annotation not available		100037506		GE303	100037506	-0.494109	Solyc10g007350.3.1	Multiprotein bridging factor 1a
MCL	30	Sky Blue	3	101245564	4081.Solyc07g062400.2.1	Multiprotein bridging factor 1c		101245564		E230	101245564	-0.698998	Solyc07g062400.3.1	multiprotein bridging factor 1c
MCL	30	Sky Blue	3	100037506	4081.Solyc10g007350.2.1	Multiprotein bridging factor 1a		101253770		E138	101253770	-0.586406	Solyc04g017690.3.1	ERD15
MCL	27	Aquamarine (4)	3	101255836	4081.Solyc01g103010.2.1	Uncharacterized protein; Cullin-associated and neddylation dissociated		101255836		E33	101255836	0.644318	Solyc01g103010.3.1	Cullin-associated NEDD8-dissociated protein 1
MCL	27	Aquamarine (4)	3	Ubc13-2	4081.Solyc10g007260.2.1	annotation not available		Solyc04g076620.2.1		E153	Solyc04g076620.2.1	-0.490051	Solyc04g076620.3.1	E3 ubiquitin-protein ligase UPL1-like protein
MCL	27	Aquamarine (4)	3	Solyc04g076620.2.1	4081.Solyc04g076620.2.1	annotation not available		Ubc13-2		G301	Ubc13-2	-0.50226	Solyc10g007260.3.1	Ubiquitin-conjugating enzyme
MCL	25	Aquamarine (3)	3	104649376	4081.Solyc09g082300.2.1	annotation not available		101244954		G165	101244954	-0.506353	Solyc05g015490.3.1	Lipid transfer protein
MCL	25	Aquamarine (3)	3	101265675	4081.Solyc01g081600.2.1	Non-specific lipid-transfer protein; Plant non-specific lipid-transfer proteins transfer phospholipids as well as galactolipids across membranes. May play a role in wax or cutin deposition in the cell walls of expanding epidermal cells and certain secretory tissues		101265675		G93	101265675	-0.514573	Solyc03g034375.1.1	Lipid transfer protein
MCL	25	Aquamarine (3)	3	101244954	4081.Solyc05g015490.2.1	Uncharacterized protein; Glycosylphosphatidylinositol-anchored lipid protein transfer 1		104649376		E284	104649376	0.545968	Solyc09g082300.3.1	Protease inhibitor/seed storage/lipid transfer family protein
MCL	28	Aquamarine (2)	3	101261496	4081.Solyc03g071620.1.1	annotation not available		101260571		G339	101260571	0.800745	Solyc11g010240.2.1	Histone H3
MCL	28	Aquamarine (2)	3	MET	4081.Solyc11g030600.2.1	DNA (cytosine-5)-methyltransferase; Cytosine-specific methyltransferase ; Belongs to the class I-like SAM-binding methyltransferase superfamily. C5-methyltransferase family		101261496		E94	101261496	-0.479955	Solyc03g071620.1.1	Histone H2B
MCL	28	Aquamarine (2)	3	101260571	4081.Solyc01g079110.2.1	annotation not available		MET		G379	MET	-0.72261	Solyc12g100330.2.1	cytosine-5 DNA methyltransferase3L
MCL	20	Light Green	3	101261162	4081.Solyc01g097310.2.1	Uncharacterized protein; Bacterial sec-independent translocation protein mttA/Hcf106		101249720		G113	101249720	0.545968	Solyc03g113020.3.1	Vacuolar protein sorting-associated protein 29
MCL	20	Light Green	3	101249720	4081.Solyc03g113020.2.1	Vacuolar protein sorting-associated protein 29; Calcineurin-like metallo-phosphoesterase superfamily protein; Belongs to the VPS29 family		101261162		E27	101261162	-0.766112	Solyc01g097310.3.1	Sec-independent protein translocase protein TatA
MCL	20	Light Green	3	101263654	4081.Solyc10g086210.1.1	Translin family protein		101263654		E330	101263654	-0.494109	Solyc10g086210.2.1	Translin family protein
MCL	24	Medium Aqua Marine	3	101246585	4081.Solyc02g085820.2.1	NADPH-dependent diflavin oxidoreductase 1; Component of the cytosolic iron-sulfur (Fe-S) protein assembly (CIA) machinery. Required for the maturation of extramitochondrial Fe-S proteins. Part of an electron transfer chain functioning in an early step of cytosolic Fe-S biogenesis. Transfers electrons from NADPH to the Fe-S cluster of the anamorsin/DRE2 homolog; Belongs to the NADPH-dependent difl…		101246585		G368	101246585	0.45628	Solyc12g056800.2.1	Oxidoreductase family protein
MCL	24	Medium Aqua Marine	3	Solyc12g099270.1.1	4081.Solyc12g099270.1.1	annotation not available		101264428		GE185	101264428	-0.467932	Solyc06g006000.3.1	Maternal effect embryo arrest 59
MCL	24	Medium Aqua Marine	3	101264428	4081.Solyc06g006000.2.1	annotation not available		Solyc12g099270.1.1		GE293	Solyc12g099270.1.1	-0.518701	Solyc09g091945.1.1	4Fe-4S ferredoxin iron-sulfur binding
MCL	22	Light Green (4)	3	Solyc09g066100.2.1	4081.Solyc09g066100.2.1	Histone H1; Histones H1 are necessary for the condensation of nucleosome chains into higher-order structures		101244770		E163	101244770	-0.650635	Solyc05g008890.3.1	Reticulon-like protein
MCL	22	Light Green (4)	3	101244770	4081.Solyc05g008890.2.1	Reticulon family protein		H1		E208	H1	-0.703689	Solyc06g084020.3.1	histone H1
MCL	22	Light Green (4)	3	H1	4081.Solyc06g084020.2.1	Histone H1		Solyc09g066100.2.1		E278	Solyc09g066100.2.1	-0.685014	Solyc09g066100.3.1	Histone H1
MCL	23	Light Green (5)	3	101248870	4081.Solyc04g057890.2.1	Glutathione S-transferase family protein		101248870		G229	101248870	0.659011	Solyc07g056490.4.1	Glutathione s-transferase
MCL	23	Light Green (5)	3	101259340	4081.Solyc06g009140.2.1	annotation not available		101259340		G186	101259340	-0.477944	Solyc06g009140.3.1	Late embryogenesis abundant protein
MCL	23	Light Green (5)	3	104645573	4081.Solyc02g036480.1.1	annotation not available		104645573		E47	104645573	0.538041	Solyc02g036480.1.1	LOW QUALITY:Late embryogenesis abundant
MCL	29	Aquamarine	3	101254657	4081.Solyc02g070210.2.1	Uncharacterized protein; Sec14p-like phosphatidylinositol transfer family protein		101254657		G346	LOC101254657	0.589763	Solyc11g051160.2.1	Patellin-like protein
MCL	29	Aquamarine	3	101264974	4081.Solyc09g075460.2.1	annotation not available		101264974		E283	101264974	0.598365	Solyc09g075460.3.1	Pectin lyase-like superfamily protein
MCL	29	Aquamarine	3	TIP	4081.Solyc06g060760.2.1	Tonoplast intrinsic protein 23; Rb7 ; Belongs to the MIP/aquaporin (TC 1.A.8) family		TIP		E326	TIP	0.487486	Solyc10g083880.2.1	tonoplast intrinsic protein 1.3
MCL	19	Light Green (2)	3	101248664	4081.Solyc04g008760.1.1	annotation not available		101248664		G135	101248664	0.467801	Solyc04g008760.2.1	Homoserine kinase
MCL	19	Light Green (2)	3	AS	4081.Solyc04g076320.2.1	L-Aspartase-like family protein		101261729		GE231	101261729	0.857583	Solyc07g062810.3.1	Branched-chain-amino-acid aminotransferase-like protein
MCL	19	Light Green (2)	3	101261729	4081.Solyc07g062810.2.1	annotation not available		AS		E152	AS	0.519039	Solyc04g076320.3.1	argininosuccinate lyase
MCL	33	Sky Blue (6)	2	101250370	4081.Solyc12g009140.1.1	Proteasome subunit alpha type; The proteasome is a multicatalytic proteinase complex which is characterized by its ability to cleave peptides with Arg, Phe, Tyr, Leu, and Glu adjacent to the leaving group at neutral or slightly basic pH; Belongs to the peptidase T1A family		101250370		G90	101250370	0.49774	Solyc03g025610.2.1	Tripeptidyl-peptidase 2
MCL	33	Sky Blue (6)	2	101266335	4081.Solyc05g053310.2.1	Heat stable protein 1		101266335		GE178	101266335	-0.584241	Solyc05g053310.3.1	Stress responsive A/B barrel domain protein
MCL	32	Sky Blue (3)	2	101246607	4081.Solyc12g089190.1.1	annotation not available		101246607		E371	101246607	-0.773491	Solyc12g089190.1.1	Myb family transcription factor family protein
MCL	32	Sky Blue (3)	2	101255240	4081.Solyc09g075950.1.1	Heat-shock protein 70T-2		101255240		E250	101255240	0.538041	Solyc08g078695.1.1	Heat-shock protein, putative
MCL	44	Medium Purple	2	101250539	4081.Solyc01g005990.2.1	Bifunctional inhibitor/lipid-transfer protein/seed storage 2S albumin superfamily protein		101250539		E236	101250539	-0.586406	Solyc08g005960.2.1	Bifunctional inhibitor/lipid-transfer protein/seed storage 2S albumin superfamily protein
MCL	44	Medium Purple	2	101265767	4081.Solyc09g063070.2.1	annotation not available		101265767		E276	101265767	-0.481969	Solyc09g063070.3.1	Tetraspanin family protein, putative
MCL	55	Orchid	2	101250000	4081.Solyc12g088020.1.1	Uncharacterized protein; Farnesylcysteine lyase		101249166		GE114	101249166	0.768078	Solyc03g113030.3.1	Aldose 1-epimerase
MCL	55	Orchid	2	101249166	4081.Solyc03g113030.2.1	Aldose 1-epimerase; Converts alpha-aldose to the beta-anomer		101250000		E369	101250000	0.755315	Solyc12g088020.1.1	farnesylcysteine lyase
MCL	40	Medium Slate Blue (2)	2	101261241	4081.Solyc06g069470.2.1	annotation not available		101261241		G199	101261241	0.764686	Solyc06g069470.3.1	Glycerophosphoryl diester phosphodiesterase family protein
MCL	40	Medium Slate Blue (2)	2	104648477	4081.Solyc07g052680.1.1	Proline-rich family protein		104648477		G251	104648477	-0.512514	Solyc08g078870.2.1	14 kDa proline-rich protein DC2.15, putative
MCL	49	Orchid (4)	2	101257836	4081.Solyc12g009480.1.1	annotation not available		101257836		G359	101257836	0.457332	Solyc12g009480.2.1	SPX domain-containing family protein
MCL	49	Orchid (4)	2	IMP3	4081.Solyc11g012410.1.1	Inositol monophosphatase 3; Responsible for the provision of inositol required for synthesis of phosphatidylinositol and polyphosphoinositides		IMP3		GE344	IMP3	0.819668	Solyc11g012410.2.1	myo-inositol monophosphatase 3
MCL	31	Sky Blue (2)	2	LOC778362	4081.Solyc10g086570.2.1	Putative uncharacterized protein		101264410		E96	101264410	-0.571322	Solyc03g082890.3.1	Thylakoid lumenal 17.4 kDa protein
MCL	31	Sky Blue (2)	2	101264410	4081.Solyc03g082890.2.1	Uncharacterized protein; Tetratricopeptide repeat (TPR)-like superfamily protein		LOC778362		E331	LOC778362	-0.531156	Solyc10g086570.3.1	Chaperone DnaJ
MCL	35	Sky Blue (5)	2	101259023	4081.Solyc11g072950.1.1	Unknown protein; CONTAINS InterPro DOMAIN/s: Protein of unknown function DUF2042 (InterPro:IPR018611); Has 559 Blast hits to 533 proteins in 154 species: Archae - 3; Bacteria - 32; Metazoa - 305; Fungi - 42; Plants - 50; Viruses - 3; Other Eukaryote /.../4 (source: NCBI BLink)		101259023		G355	LOC101259023	0.508936	Solyc11g072950.2.1	E3 UFM1-protein ligase 1
MCL	35	Sky Blue (5)	2	101261907	4081.Solyc03g111340.2.1	Uncharacterized protein; NAD(P)-binding Rossmann-fold superfamily protein		101261907		E110	101261907	0.526069	Solyc03g111340.3.1	Ubiquitin activating enzyme
MCL	53	Violet (2)	2	101256468	4081.Solyc03g115030.2.1	Uncharacterized protein; Mitochondrial import receptor subunit TOM5 homolog		101251692		G207	101251692	-0.473931	Solyc06g083340.3.1	Wound-induced basic protein
MCL	53	Violet (2)	2	101251692	4081.Solyc06g083340.2.1	annotation not available		101256468		E212	101256468	-0.508403	Solyc07g015970.2.1	Mitochondrial import receptor subunit TOM7-1
MCL	48	Medium Orchid	2	101247647	4081.Solyc08g077900.2.1	annotation not available		101244265		G104	101244265	1.11036	Solyc03g098710.1.1	Kunitz trypsin inhibitor
MCL	48	Medium Orchid	2	101244265	4081.Solyc03g098710.1.1	annotation not available		101247647		G248	101247647	0.728574	Solyc08g077900.3.1	Expansin-like protein
MCL	42	Medium Slate Blue	2	101252675	4081.Solyc03g112870.2.1	Uncharacterized protein; Glucose-6-phosphate/phosphate translocator-related		101252675		E112	101252675	-0.552156	Solyc03g112870.3.1	Phosphate/phosphoenolpyruvate translocator
MCL	42	Medium Slate Blue	2	Solyc02g078650.2.1	4081.Solyc02g078650.2.1	annotation not available		Solyc02g078650.2.1		G60	Solyc02g078650.2.1	0.540027	Solyc02g078650.3.1	Polyphenol oxidase
MCL	46	Medium Purple (3)	2	101267829	4081.Solyc08g006510.2.1	Uncharacterized protein; NAD(P)-binding Rossmann-fold superfamily protein		101244651		E126	101244651	-0.58208	Solyc03g121460.1.1	PRA1 family protein
MCL	46	Medium Purple (3)	2	101244651	4081.Solyc03g121460.1.1	PRA1 family protein; May be involved in both secretory and endocytic intracellular trafficking in the endosomal/prevacuolar compartments		101267829		E238	101267829	0.886745	Solyc08g006510.3.1	NAD
MCL	50	Orchid (2)	3	Solyc02g084650.2.1	4081.Solyc02g084650.2.1	Uncharacterized protein; CONTAINS InterPro DOMAIN/s: Oxidoreductase-like, N-terminal (InterPro:IPR019180); Has 1807 Blast hits to 1807 proteins in 277 species: Archae - 0; Bacteria - 0; Metazoa - 736; Fungi - 347; Plants - 385; Viruses - 0; Other Eukaryotes - 339 (source: N /.../ink)		101261081		GE82	101261081	1.37295	Solyc02g094400.3.1	Glycerophosphodiester phosphodiesterase, putative
MCL	50	Orchid (2)	3	101261081	4081.Solyc02g094400.2.1	annotation not available		Solyc02g084650.2.1		G73	Solyc02g084650.2.1	-0.469929	Solyc02g084650.3.1	oxidoreductase-like protein, amino-terminal protein
MCL	39	Cornflower Blue	2	101256719	4081.Solyc01g107780.2.1	annotation not available		101251627		E36	101251627	0.54201	Solyc01g105370.3.1	Phospho-2-dehydro-3-deoxyheptonate aldolase
MCL	39	Cornflower Blue	2	101251627	4081.Solyc01g105370.2.1	Aldolase-type TIM barrel family protein		101256719		E38	101256719	0.571434	Solyc01g107780.3.1	Glycosyltransferase
MCL	36	Cornflower Blue (4)	2	101248935	4081.Solyc11g011960.1.1	annotation not available		101248935		E342	101248935	0.566572	Solyc11g011960.2.1	UDP-GLUCOSE PYROPHOSPHORYLASE 1
MCL	36	Cornflower Blue (4)	2	sus3	4081.Solyc07g042550.2.1	Sucrose synthase; Sucrose-cleaving enzyme that provides UDP-glucose and fructose for various metabolic pathways		sus3		G219	sus3	0.517024	Solyc07g042550.3.1	Sucrose synthase
MCL	51	Violet (4)	2	Dea1	4081.Solyc08g078900.1.1	Arachidonic acid-induced DEA1		Dea1		E252	Dea1	-0.520769	Solyc08g078900.1.1	Bifunctional inhibitor/lipid-transfer protein/seed storage 2S albumin superfamily protein
MCL	51	Violet (4)	2	LOC543814	4081.Solyc09g011630.2.1	Putative glutathione S-transferase T2 ; Belongs to the GST superfamily		LOC543814		GE270	LOC543814	0.860764	Solyc09g011630.3.1	putative glutathione S-transferase T2
MCL	41	Medium Slate Blue (4)	2	101245495	4081.Solyc09g083380.2.1	annotation not available		101245495		E288	101245495	-1.11716	Solyc09g083380.3.1	Histone H1
MCL	41	Medium Slate Blue (4)	2	101248497	4081.Solyc07g044840.2.1	annotation not available		101248497		GE221	101248497	0.584963	Solyc07g044840.3.1	2,3-bisphosphoglycerate-independent phosphoglycerate mutase
MCL	47	Medium Purple (4)	2	Solyc05g053070.2.1	4081.Solyc05g053070.2.1	annotation not available		101250018		G182	101250018	-0.710756	Solyc05g054090.3.1	UDP-3-O-acyl N-acetylglycosamine deacetylase family protein
MCL	47	Medium Purple (4)	2	101250018	4081.Solyc05g054090.2.1	annotation not available		Solyc05g053070.2.1		E175	Solyc05g053070.2.1	-0.810966	Solyc05g053070.3.1	Dehydrin family protein, expressed
MCL	52	Violet (3)	2	101246830	4081.Solyc06g053480.2.1	Acyl-[acyl-carrier-protein] desaturase; Introduction of a cis double bond between carbons of the acyl chain; Belongs to the fatty acid desaturase type 2 family		101246830		G193	101246830	0.509949	Solyc06g053480.3.1	Acyl-[acyl-carrier-protein] desaturase
MCL	52	Violet (3)	2	101261397	4081.Solyc03g097390.2.1	Acyl-[acyl-carrier-protein] hydrolase; Plays an essential role in chain termination during de novo fatty acid synthesis		101261397		E358	LOC101261397	0.510962	Solyc12g006870.2.1	Acyl-protein thioesterase 2
MCL	38	Cornflower Blue (2)	2	Solyc04g079470.2.1	4081.Solyc04g079470.2.1	annotation not available		GDI1		G363	GDI1	0.589763	Solyc12g017570.2.1	Rab GDP dissociation inhibitor
MCL	38	Cornflower Blue (2)	2	GDI1	4081.Solyc01g105810.2.1	Guanosine nucleotide diphosphate dissociation inhibitor; Rab-GDP dissociation inhibitor ; Belongs to the Rab GDI family		Solyc04g079470.2.1		E157	Solyc04g079470.2.1	0.503858	Solyc04g079470.3.1	Serpin-like protein
MCL	34	Sky Blue (4)	2	101254812	4081.Solyc07g056010.2.1	Uncharacterized protein; FUNCTIONS IN: molecular_function unknown; INVOLVED IN: biological_process unknown; LOCATED IN: cellular_component unknown; EXPRESSED IN: 24 plant structures; EXPRESSED DURING: 15 growth stages; CONTAINS InterPro DOMAIN/s: COG4 transport (InterPro:IP /.../7), Pentatricopeptide repeat (InterPro:IPR002885); BEST Arabidopsis thaliana protein match is: Pentatricopeptide repeat…		101254812		E4	101254812	-0.573467	Solyc01g005575.1.1	DUF1639 family protein
MCL	34	Sky Blue (4)	2	Solyc03g095410.2.1	4081.Solyc03g095410.2.1	annotation not available		Solyc03g095410.2.1		G99	Solyc03g095410.2.1	0.826193	Solyc03g095410.3.1	exocyst complex component sec10
MCL	56	Purple	2	101257715	4081.Solyc10g079000.1.1	Calcium load-activated calcium channel; Calcium-selective channel required to prevent calcium stores from overfilling		101246647		E118	101246647	-0.504305	Solyc03g115460.2.1	Transmembrane protein, putative
MCL	56	Purple	2	101246647	4081.Solyc08g006650.2.1	Uncharacterized protein; CONTAINS InterPro DOMAIN/s: Uncharacterised conserved protein UCP017207, transmembrane protein 85 (InterPro:IPR016687), Protein of unknown function DUF1077 (InterPro:IPR009445); Has 30201 Blast hits to 17322 proteins in 780 species: Archae - 12; Bac /.../- 1396; Metazoa - 17338; Fungi - 3422; Plants - 5037; Viruses - 0; Other Eukaryotes - 2996 (source: NCBI BLink)		101257715		E321	101257715	-0.828793	Solyc10g079000.1.1	Transmembrane and coiled-coil domains protein
MCL	45	Medium Purple (2)	2	101266063	4081.Solyc09g009260.2.1	Fructose-bisphosphate aldolase		101266063		E263	101266063	0.493647	Solyc09g009260.3.1	fructose-1,6-bisphosphate aldolase
MCL	45	Medium Purple (2)	2	LOC544152	4081.Solyc11g009080.1.1	Phospho-2-dehydro-3-deoxyheptonate aldolase 1, chloroplastic; May be involved in the synthesis of secondary metabolites derived from intermediates of the pre-chorismate pathway up to shikimate		LOC544152		E338	LOC544152	0.493647	Solyc11g009080.2.1	DAHP synthase 1 precursor
MCL	37	Cornflower Blue (3)	2	LOC544142	4081.Solyc02g084240.2.1	H1 histone-like protein		LOC544142		E72	LOC544142	-0.910502	Solyc02g084240.3.1	H1 histone-like protein
MCL	37	Cornflower Blue (3)	2	SNF1	4081.Solyc02g067030.2.1	Non-specific serine/threonine protein kinase; SNF1		SNF1		G347	SNF1	0.506907	Solyc11g062410.2.1	Non-specific serine/threonine protein kinase
MCL	43	Medium Slate Blue (3)	2	101254541	4081.Solyc10g054910.1.1	Peptidyl-prolyl cis-trans isomerase; PPIases accelerate the folding of proteins. It catalyzes the cis-trans isomerization of proline imidic peptide bonds in oligopeptides		101254541		GE314	101254541	1.25822	Solyc10g054910.1.1	Peptidyl-prolyl cis-trans isomerase
MCL	43	Medium Slate Blue (3)	2	101245005	4081.Solyc01g110530.2.1	annotation not available		101245005		G44	101245005	-0.630394	Solyc01g110530.3.1	Peptidyl-prolyl cis-trans isomerase
MCL	54	Violet	2	101268205	4081.Solyc08g016750.2.1	annotation not available		101268205		E242	101268205	0.496718	Solyc08g016750.3.1	Pyruvate dehydrogenase E1 component subunit beta
MCL	54	Violet	2	LOC544237	4081.Solyc05g053300.2.1	Dihydrolipoyl dehydrogenase		LOC544237		GE177	LOC544237	0.457332	Solyc05g053300.3.1	dihydrolipoamide dehydrogenase precursor
MCL	57	Pink	1	101254050	4081.Solyc02g079100.2.1	Uncharacterized protein; Riboflavin kinase/FMN hydrolase		101254050		GE62	101254050	0.932061	Solyc02g079100.3.1	riboflavin kinase/FMN hydrolase
MCL	59	Hot Pink (2)	1	101258986	4081.Solyc09g009640.2.1	Small nuclear ribonucleoprotein family protein		101258986		G265	101258986	-0.456009	Solyc09g009640.3.1	Small nuclear ribonucleoprotein family protein
MCL	58	Hot Pink	1	LOC544136	4081.Solyc09g090070.1.1	Inorganic phosphate transporter		LOC544136		E291	LOC544136	0.494672	Solyc09g090070.1.1	phosphate transporter 1
MCL	60	Pale Violet Red	1	101266918	4081.Solyc03g123830.2.1	D-3-phosphoglycerate dehydrogenase; Belongs to the D-isomer specific 2-hydroxyacid dehydrogenase family		101266918		E130	101266918	0.543001	Solyc03g123830.3.1	D-3-phosphoglycerate dehydrogenase
