# Supplementary material for: Al-induced proteomics changes in tomato plants over-expressing a glyoxalase I gene
Source: Hortic Res. 2020 Apr 1;7:43. doi: 10.1038/s41438-020-0264-x (PMC7109090; doi:10.1038/s41438-020-0264-x)
Supplement: Supplementary file 11 — Table S9 List of proteins and interactions in Cytoscape image [file 41438_2020_264_MOESM11_ESM.xls]

## Sheet: Networkfile
#node1	node2	node1_string_internal_id	node2_string_internal_id	node1_external_id	node2_external_id	neighborhood_on_chromosome	gene_fusion	phylogenetic_cooccurrence	homology	coexpression	experimentally_determined_interaction	database_annotated	automated_textmining	combined_score	Log2Fold (T/C)
G277	G10	1094238	1069936	4081.Solyc09g064450.2.1	4081.Solyc01g022750.2.1	0	0	0	0	0.852	0.958	0	0.627	0.997	0.608809
E372	E179	1084859	1084682	4081.Solyc05g055230.1.1	4081.Solyc05g053440.2.1	0	0	0	0	0.878	0.943	0	0.475	0.996
E242	G131	1090845	1079852	4081.Solyc08g016750.2.1	4081.Solyc04g005080.2.1	0	0.132	0.446	0	0.755	0.744	0.8	0.43	0.995
E179	G117	1084682	1079075	4081.Solyc05g053440.2.1	4081.Solyc03g115360.2.1	0	0	0	0	0.878	0.865	0	0.689	0.994
E237	E179	1090393	1084682	4081.Solyc08g006040.2.1	4081.Solyc05g053440.2.1	0	0	0	0	0.872	0.883	0	0.666	0.994
E329	E179	1084794	1084682	4081.Solyc05g054580.2.1	4081.Solyc05g053440.2.1	0	0	0	0	0.872	0.864	0	0.635	0.993
E179	E111	1084682	1078776	4081.Solyc05g053440.2.1	4081.Solyc03g112360.1.1	0	0	0	0	0.878	0.917	0	0.413	0.993
G205	G5	1087314	1068983	4081.Solyc06g074720.2.1	4081.Solyc01g006090.2.1	0	0	0	0	0.868	0.857	0	0.613	0.992
E372	G117	1084859	1079075	4081.Solyc05g055230.1.1	4081.Solyc03g115360.2.1	0	0	0	0	0.868	0.857	0	0.652	0.992
GE206	G117	1087285	1079075	4081.Solyc06g074430.2.1	4081.Solyc03g115360.2.1	0.165	0	0	0	0.863	0.856	0	0.572	0.992
G117	G365	1079075	1076877	4081.Solyc03g115360.2.1	4081.Solyc03g019780.2.1	0	0	0	0	0.868	0.857	0	0.618	0.992
E372	E111	1084859	1078776	4081.Solyc05g055230.1.1	4081.Solyc03g112360.1.1	0	0	0.219	0	0.868	0.858	0	0.578	0.992
E372	G365	1084859	1076877	4081.Solyc05g055230.1.1	4081.Solyc03g019780.2.1	0	0	0	0	0.868	0.857	0	0.632	0.992
E179	G365	1084682	1076877	4081.Solyc05g053440.2.1	4081.Solyc03g019780.2.1	0	0	0	0	0.877	0.865	0	0.507	0.991
G234	G176	1096876	1084660	4081.Solyc10g074560.1.1	4081.Solyc05g053220.2.1	0	0	0	0	0.834	0.847	0	0.696	0.991
E187	E179	1085692	1084682	4081.Solyc06g036050.2.1	4081.Solyc05g053440.2.1	0	0	0	0	0.872	0.857	0	0.575	0.991
E111	G365	1078776	1076877	4081.Solyc03g112360.1.1	4081.Solyc03g019780.2.1	0.136	0	0	0	0.868	0.857	0	0.526	0.991
E179	E69	1084682	1075237	4081.Solyc05g053440.2.1	4081.Solyc02g082000.2.1	0	0	0	0	0.868	0.858	0	0.579	0.991
E329	E111	1084794	1078776	4081.Solyc05g054580.2.1	4081.Solyc03g112360.1.1	0.161	0	0	0	0.863	0.856	0	0.549	0.991
G365	E69	1076877	1075237	4081.Solyc03g019780.2.1	4081.Solyc02g082000.2.1	0.109	0	0.215	0	0.858	0.839	0	0.553	0.991
E237	G117	1090393	1079075	4081.Solyc08g006040.2.1	4081.Solyc03g115360.2.1	0	0	0	0	0.863	0.856	0	0.581	0.991
E258	E179	1092820	1084682	4081.Solyc09g005720.2.1	4081.Solyc05g053440.2.1	0	0	0	0	0.868	0.861	0	0.568	0.991	-0.504305
E237	E372	1090393	1084859	4081.Solyc08g006040.2.1	4081.Solyc05g055230.1.1	0	0	0	0	0.863	0.857	0	0.576	0.99
G202	G117	1087180	1079075	4081.Solyc06g073370.2.1	4081.Solyc03g115360.2.1	0	0	0.289	0	0.853	0.825	0	0.519	0.99	0.471968
E329	G365	1084794	1076877	4081.Solyc05g054580.2.1	4081.Solyc03g019780.2.1	0	0	0	0	0.863	0.856	0	0.566	0.99
E183	E179	1084817	1084682	4081.Solyc05g054810.2.1	4081.Solyc05g053440.2.1	0	0	0	0	0.863	0.856	0	0.554	0.99
E237	E111	1090393	1078776	4081.Solyc08g006040.2.1	4081.Solyc03g112360.1.1	0	0	0	0	0.863	0.856	0	0.557	0.99
G202	E179	1087180	1084682	4081.Solyc06g073370.2.1	4081.Solyc05g053440.2.1	0	0	0	0	0.865	0.856	0	0.562	0.99
E187	E111	1085692	1078776	4081.Solyc06g036050.2.1	4081.Solyc03g112360.1.1	0	0	0	0	0.863	0.856	0	0.543	0.99
E372	E69	1084859	1075237	4081.Solyc05g055230.1.1	4081.Solyc02g082000.2.1	0	0	0	0	0.858	0.856	0	0.562	0.99
GE206	E179	1087285	1084682	4081.Solyc06g074430.2.1	4081.Solyc05g053440.2.1	0	0	0	0	0.872	0.857	0	0.496	0.989
G117	E69	1079075	1075237	4081.Solyc03g115360.2.1	4081.Solyc02g082000.2.1	0	0	0	0	0.858	0.839	0	0.569	0.989	0.464668
E237	G365	1090393	1076877	4081.Solyc08g006040.2.1	4081.Solyc03g019780.2.1	0	0	0	0	0.863	0.856	0	0.499	0.989
E187	E372	1085692	1084859	4081.Solyc06g036050.2.1	4081.Solyc05g055230.1.1	0	0	0	0	0.863	0.856	0	0.521	0.989
E187	G117	1085692	1079075	4081.Solyc06g036050.2.1	4081.Solyc03g115360.2.1	0	0	0	0	0.863	0.856	0	0.496	0.989
GE206	G365	1087285	1076877	4081.Solyc06g074430.2.1	4081.Solyc03g019780.2.1	0	0	0	0	0.863	0.849	0	0.471	0.988
G210	G95	1088177	1077975	4081.Solyc07g008720.2.1	4081.Solyc03g080160.2.1	0	0	0	0	0.856	0.832	0	0.563	0.988
G117	E111	1079075	1078776	4081.Solyc03g115360.2.1	4081.Solyc03g112360.1.1	0	0	0	0	0.868	0.857	0	0.457	0.988
G266	G95	1093173	1077975	4081.Solyc09g010330.2.1	4081.Solyc03g080160.2.1	0	0	0	0	0.856	0.832	0	0.563	0.988
E237	E329	1090393	1084794	4081.Solyc08g006040.2.1	4081.Solyc05g054580.2.1	0	0	0.262	0	0.856	0.832	0	0.443	0.988
GE206	E372	1087285	1084859	4081.Solyc06g074430.2.1	4081.Solyc05g055230.1.1	0	0	0	0	0.863	0.853	0	0.449	0.987
E372	E329	1084859	1084794	4081.Solyc05g055230.1.1	4081.Solyc05g054580.2.1	0	0	0	0	0.863	0.856	0	0.427	0.987
E258	E329	1092820	1084794	4081.Solyc09g005720.2.1	4081.Solyc05g054580.2.1	0.151	0	0.216	0	0.849	0.814	0	0.452	0.987
E258	G117	1092820	1079075	4081.Solyc09g005720.2.1	4081.Solyc03g115360.2.1	0	0	0	0	0.858	0.839	0	0.491	0.987
E258	E111	1092820	1078776	4081.Solyc09g005720.2.1	4081.Solyc03g112360.1.1	0.157	0	0	0	0.858	0.839	0	0.421	0.987
E242	GE177	1090845	1084668	4081.Solyc08g016750.2.1	4081.Solyc05g053300.2.1	0.147	0	0	0	0.774	0.636	0.65	0.558	0.987
E111	E69	1078776	1075237	4081.Solyc03g112360.1.1	4081.Solyc02g082000.2.1	0.145	0	0	0	0.858	0.839	0	0.388	0.986
G202	E372	1087180	1084859	4081.Solyc06g073370.2.1	4081.Solyc05g055230.1.1	0	0	0	0	0.853	0.825	0	0.521	0.986
E243	G10	1091631	1069936	4081.Solyc08g067020.2.1	4081.Solyc01g022750.2.1	0	0	0	0	0.886	0.856	0	0.183	0.985
E258	E69	1092820	1075237	4081.Solyc09g005720.2.1	4081.Solyc02g082000.2.1	0.136	0	0.29	0	0.838	0.815	0	0.332	0.985
E320	G117	1097083	1079075	4081.Solyc10g078620.1.1	4081.Solyc03g115360.2.1	0	0	0.203	0	0.861	0.817	0	0.375	0.985	-0.545824
E258	G365	1092820	1076877	4081.Solyc09g005720.2.1	4081.Solyc03g019780.2.1	0.135	0	0	0	0.858	0.839	0	0.367	0.985
GE206	E111	1087285	1078776	4081.Solyc06g074430.2.1	4081.Solyc03g112360.1.1	0	0	0	0	0.863	0.853	0	0.348	0.985
E187	E69	1085692	1075237	4081.Solyc06g036050.2.1	4081.Solyc02g082000.2.1	0	0	0	0	0.849	0.814	0	0.522	0.985
G202	G365	1087180	1076877	4081.Solyc06g073370.2.1	4081.Solyc03g019780.2.1	0.142	0	0	0	0.853	0.825	0	0.403	0.985
E329	G117	1084794	1079075	4081.Solyc05g054580.2.1	4081.Solyc03g115360.2.1	0.165	0	0	0	0.863	0.856	0	0.244	0.985
E329	E69	1084794	1075237	4081.Solyc05g054580.2.1	4081.Solyc02g082000.2.1	0.14	0	0.314	0	0.849	0.814	0	0.186	0.984
G202	E111	1087180	1078776	4081.Solyc06g073370.2.1	4081.Solyc03g112360.1.1	0.161	0	0	0	0.853	0.825	0	0.364	0.984
E237	E69	1090393	1075237	4081.Solyc08g006040.2.1	4081.Solyc02g082000.2.1	0	0	0	0	0.849	0.814	0	0.508	0.984
E258	E372	1092820	1084859	4081.Solyc09g005720.2.1	4081.Solyc05g055230.1.1	0	0	0	0	0.858	0.856	0	0.304	0.984
E187	E329	1085692	1084794	4081.Solyc06g036050.2.1	4081.Solyc05g054580.2.1	0	0	0	0	0.854	0.832	0	0.436	0.984
GE164	G136	1083423	1080294	4081.Solyc05g014470.2.1	4081.Solyc04g011510.2.1	0.141	0.024	0	0	0.62	0.401	0.65	0.796	0.983
GE206	E69	1087285	1075237	4081.Solyc06g074430.2.1	4081.Solyc02g082000.2.1	0	0	0	0	0.849	0.812	0	0.459	0.983
G136	G109	1080294	1078649	4081.Solyc04g011510.2.1	4081.Solyc03g111010.2.1	0.141	0.023	0	0	0.62	0.401	0.65	0.797	0.983
E187	G365	1085692	1076877	4081.Solyc06g036050.2.1	4081.Solyc03g019780.2.1	0	0	0	0	0.863	0.856	0	0.243	0.983
E183	G117	1084817	1079075	4081.Solyc05g054810.2.1	4081.Solyc03g115360.2.1	0	0	0	0	0.849	0.814	0	0.423	0.982	-0.778432
E183	G365	1084817	1076877	4081.Solyc05g054810.2.1	4081.Solyc03g019780.2.1	0	0	0	0	0.849	0.814	0	0.434	0.982
E191	G53	1085981	1074247	4081.Solyc06g051200.2.1	4081.Solyc02g068090.2.1	0	0	0	0	0.882	0.856	0	0	0.982	0.888305
E183	E111	1084817	1078776	4081.Solyc05g054810.2.1	4081.Solyc03g112360.1.1	0.157	0	0	0	0.849	0.814	0	0.305	0.981
E320	E179	1097083	1084682	4081.Solyc10g078620.1.1	4081.Solyc05g053440.2.1	0	0	0	0	0.848	0.857	0	0.224	0.981
G121	G10	1079379	1069936	4081.Solyc03g118410.2.1	4081.Solyc01g022750.2.1	0	0	0	0	0.853	0.832	0	0.293	0.981	-0.567041
E372	E183	1084859	1084817	4081.Solyc05g055230.1.1	4081.Solyc05g054810.2.1	0	0	0	0	0.849	0.814	0	0.392	0.981
GE206	E329	1087285	1084794	4081.Solyc06g074430.2.1	4081.Solyc05g054580.2.1	0.156	0	0	0.712	0.856	0.831	0	0.562	0.981
E258	GE206	1092820	1087285	4081.Solyc09g005720.2.1	4081.Solyc06g074430.2.1	0	0	0	0	0.849	0.813	0	0.404	0.981
E237	E187	1090393	1085692	4081.Solyc08g006040.2.1	4081.Solyc06g036050.2.1	0	0	0	0	0.856	0.832	0	0.254	0.98
E258	E187	1092820	1085692	4081.Solyc09g005720.2.1	4081.Solyc06g036050.2.1	0	0	0	0	0.849	0.814	0	0.358	0.98
E258	E237	1092820	1090393	4081.Solyc09g005720.2.1	4081.Solyc08g006040.2.1	0	0	0	0	0.849	0.82	0	0.301	0.979
G202	E329	1087180	1084794	4081.Solyc06g073370.2.1	4081.Solyc05g054580.2.1	0.156	0	0	0	0.845	0.777	0	0.371	0.979
E320	E111	1097083	1078776	4081.Solyc10g078620.1.1	4081.Solyc03g112360.1.1	0.141	0	0	0	0.765	0.845	0	0.419	0.979
E298	G136	1095303	1080294	4081.Solyc10g005510.2.1	4081.Solyc04g011510.2.1	0.141	0.02	0	0	0.62	0.401	0.65	0.733	0.978	0.57628
E237	GE206	1090393	1087285	4081.Solyc08g006040.2.1	4081.Solyc06g074430.2.1	0	0	0	0	0.856	0.83	0	0.206	0.978	-1.57347
E237	G202	1090393	1087180	4081.Solyc08g006040.2.1	4081.Solyc06g073370.2.1	0	0	0	0	0.845	0.777	0	0.437	0.978
GE206	E187	1087285	1085692	4081.Solyc06g074430.2.1	4081.Solyc06g036050.2.1	0	0	0	0	0.856	0.832	0	0.175	0.978
G234	GE268	1096876	1093282	4081.Solyc10g074560.1.1	4081.Solyc09g011420.2.1	0	0	0	0	0.797	0.856	0	0.302	0.977	-0.547932
GE279	GE268	1097075	1093282	4081.Solyc10g078540.1.1	4081.Solyc09g011420.2.1	0	0	0	0	0.856	0.64	0	0.586	0.976	-0.632629
G202	E187	1087180	1085692	4081.Solyc06g073370.2.1	4081.Solyc06g036050.2.1	0	0	0	0	0.845	0.777	0	0.346	0.975
GE268	G205	1093282	1087314	4081.Solyc09g011420.2.1	4081.Solyc06g074720.2.1	0	0	0	0	0.861	0.82	0	0	0.973
GE206	G202	1087285	1087180	4081.Solyc06g074430.2.1	4081.Solyc06g073370.2.1	0	0	0	0	0.845	0.777	0	0.301	0.973
G202	E69	1087180	1075237	4081.Solyc06g073370.2.1	4081.Solyc02g082000.2.1	0.14	0	0	0	0.8	0.748	0	0.445	0.972
E191	E108	1085981	1078641	4081.Solyc06g051200.2.1	4081.Solyc03g110930.2.1	0	0	0	0	0.869	0.789	0	0	0.971
E183	E329	1084817	1084794	4081.Solyc05g054810.2.1	4081.Solyc05g054580.2.1	0.151	0	0	0	0.824	0.751	0	0.308	0.97
G201	G176	1087155	1084660	4081.Solyc06g073120.2.1	4081.Solyc05g053220.2.1	0	0	0	0	0.882	0	0	0.764	0.97
GE268	G265	1093282	1093105	4081.Solyc09g011420.2.1	4081.Solyc09g009640.2.1	0	0	0	0	0.545	0.857	0	0.583	0.97
GE206	E183	1087285	1084817	4081.Solyc06g074430.2.1	4081.Solyc05g054810.2.1	0	0	0	0	0.824	0.75	0	0.343	0.968	-0.575615
G205	G176	1087314	1084660	4081.Solyc06g074720.2.1	4081.Solyc05g053220.2.1	0	0	0	0	0.877	0.756	0	0	0.968	-0.590745
E320	E372	1097083	1084859	4081.Solyc10g078620.1.1	4081.Solyc05g055230.1.1	0	0	0	0	0.765	0.819	0	0.308	0.967
G280	E35	1094602	1072433	4081.Solyc09g075090.1.1	4081.Solyc01g105140.2.1	0	0	0.246	0	0.305	0.859	0	0.597	0.966
E187	E183	1085692	1084817	4081.Solyc06g036050.2.1	4081.Solyc05g054810.2.1	0	0	0	0	0.824	0.751	0	0.292	0.966	-0.50226
G234	G205	1096876	1087314	4081.Solyc10g074560.1.1	4081.Solyc06g074720.2.1	0	0	0	0	0.869	0.752	0	0	0.966
G280	GE150	1094602	1081789	4081.Solyc09g075090.1.1	4081.Solyc04g074040.2.1	0	0	0.236	0	0.305	0.859	0	0.597	0.965
E258	E183	1092820	1084817	4081.Solyc09g005720.2.1	4081.Solyc05g054810.2.1	0.147	0	0	0	0.765	0.745	0	0.39	0.964
GE261	GE221	1093044	1089131	4081.Solyc09g009020.2.1	4081.Solyc07g044840.2.1	0.165	0	0	0	0.163	0	0.9	0.551	0.964
E275	E318	1094178	1092253	4081.Solyc09g061840.2.1	4081.Solyc08g078390.2.1	0.145	0	0	0	0.689	0	0.65	0.65	0.963	0.476122
E258	G202	1092820	1087180	4081.Solyc09g005720.2.1	4081.Solyc06g073370.2.1	0.151	0	0	0	0.8	0.748	0	0.245	0.963
E237	E183	1090393	1084817	4081.Solyc08g006040.2.1	4081.Solyc05g054810.2.1	0	0	0	0	0.824	0.751	0	0.151	0.959
G333	E98	1085282	1078177	4081.Solyc06g008860.2.1	4081.Solyc03g093160.2.1	0	0	0	0	0.064	0.832	0	0.765	0.959	-0.590745
E320	E329	1097083	1084794	4081.Solyc10g078620.1.1	4081.Solyc05g054580.2.1	0.136	0	0	0	0.697	0.819	0	0.252	0.959
G277	G121	1094238	1079379	4081.Solyc09g064450.2.1	4081.Solyc03g118410.2.1	0.082	0	0	0	0.625	0.832	0	0.363	0.958
E183	E69	1084817	1075237	4081.Solyc05g054810.2.1	4081.Solyc02g082000.2.1	0.136	0	0	0	0.765	0.745	0	0.268	0.957
E320	G365	1097083	1076877	4081.Solyc10g078620.1.1	4081.Solyc03g019780.2.1	0.097	0	0	0	0.765	0.749	0	0.301	0.957
E259	E35	1092846	1072433	4081.Solyc09g005980.2.1	4081.Solyc01g105140.2.1	0	0	0	0.622	0.634	0.856	0	0.575	0.956
GE184	E35	1084828	1072433	4081.Solyc05g054920.2.1	4081.Solyc01g105140.2.1	0	0	0	0.639	0.634	0.856	0	0.575	0.956	-0.473931
GE184	GE150	1084828	1081789	4081.Solyc05g054920.2.1	4081.Solyc04g074040.2.1	0	0	0	0.642	0.634	0.856	0	0.575	0.955
E259	GE150	1092846	1081789	4081.Solyc09g005980.2.1	4081.Solyc04g074040.2.1	0	0	0	0.646	0.634	0.856	0	0.575	0.955	-0.541618
GE268	E179	1093282	1084682	4081.Solyc09g011420.2.1	4081.Solyc05g053440.2.1	0	0	0	0	0.859	0.672	0	0.105	0.954	-0.599462
E320	E237	1097083	1090393	4081.Solyc10g078620.1.1	4081.Solyc08g006040.2.1	0	0	0	0	0.697	0.819	0	0.226	0.953
E263	G136	1093067	1080294	4081.Solyc09g009260.2.1	4081.Solyc04g011510.2.1	0	0	0	0	0.299	0	0.65	0.819	0.951	0.493647
E191	E372	1085981	1084859	4081.Solyc06g051200.2.1	4081.Solyc05g055230.1.1	0	0	0	0	0.743	0.687	0	0.425	0.949
E320	E258	1097083	1092820	4081.Solyc10g078620.1.1	4081.Solyc09g005720.2.1	0.135	0	0	0	0.634	0.78	0	0.353	0.948
GE261	GE269	1093044	1070025	4081.Solyc09g009020.2.1	4081.Solyc01g049650.2.1	0.14	0	0	0	0.617	0.089	0.65	0.58	0.947
GE268	E372	1093282	1084859	4081.Solyc09g011420.2.1	4081.Solyc05g055230.1.1	0	0	0	0	0.85	0.577	0	0.226	0.946
GE268	G117	1093282	1079075	4081.Solyc09g011420.2.1	4081.Solyc03g115360.2.1	0	0	0	0	0.846	0.577	0	0.226	0.945
E263	G109	1093067	1078649	4081.Solyc09g009260.2.1	4081.Solyc03g111010.2.1	0.102	0	0	0	0.187	0.159	0.65	0.782	0.944
E298	E263	1095303	1093067	4081.Solyc10g005510.2.1	4081.Solyc09g009260.2.1	0.102	0	0	0	0.187	0.159	0.65	0.782	0.944
E263	GE164	1093067	1083423	4081.Solyc09g009260.2.1	4081.Solyc05g014470.2.1	0.102	0	0	0	0.187	0.159	0.65	0.782	0.944
G202	E183	1087180	1084817	4081.Solyc06g073370.2.1	4081.Solyc05g054810.2.1	0.151	0	0	0	0.734	0.717	0	0.227	0.943
G234	G5	1096876	1068983	4081.Solyc10g074560.1.1	4081.Solyc01g006090.2.1	0	0	0	0	0.871	0.052	0	0.572	0.943
GE261	G136	1093044	1080294	4081.Solyc09g009020.2.1	4081.Solyc04g011510.2.1	0.161	0	0	0	0.8	0.365	0	0.534	0.943
E191	G117	1085981	1079075	4081.Solyc06g051200.2.1	4081.Solyc03g115360.2.1	0	0	0	0	0.748	0.687	0	0.304	0.94
E320	E69	1097083	1075237	4081.Solyc10g078620.1.1	4081.Solyc02g082000.2.1	0.102	0	0	0	0.635	0.78	0	0.261	0.939
E191	E179	1085981	1084682	4081.Solyc06g051200.2.1	4081.Solyc05g053440.2.1	0	0	0	0	0.618	0.75	0	0.388	0.936
E320	E187	1097083	1085692	4081.Solyc10g078620.1.1	4081.Solyc06g036050.2.1	0	0	0	0	0.694	0.692	0	0.357	0.934
G280	GE184	1094602	1084828	4081.Solyc09g075090.1.1	4081.Solyc05g054920.2.1	0	0	0	0.657	0.457	0.856	0	0.519	0.932	-0.494109
G280	E259	1094602	1092846	4081.Solyc09g075090.1.1	4081.Solyc09g005980.2.1	0	0	0	0.65	0.457	0.856	0	0.519	0.932
GE268	E237	1093282	1090393	4081.Solyc09g011420.2.1	4081.Solyc08g006040.2.1	0.143	0	0	0	0.577	0.799	0	0.175	0.931
G300	E372	1095399	1084859	4081.Solyc10g006470.2.1	4081.Solyc05g055230.1.1	0	0	0	0	0.429	0.825	0	0.346	0.928	-0.504305
GE221	E130	1089131	1079819	4081.Solyc07g044840.2.1	4081.Solyc03g123830.2.1	0.159	0	0	0	0.051	0	0.9	0.201	0.927	0.584963
GE177	G131	1084668	1079852	4081.Solyc05g053300.2.1	4081.Solyc04g005080.2.1	0	0	0	0	0.431	0.405	0.65	0.453	0.926	0.457332
GE268	E111	1093282	1078776	4081.Solyc09g011420.2.1	4081.Solyc03g112360.1.1	0.078	0	0	0	0.838	0.507	0	0.111	0.925
E342	G219	1098388	1089005	4081.Solyc11g011960.1.1	4081.Solyc07g042550.2.1	0	0	0	0	0.083	0	0.65	0.78	0.923	0.566572
G202	E191	1087180	1085981	4081.Solyc06g073370.2.1	4081.Solyc06g051200.2.1	0.151	0	0	0	0.593	0.746	0	0.223	0.922
G205	E329	1087314	1084794	4081.Solyc06g074720.2.1	4081.Solyc05g054580.2.1	0	0	0	0	0.763	0.678	0	0.052	0.921
GE97	G219	1097449	1089005	4081.Solyc10g083300.1.1	4081.Solyc07g042550.2.1	0	0	0	0	0	0	0.65	0.785	0.921	0.574344
E237	E191	1090393	1085981	4081.Solyc08g006040.2.1	4081.Solyc06g051200.2.1	0	0	0	0	0.683	0.639	0	0.3	0.912
GE268	G5	1093282	1068983	4081.Solyc09g011420.2.1	4081.Solyc01g006090.2.1	0	0	0	0	0.85	0.413	0	0.077	0.911
GE279	G181	1097075	1084716	4081.Solyc10g078540.1.1	4081.Solyc05g053780.2.1	0	0	0	0	0.867	0.36	0	0	0.911
GE279	G294	1097075	1095127	4081.Solyc10g078540.1.1	4081.Solyc09g092320.2.1	0	0	0	0	0.867	0.36	0	0	0.911
E316	GE184	1086597	1084828	4081.Solyc06g065470.2.1	4081.Solyc05g054920.2.1	0	0	0	0	0.296	0.835	0	0.294	0.91
E259	E316	1092846	1086597	4081.Solyc09g005980.2.1	4081.Solyc06g065470.2.1	0	0	0	0	0.296	0.835	0	0.294	0.91
E287	G201	1094820	1087155	4081.Solyc09g083270.2.1	4081.Solyc06g073120.2.1	0	0	0	0	0.884	0	0	0.245	0.908	-0.680382
E243	G121	1091631	1079379	4081.Solyc08g067020.2.1	4081.Solyc03g118410.2.1	0	0	0	0	0.813	0.509	0	0.074	0.907	-0.516636
E320	GE206	1097083	1087285	4081.Solyc10g078620.1.1	4081.Solyc06g074430.2.1	0	0	0	0	0.692	0.688	0	0.083	0.904
E169	G5	1083935	1068983	4081.Solyc05g025900.2.1	4081.Solyc01g006090.2.1	0	0	0	0	0.824	0.286	0	0.301	0.904	-0.680382
E258	E191	1092820	1085981	4081.Solyc09g005720.2.1	4081.Solyc06g051200.2.1	0.147	0	0	0	0.554	0.55	0	0.5	0.902
E329	G5	1084794	1068983	4081.Solyc05g054580.2.1	4081.Solyc01g006090.2.1	0	0	0	0	0.729	0.639	0	0.076	0.901	-0.504305
GE268	E187	1093282	1085692	4081.Solyc09g011420.2.1	4081.Solyc06g036050.2.1	0	0	0	0	0.775	0.532	0	0.11	0.898
GE279	E169	1097075	1083935	4081.Solyc10g078540.1.1	4081.Solyc05g025900.2.1	0	0	0	0	0.779	0.089	0	0.522	0.895
E320	G202	1097083	1087180	4081.Solyc10g078620.1.1	4081.Solyc06g073370.2.1	0.136	0	0	0	0.604	0.635	0	0.26	0.895
GE221	G136	1089131	1080294	4081.Solyc07g044840.2.1	4081.Solyc04g011510.2.1	0.165	0	0	0	0.093	0	0.8	0.374	0.892
G280	E316	1094602	1086597	4081.Solyc09g075090.1.1	4081.Solyc06g065470.2.1	0	0	0	0	0.12	0.835	0	0.304	0.89
E191	E111	1085981	1078776	4081.Solyc06g051200.2.1	4081.Solyc03g112360.1.1	0.157	0	0	0	0.626	0.596	0	0.237	0.889
E367	E179	1101652	1084682	4081.Solyc12g043160.1.1	4081.Solyc05g053440.2.1	0	0	0	0	0.886	0	0	0	0.886	0.892197
G201	G5	1087155	1068983	4081.Solyc06g073120.2.1	4081.Solyc01g006090.2.1	0	0	0	0	0.877	0.115	0	0	0.886	-0.579922
G233	G201	1090062	1087155	4081.Solyc07g064350.1.1	4081.Solyc06g073120.2.1	0	0	0	0	0.886	0	0	0	0.886	-0.504305
E329	G95	1084794	1077975	4081.Solyc05g054580.2.1	4081.Solyc03g080160.2.1	0.064	0	0	0	0.773	0.086	0	0.48	0.885
G234	G233	1096876	1090062	4081.Solyc10g074560.1.1	4081.Solyc07g064350.1.1	0	0	0	0	0.879	0.052	0	0	0.88
G277	GE177	1094238	1084668	4081.Solyc09g064450.2.1	4081.Solyc05g053300.2.1	0	0	0	0	0.86	0.139	0	0.084	0.879
G233	G5	1090062	1068983	4081.Solyc07g064350.1.1	4081.Solyc01g006090.2.1	0	0	0	0	0.878	0	0	0	0.878
GE279	G205	1097075	1087314	4081.Solyc10g078540.1.1	4081.Solyc06g074720.2.1	0	0	0	0	0.539	0.747	0	0	0.878
G240	G117	1090509	1079075	4081.Solyc08g007220.2.1	4081.Solyc03g115360.2.1	0	0	0	0	0.183	0.856	0	0	0.877	-0.564905
G233	G205	1090062	1087314	4081.Solyc07g064350.1.1	4081.Solyc06g074720.2.1	0	0	0	0	0.877	0	0	0	0.877
E321	E118	1097121	1090453	4081.Solyc10g079000.1.1	4081.Solyc08g006650.2.1	0	0	0	0	0.877	0	0	0	0.877	-0.828793
E331	E96	1097772	1078049	4081.Solyc10g086570.2.1	4081.Solyc03g082890.2.1	0	0	0	0	0.877	0	0	0	0.877	-0.531156
G205	G201	1087314	1087155	4081.Solyc06g074720.2.1	4081.Solyc06g073120.2.1	0	0	0	0	0.876	0	0	0	0.876
E287	G233	1094820	1090062	4081.Solyc09g083270.2.1	4081.Solyc07g064350.1.1	0	0	0	0	0.876	0	0	0	0.876
E287	G5	1094820	1068983	4081.Solyc09g083270.2.1	4081.Solyc01g006090.2.1	0	0	0	0	0.876	0	0	0	0.876
E367	E85	1101652	1076574	4081.Solyc12g043160.1.1	4081.Solyc03g005740.1.1	0	0	0	0	0.875	0	0	0	0.875
GE268	G176	1093282	1084660	4081.Solyc09g011420.2.1	4081.Solyc05g053220.2.1	0	0	0	0	0.157	0.856	0	0.051	0.874
G233	G176	1090062	1084660	4081.Solyc07g064350.1.1	4081.Solyc05g053220.2.1	0	0	0	0	0.874	0	0	0	0.874
G176	G5	1084660	1068983	4081.Solyc05g053220.2.1	4081.Solyc01g006090.2.1	0	0	0	0	0.874	0	0	0	0.874	-0.680382
E287	G205	1094820	1087314	4081.Solyc09g083270.2.1	4081.Solyc06g074720.2.1	0	0	0	0	0.873	0	0	0	0.873
G234	E168	1096876	1083911	4081.Solyc10g074560.1.1	4081.Solyc05g025650.2.1	0	0	0	0	0.872	0	0	0	0.872
GE279	G5	1097075	1068983	4081.Solyc10g078540.1.1	4081.Solyc01g006090.2.1	0	0	0	0	0.868	0	0	0.073	0.872
E258	G210	1092820	1088177	4081.Solyc09g005720.2.1	4081.Solyc07g008720.2.1	0	0	0	0	0.831	0.175	0	0.146	0.87
G266	E258	1093173	1092820	4081.Solyc09g010330.2.1	4081.Solyc09g005720.2.1	0	0	0	0	0.831	0.175	0	0.146	0.87	-0.45799
E191	E329	1085981	1084794	4081.Solyc06g051200.2.1	4081.Solyc05g054580.2.1	0.151	0	0	0	0.591	0.572	0	0.223	0.869
G210	G365	1088177	1076877	4081.Solyc07g008720.2.1	4081.Solyc03g019780.2.1	0	0	0	0	0.854	0	0	0.141	0.869	-0.488026
G266	G365	1093173	1076877	4081.Solyc09g010330.2.1	4081.Solyc03g019780.2.1	0	0	0	0	0.854	0	0	0.141	0.869
G266	E179	1093173	1084682	4081.Solyc09g010330.2.1	4081.Solyc05g053440.2.1	0	0	0	0	0.853	0.136	0	0	0.867
E287	G176	1094820	1084660	4081.Solyc09g083270.2.1	4081.Solyc05g053220.2.1	0	0	0	0	0.867	0	0	0	0.867
G210	E179	1088177	1084682	4081.Solyc07g008720.2.1	4081.Solyc05g053440.2.1	0	0	0	0	0.853	0.136	0	0	0.867
G205	E111	1087314	1078776	4081.Solyc06g074720.2.1	4081.Solyc03g112360.1.1	0	0	0	0	0.109	0.855	0	0	0.865
G202	G30	1087180	1072013	4081.Solyc06g073370.2.1	4081.Solyc01g099890.2.1	0	0	0	0	0.106	0.856	0	0	0.865
E179	G95	1084682	1077975	4081.Solyc05g053440.2.1	4081.Solyc03g080160.2.1	0	0	0	0	0.865	0	0	0	0.865	0.60027
G240	E372	1090509	1084859	4081.Solyc08g007220.2.1	4081.Solyc05g055230.1.1	0	0	0	0	0.099	0.857	0	0	0.865
G240	E111	1090509	1078776	4081.Solyc08g007220.2.1	4081.Solyc03g112360.1.1	0	0	0	0	0.102	0.854	0	0	0.863
G117	G30	1079075	1072013	4081.Solyc03g115360.2.1	4081.Solyc01g099890.2.1	0	0	0	0	0.086	0.857	0	0	0.863
E372	G30	1084859	1072013	4081.Solyc05g055230.1.1	4081.Solyc01g099890.2.1	0	0	0	0	0.083	0.856	0	0	0.862	-1.03801
E69	G30	1075237	1072013	4081.Solyc02g082000.2.1	4081.Solyc01g099890.2.1	0	0	0	0	0.084	0.856	0	0	0.862	-0.603841
E237	G30	1090393	1072013	4081.Solyc08g006040.2.1	4081.Solyc01g099890.2.1	0	0	0	0	0.081	0.857	0	0	0.862
G210	E111	1088177	1078776	4081.Solyc07g008720.2.1	4081.Solyc03g112360.1.1	0	0	0	0	0.861	0	0	0	0.861
G266	E111	1093173	1078776	4081.Solyc09g010330.2.1	4081.Solyc03g112360.1.1	0	0	0	0	0.861	0	0	0	0.861
E372	G95	1084859	1077975	4081.Solyc05g055230.1.1	4081.Solyc03g080160.2.1	0	0	0	0	0.86	0.053	0	0	0.861
E263	GE269	1093067	1070025	4081.Solyc09g009260.2.1	4081.Solyc01g049650.2.1	0.114	0.005	0	0	0.158	0.081	0.6	0.57	0.86
GE206	G95	1087285	1077975	4081.Solyc06g074430.2.1	4081.Solyc03g080160.2.1	0	0	0	0	0.853	0	0	0.087	0.86
E237	G176	1090393	1084660	4081.Solyc08g006040.2.1	4081.Solyc05g053220.2.1	0	0	0	0	0.066	0.856	0	0	0.859
G300	E179	1095399	1084682	4081.Solyc10g006470.2.1	4081.Solyc05g053440.2.1	0	0	0	0	0.859	0	0	0	0.859
G266	E372	1093173	1084859	4081.Solyc09g010330.2.1	4081.Solyc05g055230.1.1	0	0.041	0	0	0.858	0	0	0	0.858
E191	G121	1085981	1079379	4081.Solyc06g051200.2.1	4081.Solyc03g118410.2.1	0	0	0	0	0.75	0.403	0	0.126	0.858
GE279	G365	1097075	1076877	4081.Solyc10g078540.1.1	4081.Solyc03g019780.2.1	0	0	0	0	0.858	0	0	0	0.858
E320	E183	1097083	1084817	4081.Solyc10g078620.1.1	4081.Solyc05g054810.2.1	0.135	0	0	0	0.576	0.604	0	0.142	0.858
GE279	G117	1097075	1079075	4081.Solyc10g078540.1.1	4081.Solyc03g115360.2.1	0	0	0	0	0.847	0	0	0.11	0.858
G266	G117	1093173	1079075	4081.Solyc09g010330.2.1	4081.Solyc03g115360.2.1	0	0	0	0	0.858	0	0	0	0.858
G210	G117	1088177	1079075	4081.Solyc07g008720.2.1	4081.Solyc03g115360.2.1	0	0	0	0	0.858	0	0	0	0.858
G210	E372	1088177	1084859	4081.Solyc07g008720.2.1	4081.Solyc05g055230.1.1	0	0.041	0	0	0.858	0	0	0	0.858
E367	E372	1101652	1084859	4081.Solyc12g043160.1.1	4081.Solyc05g055230.1.1	0	0	0	0	0.857	0	0	0	0.857
E111	G95	1078776	1077975	4081.Solyc03g112360.1.1	4081.Solyc03g080160.2.1	0	0	0	0	0.857	0	0	0	0.857	-0.483985
GE279	G234	1097075	1096876	4081.Solyc10g078540.1.1	4081.Solyc10g074560.1.1	0	0	0	0	0.854	0.052	0	0	0.855
E187	G5	1085692	1068983	4081.Solyc06g036050.2.1	4081.Solyc01g006090.2.1	0	0	0	0	0.139	0.71	0	0.463	0.854
G117	G95	1079075	1077975	4081.Solyc03g115360.2.1	4081.Solyc03g080160.2.1	0	0	0	0	0.854	0	0	0	0.854
E191	E187	1085981	1085692	4081.Solyc06g051200.2.1	4081.Solyc06g036050.2.1	0	0	0	0	0.609	0.639	0	0.049	0.854
G355	E110	1100145	1078682	4081.Solyc11g072950.1.1	4081.Solyc03g111340.2.1	0	0	0	0	0.063	0	0	0.851	0.854	0.508936
E179	E192	1084682	1073921	4081.Solyc05g053440.2.1	4081.Solyc02g062810.2.1	0	0	0	0	0.047	0.853	0	0	0.853
G233	E168	1090062	1083911	4081.Solyc07g064350.1.1	4081.Solyc05g025650.2.1	0	0	0	0	0.853	0	0	0	0.853
G300	G365	1095399	1076877	4081.Solyc10g006470.2.1	4081.Solyc03g019780.2.1	0	0	0	0	0.058	0.825	0	0.175	0.852
E237	G210	1090393	1088177	4081.Solyc08g006040.2.1	4081.Solyc07g008720.2.1	0	0	0	0	0.851	0	0	0	0.851
G266	E237	1093173	1090393	4081.Solyc09g010330.2.1	4081.Solyc08g006040.2.1	0	0	0	0	0.851	0	0	0	0.851
E187	G95	1085692	1077975	4081.Solyc06g036050.2.1	4081.Solyc03g080160.2.1	0	0	0	0	0.85	0	0	0.048	0.851
E237	G95	1090393	1077975	4081.Solyc08g006040.2.1	4081.Solyc03g080160.2.1	0	0	0	0	0.85	0	0	0	0.85
G266	E187	1093173	1085692	4081.Solyc09g010330.2.1	4081.Solyc06g036050.2.1	0	0	0	0	0.85	0	0	0	0.85
G210	E187	1088177	1085692	4081.Solyc07g008720.2.1	4081.Solyc06g036050.2.1	0	0	0	0	0.85	0	0	0	0.85
E183	G95	1084817	1077975	4081.Solyc05g054810.2.1	4081.Solyc03g080160.2.1	0	0	0	0	0.824	0.17	0	0.053	0.849
G240	E187	1090509	1085692	4081.Solyc08g007220.2.1	4081.Solyc06g036050.2.1	0	0	0	0	0.109	0.838	0	0	0.849
GE268	E69	1093282	1075237	4081.Solyc09g011420.2.1	4081.Solyc02g082000.2.1	0.095	0	0.233	0	0.689	0.377	0	0	0.847
G95	G365	1077975	1076877	4081.Solyc03g080160.2.1	4081.Solyc03g019780.2.1	0	0	0	0	0.847	0	0	0	0.847	-0.639355
GE268	E258	1093282	1092820	4081.Solyc09g011420.2.1	4081.Solyc09g005720.2.1	0.133	0	0	0	0.723	0.41	0	0.051	0.847
G210	E69	1088177	1075237	4081.Solyc07g008720.2.1	4081.Solyc02g082000.2.1	0	0	0	0	0.846	0	0	0	0.846
G266	E69	1093173	1075237	4081.Solyc09g010330.2.1	4081.Solyc02g082000.2.1	0	0	0	0	0.846	0	0	0	0.846
E320	GE268	1097083	1093282	4081.Solyc10g078620.1.1	4081.Solyc09g011420.2.1	0.086	0	0	0	0.555	0.639	0	0.071	0.845
GE279	E237	1097075	1090393	4081.Solyc10g078540.1.1	4081.Solyc08g006040.2.1	0	0	0	0	0.845	0	0	0	0.845
E168	G5	1083911	1068983	4081.Solyc05g025650.2.1	4081.Solyc01g006090.2.1	0	0	0	0	0.845	0	0	0	0.845	-0.475936
E298	GE261	1095303	1093044	4081.Solyc10g005510.2.1	4081.Solyc09g009020.2.1	0.136	0	0	0	0.601	0.428	0	0.303	0.844
GE279	E111	1097075	1078776	4081.Solyc10g078540.1.1	4081.Solyc03g112360.1.1	0	0	0	0	0.844	0	0	0	0.844
GE261	GE164	1093044	1083423	4081.Solyc09g009020.2.1	4081.Solyc05g014470.2.1	0.136	0	0	0	0.601	0.428	0	0.301	0.843	0.50284
G233	E169	1090062	1083935	4081.Solyc07g064350.1.1	4081.Solyc05g025900.2.1	0	0	0	0	0.843	0	0	0	0.843
E191	E183	1085981	1084817	4081.Solyc06g051200.2.1	4081.Solyc05g054810.2.1	0.147	0	0	0	0.554	0.55	0	0.196	0.843
GE261	G109	1093044	1078649	4081.Solyc09g009020.2.1	4081.Solyc03g111010.2.1	0.136	0	0	0	0.601	0.428	0	0.301	0.843
E238	E126	1090439	1079682	4081.Solyc08g006510.2.1	4081.Solyc03g121460.1.1	0	0	0	0	0	0.84	0	0	0.84	0.886745
G95	E69	1077975	1075237	4081.Solyc03g080160.2.1	4081.Solyc02g082000.2.1	0.051	0	0	0	0.839	0	0	0	0.84
G207	E212	1087672	1079042	4081.Solyc06g083340.2.1	4081.Solyc03g115030.2.1	0	0	0	0	0.84	0	0	0	0.84	-0.473931
G240	E69	1090509	1075237	4081.Solyc08g007220.2.1	4081.Solyc02g082000.2.1	0	0	0	0	0.147	0.819	0	0	0.839
E96	G53	1078049	1074247	4081.Solyc03g082890.2.1	4081.Solyc02g068090.2.1	0	0	0	0	0.835	0	0	0	0.835	-0.571322
GE268	E329	1093282	1084794	4081.Solyc09g011420.2.1	4081.Solyc05g054580.2.1	0.133	0	0.262	0	0.405	0.432	0	0.351	0.834
E258	G205	1092820	1087314	4081.Solyc09g005720.2.1	4081.Solyc06g074720.2.1	0	0	0	0	0.118	0.809	0	0.092	0.833
E237	G205	1090393	1087314	4081.Solyc08g006040.2.1	4081.Solyc06g074720.2.1	0	0	0	0	0.103	0.821	0	0	0.832
E191	G365	1085981	1076877	4081.Solyc06g051200.2.1	4081.Solyc03g019780.2.1	0.135	0	0	0	0.457	0.508	0	0.358	0.831
G240	G202	1090509	1087180	4081.Solyc08g007220.2.1	4081.Solyc06g073370.2.1	0	0	0	0	0.132	0.813	0	0	0.83
E320	E191	1097083	1085981	4081.Solyc10g078620.1.1	4081.Solyc06g051200.2.1	0.135	0	0	0	0.426	0.593	0	0.256	0.829
G117	E192	1079075	1073921	4081.Solyc03g115360.2.1	4081.Solyc02g062810.2.1	0	0	0	0	0.064	0.825	0	0	0.829
E263	GE261	1093067	1093044	4081.Solyc09g009260.2.1	4081.Solyc09g009020.2.1	0	0	0	0	0.351	0.095	0.6	0.356	0.828
G365	E192	1076877	1073921	4081.Solyc03g019780.2.1	4081.Solyc02g062810.2.1	0	0	0	0	0	0.825	0	0	0.825	0.481299
E275	G156	1094178	1082176	4081.Solyc09g061840.2.1	4081.Solyc04g078920.2.1	0	0	0	0	0.111	0.59	0	0.56	0.825
E372	E192	1084859	1073921	4081.Solyc05g055230.1.1	4081.Solyc02g062810.2.1	0	0	0	0	0	0.825	0	0	0.825
GE268	E183	1093282	1084817	4081.Solyc09g011420.2.1	4081.Solyc05g054810.2.1	0.129	0	0	0	0.669	0.41	0	0.091	0.824
E330	G113	1097736	1078841	4081.Solyc10g086210.1.1	4081.Solyc03g113020.2.1	0	0	0	0	0.043	0.823	0	0	0.823	-0.494109
GE274	G286	1086898	1084965	4081.Solyc06g069530.2.1	4081.Solyc05g056290.2.1	0	0	0.449	0.923	0.055	0	0.8	0.885	0.822	0.757023
G300	G117	1095399	1079075	4081.Solyc10g006470.2.1	4081.Solyc03g115360.2.1	0	0	0	0	0.053	0.819	0	0	0.821
E258	G95	1092820	1077975	4081.Solyc09g005720.2.1	4081.Solyc03g080160.2.1	0	0	0	0	0.779	0	0	0.223	0.82
E235	G128	1090311	1079744	4081.Solyc08g005200.2.1	4081.Solyc03g122090.2.1	0	0	0	0	0.058	0.685	0	0.441	0.819	0.841571
GE268	G365	1093282	1076877	4081.Solyc09g011420.2.1	4081.Solyc03g019780.2.1	0.101	0	0	0	0.688	0.392	0	0.06	0.818
G90	GE178	1100496	1084669	4081.Solyc12g009140.1.1	4081.Solyc05g053310.2.1	0	0	0	0	0.817	0	0	0	0.817	0.49774
G234	G201	1096876	1087155	4081.Solyc10g074560.1.1	4081.Solyc06g073120.2.1	0	0	0	0	0.244	0.052	0	0.764	0.816
G121	G53	1079379	1074247	4081.Solyc03g118410.2.1	4081.Solyc02g068090.2.1	0	0	0	0	0.807	0	0	0	0.807
GE270	E252	1093303	1092304	4081.Solyc09g011630.2.1	4081.Solyc08g078900.1.1	0	0	0	0	0	0	0	0.806	0.806	0.860764
G136	GE269	1080294	1070025	4081.Solyc04g011510.2.1	4081.Solyc01g049650.2.1	0.139	0	0	0	0.645	0	0	0.412	0.804	0.476122
E163	E72	1082970	1075459	4081.Solyc05g008890.2.1	4081.Solyc02g084240.2.1	0	0	0	0	0	0	0	0.802	0.802	-0.650635
E256	G22	1092530	1071504	4081.Solyc08g081250.2.1	4081.Solyc01g094790.2.1	0	0	0	0	0	0	0.8	0	0.8	0.479231
G300	E237	1095399	1090393	4081.Solyc10g006470.2.1	4081.Solyc08g006040.2.1	0	0	0	0	0.086	0.777	0	0.094	0.799
G182	E175	1084746	1084645	4081.Solyc05g054090.2.1	4081.Solyc05g053070.2.1	0	0	0	0	0	0	0	0.797	0.797	-0.710756
E208	E163	1087740	1082970	4081.Solyc06g084020.2.1	4081.Solyc05g008890.2.1	0	0	0	0	0	0	0	0.797	0.797	-0.703689
E278	E163	1094401	1082970	4081.Solyc09g066100.2.1	4081.Solyc05g008890.2.1	0	0	0	0	0	0	0	0.797	0.797	-0.685014
G210	G202	1088177	1087180	4081.Solyc07g008720.2.1	4081.Solyc06g073370.2.1	0	0	0	0	0.796	0	0	0	0.796
G266	G202	1093173	1087180	4081.Solyc09g010330.2.1	4081.Solyc06g073370.2.1	0	0	0	0	0.796	0	0	0	0.796
E179	E85	1084682	1076574	4081.Solyc05g053440.2.1	4081.Solyc03g005740.1.1	0	0	0	0	0.793	0	0	0	0.793
G300	G202	1095399	1087180	4081.Solyc10g006470.2.1	4081.Solyc06g073370.2.1	0	0	0	0	0.055	0.744	0	0.206	0.791
G299	G280	1095311	1094602	4081.Solyc10g005590.2.1	4081.Solyc09g075090.1.1	0	0	0	0	0.053	0.401	0	0.66	0.79	-0.475936
G300	E69	1095399	1075237	4081.Solyc10g006470.2.1	4081.Solyc02g082000.2.1	0.135	0	0	0	0.088	0.747	0	0.066	0.788
GE279	E168	1097075	1083911	4081.Solyc10g078540.1.1	4081.Solyc05g025650.2.1	0	0	0	0	0.788	0	0	0	0.788
G299	GE150	1095311	1081789	4081.Solyc10g005590.2.1	4081.Solyc04g074040.2.1	0	0	0	0	0.059	0.306	0	0.701	0.787
G299	E35	1095311	1072433	4081.Solyc10g005590.2.1	4081.Solyc01g105140.2.1	0	0	0	0	0.059	0.306	0	0.701	0.787
G379	G339	1098935	1070741	4081.Solyc11g030600.2.1	4081.Solyc01g079110.2.1	0	0	0	0	0.046	0.747	0	0.184	0.785	-0.72261
GE206	E191	1087285	1085981	4081.Solyc06g074430.2.1	4081.Solyc06g051200.2.1	0	0	0	0	0.434	0.568	0	0.195	0.785
GE261	G365	1093044	1076877	4081.Solyc09g009020.2.1	4081.Solyc03g019780.2.1	0.142	0	0	0	0.744	0	0	0.097	0.784
E111	G5	1078776	1068983	4081.Solyc03g112360.1.1	4081.Solyc01g006090.2.1	0	0	0	0	0.131	0.752	0	0.067	0.781
G205	E169	1087314	1083935	4081.Solyc06g074720.2.1	4081.Solyc05g025900.2.1	0	0	0	0	0.648	0.401	0	0.047	0.781
G300	G30	1095399	1072013	4081.Solyc10g006470.2.1	4081.Solyc01g099890.2.1	0	0	0	0	0.134	0.668	0	0.297	0.78
G240	E237	1090509	1090393	4081.Solyc08g007220.2.1	4081.Solyc08g006040.2.1	0	0	0	0	0.165	0.748	0	0	0.78
E246	G165	1091990	1083522	4081.Solyc08g075690.2.1	4081.Solyc05g015490.2.1	0	0	0	0	0	0	0	0.78	0.78	-0.533242
G202	G95	1087180	1077975	4081.Solyc06g073370.2.1	4081.Solyc03g080160.2.1	0	0	0	0	0.779	0	0	0	0.779
E258	E192	1092820	1073921	4081.Solyc09g005720.2.1	4081.Solyc02g062810.2.1	0	0	0	0	0.055	0.748	0	0.15	0.779
GE268	GE206	1093282	1087285	4081.Solyc09g011420.2.1	4081.Solyc06g074430.2.1	0	0	0	0	0.611	0.432	0	0.077	0.778
G240	G365	1090509	1076877	4081.Solyc08g007220.2.1	4081.Solyc03g019780.2.1	0	0	0	0	0.157	0.746	0	0	0.776
GE279	G233	1097075	1090062	4081.Solyc10g078540.1.1	4081.Solyc07g064350.1.1	0	0	0	0	0.271	0.627	0	0.238	0.774
E94	G339	1077824	1070741	4081.Solyc03g071620.1.1	4081.Solyc01g079110.2.1	0	0	0	0	0.199	0.411	0	0.554	0.771	-0.479955
E320	G176	1097083	1084660	4081.Solyc10g078620.1.1	4081.Solyc05g053220.2.1	0	0	0	0	0.122	0.747	0	0	0.768
G365	G30	1076877	1072013	4081.Solyc03g019780.2.1	4081.Solyc01g099890.2.1	0	0	0	0	0.082	0.75	0	0.066	0.766
E320	G30	1097083	1072013	4081.Solyc10g078620.1.1	4081.Solyc01g099890.2.1	0	0	0	0	0.105	0.75	0	0	0.766
E320	G240	1097083	1090509	4081.Solyc10g078620.1.1	4081.Solyc08g007220.2.1	0	0	0	0	0.12	0.744	0	0	0.765
E329	E192	1084794	1073921	4081.Solyc05g054580.2.1	4081.Solyc02g062810.2.1	0	0	0	0	0.051	0.763	0	0	0.765
G131	GE269	1079852	1070025	4081.Solyc04g005080.2.1	4081.Solyc01g049650.2.1	0.044	0	0	0	0.122	0.07	0.65	0.267	0.763	0.531069
E187	E192	1085692	1073921	4081.Solyc06g036050.2.1	4081.Solyc02g062810.2.1	0	0	0	0	0.055	0.759	0	0	0.762
G205	E187	1087314	1085692	4081.Solyc06g074720.2.1	4081.Solyc06g036050.2.1	0	0	0	0	0.082	0.75	0	0	0.76
E258	G240	1092820	1090509	4081.Solyc09g005720.2.1	4081.Solyc08g007220.2.1	0	0	0	0	0.15	0.727	0	0	0.758
G240	GE206	1090509	1087285	4081.Solyc08g007220.2.1	4081.Solyc06g074430.2.1	0	0	0	0	0.083	0.747	0	0	0.758
E242	GE269	1090845	1070025	4081.Solyc08g016750.2.1	4081.Solyc01g049650.2.1	0.066	0	0	0	0.085	0	0.65	0.289	0.758	0.496718
E191	E69	1085981	1075237	4081.Solyc06g051200.2.1	4081.Solyc02g082000.2.1	0.136	0	0	0	0.437	0.484	0	0.147	0.757
E258	G5	1092820	1068983	4081.Solyc09g005720.2.1	4081.Solyc01g006090.2.1	0	0	0	0	0.189	0.698	0	0.084	0.756
G234	E329	1096876	1084794	4081.Solyc10g074560.1.1	4081.Solyc05g054580.2.1	0	0	0	0	0.754	0.051	0	0	0.756
E237	E192	1090393	1073921	4081.Solyc08g006040.2.1	4081.Solyc02g062810.2.1	0	0	0	0	0.057	0.749	0	0	0.753
G202	E192	1087180	1073921	4081.Solyc06g073370.2.1	4081.Solyc02g062810.2.1	0	0	0	0	0.059	0.744	0	0	0.748
E252	E45	1092304	1073022	4081.Solyc08g078900.1.1	4081.Solyc01g111080.2.1	0	0	0	0	0.102	0	0	0.73	0.747	-0.520769
G210	E183	1088177	1084817	4081.Solyc07g008720.2.1	4081.Solyc05g054810.2.1	0	0	0	0	0.711	0.16	0	0	0.746
E367	G30	1101652	1072013	4081.Solyc12g043160.1.1	4081.Solyc01g099890.2.1	0	0	0	0	0.279	0	0	0.663	0.746
G266	E183	1093173	1084817	4081.Solyc09g010330.2.1	4081.Solyc05g054810.2.1	0	0	0	0	0.711	0.16	0	0	0.746
GE279	E262	1097075	1093045	4081.Solyc10g078540.1.1	4081.Solyc09g009030.2.1	0	0	0	0	0.742	0	0	0	0.742
G234	E237	1096876	1090393	4081.Solyc10g074560.1.1	4081.Solyc08g006040.2.1	0	0	0	0	0.171	0.694	0	0	0.735
GE106	E362	1078622	1069236	4081.Solyc03g098740.1.1	4081.Solyc01g008620.2.1	0	0	0	0	0	0	0	0.734	0.734	0.49057
E287	E169	1094820	1083935	4081.Solyc09g083270.2.1	4081.Solyc05g025900.2.1	0	0	0	0	0.717	0.092	0	0	0.732
G377	GE97	1102546	1097449	4081.Solyc12g099200.1.1	4081.Solyc10g083300.1.1	0	0	0	0	0	0	0	0.73	0.73	-0.459973
E69	E192	1075237	1073921	4081.Solyc02g082000.2.1	4081.Solyc02g062810.2.1	0	0	0	0	0.051	0.726	0	0	0.728
GE302	GE221	1095480	1089131	4081.Solyc10g007290.2.1	4081.Solyc07g044840.2.1	0	0	0	0	0.103	0	0.6	0.302	0.727	0.672652
GE302	GE269	1095480	1070025	4081.Solyc10g007290.2.1	4081.Solyc01g049650.2.1	0	0	0	0	0.048	0	0.65	0.24	0.724
G345	E98	1098695	1078177	4081.Solyc11g020040.1.1	4081.Solyc03g093160.2.1	0	0	0	0	0.118	0	0	0.698	0.722	0.495695
G240	E329	1090509	1084794	4081.Solyc08g007220.2.1	4081.Solyc05g054580.2.1	0	0	0	0	0.111	0.7	0	0	0.721
G240	E179	1090509	1084682	4081.Solyc08g007220.2.1	4081.Solyc05g053440.2.1	0	0	0	0	0.138	0.689	0	0	0.72
GE268	G202	1093282	1087180	4081.Solyc09g011420.2.1	4081.Solyc06g073370.2.1	0.135	0	0	0	0.46	0.432	0	0.067	0.719
E238	G10	1090439	1069936	4081.Solyc08g006510.2.1	4081.Solyc01g022750.2.1	0	0	0	0	0.173	0.639	0	0.132	0.718
E298	GE269	1095303	1070025	4081.Solyc10g005510.2.1	4081.Solyc01g049650.2.1	0.102	0	0	0	0.429	0.087	0	0.466	0.716
G265	E372	1093105	1084859	4081.Solyc09g009640.2.1	4081.Solyc05g055230.1.1	0	0	0	0	0.714	0	0	0	0.714	-0.456009
G205	G83	1087314	1076470	4081.Solyc06g074720.2.1	4081.Solyc02g094490.2.1	0	0	0	0	0.713	0	0	0	0.713
GE221	GE269	1089131	1070025	4081.Solyc07g044840.2.1	4081.Solyc01g049650.2.1	0.159	0	0	0	0.302	0	0	0.55	0.712
G170	GE177	1086328	1084668	4081.Solyc06g060780.2.1	4081.Solyc05g053300.2.1	0.072	0	0	0	0.083	0	0	0.687	0.71	-0.486004
G205	E183	1087314	1084817	4081.Solyc06g074720.2.1	4081.Solyc05g054810.2.1	0	0	0	0	0.102	0.687	0	0.052	0.71
E376	GE97	1102545	1097449	4081.Solyc12g099190.1.1	4081.Solyc10g083300.1.1	0	0	0	0	0	0	0	0.71	0.71	0.639695
E256	G218	1092530	1088951	4081.Solyc08g081250.2.1	4081.Solyc07g041970.2.1	0.062	0	0	0	0.051	0	0	0.695	0.704
E111	GE75	1078776	1074422	4081.Solyc03g112360.1.1	4081.Solyc02g069840.2.1	0	0	0	0	0.201	0.567	0	0.209	0.702
G240	E183	1090509	1084817	4081.Solyc08g007220.2.1	4081.Solyc05g054810.2.1	0	0	0	0	0.12	0.675	0	0	0.701
G299	GE184	1095311	1084828	4081.Solyc10g005590.2.1	4081.Solyc05g054920.2.1	0	0	0	0	0.052	0.314	0	0.577	0.7
G299	E259	1095311	1092846	4081.Solyc10g005590.2.1	4081.Solyc09g005980.2.1	0	0	0	0	0.052	0.314	0	0.577	0.7
G210	GE206	1088177	1087285	4081.Solyc07g008720.2.1	4081.Solyc06g074430.2.1	0	0	0	0	0.698	0	0	0	0.698
G266	GE206	1093173	1087285	4081.Solyc09g010330.2.1	4081.Solyc06g074430.2.1	0	0	0	0	0.698	0	0	0	0.698
E320	G5	1097083	1068983	4081.Solyc10g078620.1.1	4081.Solyc01g006090.2.1	0	0	0	0	0.697	0	0	0	0.697
GE279	E69	1097075	1075237	4081.Solyc10g078540.1.1	4081.Solyc02g082000.2.1	0	0	0	0	0.695	0	0	0	0.695
E263	G131	1093067	1079852	4081.Solyc09g009260.2.1	4081.Solyc04g005080.2.1	0	0	0	0	0.072	0	0.6	0.241	0.693
E263	GE221	1093067	1089131	4081.Solyc09g009260.2.1	4081.Solyc07g044840.2.1	0	0	0	0	0.061	0	0.6	0.248	0.692
E246	GE62	1091990	1074948	4081.Solyc08g075690.2.1	4081.Solyc02g079100.2.1	0	0	0	0	0	0	0	0.689	0.689
E85	G10	1076574	1069936	4081.Solyc03g005740.1.1	4081.Solyc01g022750.2.1	0	0	0	0	0.686	0	0	0	0.686	-0.630394
E320	G300	1097083	1095399	4081.Solyc10g078620.1.1	4081.Solyc10g006470.2.1	0	0	0	0	0.065	0.635	0	0.146	0.683
GE261	GE177	1093044	1084668	4081.Solyc09g009020.2.1	4081.Solyc05g053300.2.1	0.147	0	0	0	0.384	0.052	0	0.438	0.682
G107	E362	1094841	1069236	4081.Solyc09g084470.2.1	4081.Solyc01g008620.2.1	0	0	0	0	0	0	0	0.682	0.682	1.28629
G251	G199	1089410	1086892	4081.Solyc07g052680.1.1	4081.Solyc06g069470.2.1	0	0	0	0	0	0	0	0.68	0.68	-0.512514
E318	G156	1092253	1082176	4081.Solyc08g078390.2.1	4081.Solyc04g078920.2.1	0	0	0	0	0.116	0.122	0	0.621	0.68	0.505891
E243	E212	1091631	1079042	4081.Solyc08g067020.2.1	4081.Solyc03g115030.2.1	0	0	0	0	0	0	0	0.678	0.678
E191	G5	1085981	1068983	4081.Solyc06g051200.2.1	4081.Solyc01g006090.2.1	0	0	0	0	0.188	0.594	0	0.093	0.674
G280	GE221	1094602	1089131	4081.Solyc09g075090.1.1	4081.Solyc07g044840.2.1	0	0	0	0	0.087	0.576	0	0.223	0.672
E152	G135	1081918	1080120	4081.Solyc04g076320.2.1	4081.Solyc04g008760.1.1	0.165	0	0	0	0	0	0	0.62	0.669	0.519039
E191	GE75	1085981	1074422	4081.Solyc06g051200.2.1	4081.Solyc02g069840.2.1	0	0	0	0	0.176	0.545	0	0.175	0.663
E263	E242	1093067	1090845	4081.Solyc09g009260.2.1	4081.Solyc08g016750.2.1	0.05	0	0	0	0.065	0	0.6	0.164	0.663
E108	E96	1078641	1078049	4081.Solyc03g110930.2.1	4081.Solyc03g082890.2.1	0	0	0	0	0.66	0	0	0	0.66	-0.599462
G165	G93	1083522	1070987	4081.Solyc05g015490.2.1	4081.Solyc01g081600.2.1	0	0	0	0	0.052	0	0	0.655	0.658	-0.506353
G345	E8	1098695	1087497	4081.Solyc11g020040.1.1	4081.Solyc06g076560.1.1	0.063	0	0	0	0.091	0.046	0	0.628	0.657
G193	E358	1086103	1078490	4081.Solyc06g053480.2.1	4081.Solyc03g097390.2.1	0	0	0	0	0.044	0	0.65	0.051	0.654	0.509949
E329	GE75	1084794	1074422	4081.Solyc05g054580.2.1	4081.Solyc02g069840.2.1	0	0	0	0	0.162	0.535	0	0.181	0.652
E168	GE269	1083911	1070025	4081.Solyc05g025650.2.1	4081.Solyc01g049650.2.1	0	0	0	0	0	0	0.65	0	0.65
G294	GE150	1095127	1081789	4081.Solyc09g092320.2.1	4081.Solyc04g074040.2.1	0	0	0.434	0	0.044	0.306	0	0.175	0.648	-0.554273
G277	E242	1094238	1090845	4081.Solyc09g064450.2.1	4081.Solyc08g016750.2.1	0	0	0	0	0.621	0	0	0.11	0.648
E320	G95	1097083	1077975	4081.Solyc10g078620.1.1	4081.Solyc03g080160.2.1	0	0	0	0	0.646	0.046	0	0	0.647
E36	E21	1072456	1071398	4081.Solyc01g105370.2.1	4081.Solyc01g091730.2.1	0	0	0	0	0.647	0	0	0	0.647	0.54201
E320	G266	1097083	1093173	4081.Solyc10g078620.1.1	4081.Solyc09g010330.2.1	0	0	0	0	0.646	0	0	0	0.646
E320	G210	1097083	1088177	4081.Solyc10g078620.1.1	4081.Solyc07g008720.2.1	0	0	0	0	0.646	0	0	0	0.646
GE314	G44	1096711	1072967	4081.Solyc10g054910.1.1	4081.Solyc01g110530.2.1	0	0	0	0	0.086	0.377	0	0.428	0.645	1.25822
E183	GE75	1084817	1074422	4081.Solyc05g054810.2.1	4081.Solyc02g069840.2.1	0	0	0	0	0.16	0.524	0	0.173	0.64
G201	G49	1087155	1074010	4081.Solyc06g073120.2.1	4081.Solyc02g064700.2.1	0	0	0	0	0	0.64	0	0	0.64
G202	GE75	1087180	1074422	4081.Solyc06g073370.2.1	4081.Solyc02g069840.2.1	0	0	0	0	0.13	0.535	0	0.181	0.639
G345	G109	1098695	1078649	4081.Solyc11g020040.1.1	4081.Solyc03g111010.2.1	0.057	0	0	0	0.086	0.116	0	0.581	0.638
E130	GE62	1079819	1074948	4081.Solyc03g123830.2.1	4081.Solyc02g079100.2.1	0.165	0	0	0	0.057	0	0	0.578	0.638	0.543001
G345	GE164	1098695	1083423	4081.Solyc11g020040.1.1	4081.Solyc05g014470.2.1	0.057	0	0	0	0.086	0.116	0	0.58	0.637
E320	E192	1097083	1073921	4081.Solyc10g078620.1.1	4081.Solyc02g062810.2.1	0	0	0	0	0.044	0.635	0	0	0.636
G121	E108	1079379	1078641	4081.Solyc03g118410.2.1	4081.Solyc03g110930.2.1	0	0	0	0	0.631	0	0	0	0.631
E111	GE269	1078776	1070025	4081.Solyc03g112360.1.1	4081.Solyc01g049650.2.1	0.145	0	0	0	0.087	0.48	0	0.19	0.627
E191	E96	1085981	1078049	4081.Solyc06g051200.2.1	4081.Solyc03g082890.2.1	0	0	0	0	0.627	0	0	0	0.627
GE279	GE206	1097075	1087285	4081.Solyc10g078540.1.1	4081.Solyc06g074430.2.1	0	0	0	0	0.627	0	0	0	0.627
E258	GE75	1092820	1074422	4081.Solyc09g005720.2.1	4081.Solyc02g069840.2.1	0	0	0	0	0.122	0.524	0	0.172	0.623
G280	G333	1094602	1085282	4081.Solyc09g075090.1.1	4081.Solyc06g008860.2.1	0	0	0	0	0.11	0.532	0	0.162	0.62
E243	GE9	1091631	1069447	4081.Solyc08g067020.2.1	4081.Solyc01g010760.2.1	0	0	0	0	0.149	0.371	0	0.345	0.618
GE279	E329	1097075	1084794	4081.Solyc10g078540.1.1	4081.Solyc05g054580.2.1	0	0	0	0	0.612	0.051	0	0	0.616
G359	E291	1100530	1094902	4081.Solyc12g009480.1.1	4081.Solyc09g090070.1.1	0	0	0	0	0.085	0.11	0	0.567	0.616	0.457332
G280	E98	1094602	1078177	4081.Solyc09g075090.1.1	4081.Solyc03g093160.2.1	0	0	0	0	0.114	0.507	0	0.188	0.614
G234	E69	1096876	1075237	4081.Solyc10g074560.1.1	4081.Solyc02g082000.2.1	0	0	0	0	0.136	0.051	0	0.562	0.609
GE268	E191	1093282	1085981	4081.Solyc09g011420.2.1	4081.Solyc06g051200.2.1	0.133	0	0	0	0.22	0.41	0	0.13	0.606
GE293	GE185	1102553	1085097	4081.Solyc12g099270.1.1	4081.Solyc06g006000.2.1	0	0	0	0	0.605	0	0	0	0.605	-0.518701
E320	G234	1097083	1096876	4081.Solyc10g078620.1.1	4081.Solyc10g074560.1.1	0	0	0	0	0.171	0.543	0	0	0.604
E338	E263	1098202	1093067	4081.Solyc11g009080.1.1	4081.Solyc09g009260.2.1	0	0	0	0	0.05	0	0.6	0	0.603	0.493647
E258	E108	1092820	1078641	4081.Solyc09g005720.2.1	4081.Solyc03g110930.2.1	0	0	0	0	0	0.6	0	0	0.6
G345	G136	1098695	1080294	4081.Solyc11g020040.1.1	4081.Solyc04g011510.2.1	0.066	0	0	0	0.124	0.088	0	0.527	0.6
E258	G53	1092820	1074247	4081.Solyc09g005720.2.1	4081.Solyc02g068090.2.1	0	0	0	0	0	0.6	0	0	0.6
G90	E220	1100496	1089012	4081.Solyc12g009140.1.1	4081.Solyc07g042620.2.1	0	0	0	0	0.599	0	0	0	0.599
G109	GE269	1078649	1070025	4081.Solyc03g111010.2.1	4081.Solyc01g049650.2.1	0.102	0	0	0	0.429	0.087	0	0.238	0.595	0.52707
GE164	GE269	1083423	1070025	4081.Solyc05g014470.2.1	4081.Solyc01g049650.2.1	0.102	0	0	0	0.429	0.087	0	0.238	0.595	0.54893
G234	G202	1096876	1087180	4081.Solyc10g074560.1.1	4081.Solyc06g073370.2.1	0	0	0	0	0.116	0.56	0	0	0.594
E111	E192	1078776	1073921	4081.Solyc03g112360.1.1	4081.Solyc02g062810.2.1	0	0	0	0	0.044	0.583	0	0	0.584
E153	E33	1081948	1072221	4081.Solyc04g076620.2.1	4081.Solyc01g103010.2.1	0	0	0	0	0.085	0.052	0	0.558	0.583	-0.490051
E262	G5	1093045	1068983	4081.Solyc09g009030.2.1	4081.Solyc01g006090.2.1	0	0	0	0	0.581	0	0	0	0.581	-0.490051
E4	G99	1089728	1078299	4081.Solyc07g056010.2.1	4081.Solyc03g095410.2.1	0	0	0	0	0.046	0	0	0.578	0.58	-0.573467
G355	G10	1100145	1069936	4081.Solyc11g072950.1.1	4081.Solyc01g022750.2.1	0	0	0	0	0	0	0	0.58	0.58
G210	E329	1088177	1084794	4081.Solyc07g008720.2.1	4081.Solyc05g054580.2.1	0	0	0	0	0.579	0	0	0	0.579
G266	E329	1093173	1084794	4081.Solyc09g010330.2.1	4081.Solyc05g054580.2.1	0	0	0	0	0.579	0	0	0	0.579
E235	G113	1090311	1078841	4081.Solyc08g005200.2.1	4081.Solyc03g113020.2.1	0	0	0	0	0.058	0.046	0	0.568	0.577
E263	G93	1093067	1070987	4081.Solyc09g009260.2.1	4081.Solyc01g081600.2.1	0	0	0	0	0	0	0	0.576	0.576
G128	G77	1079744	1075759	4081.Solyc03g122090.2.1	4081.Solyc02g087300.1.1	0	0	0	0	0.058	0.045	0	0.566	0.575	0.45628
E275	E21	1094178	1071398	4081.Solyc09g061840.2.1	4081.Solyc01g091730.2.1	0	0	0	0	0.092	0.251	0	0.425	0.574
E183	E108	1084817	1078641	4081.Solyc05g054810.2.1	4081.Solyc03g110930.2.1	0	0	0	0	0.086	0.554	0	0	0.574
E183	G53	1084817	1074247	4081.Solyc05g054810.2.1	4081.Solyc02g068090.2.1	0	0	0	0	0.086	0.554	0	0	0.574
G225	G170	1089522	1086328	4081.Solyc07g053830.2.1	4081.Solyc06g060780.2.1	0	0	0	0	0	0.152	0	0.518	0.573	0.637842
G234	G117	1096876	1079075	4081.Solyc10g074560.1.1	4081.Solyc03g115360.2.1	0	0	0	0	0.276	0.051	0	0.427	0.571
E288	GE221	1094831	1089131	4081.Solyc09g083380.2.1	4081.Solyc07g044840.2.1	0	0	0	0	0	0	0	0.57	0.57	-1.11716
E246	GE274	1091990	1086898	4081.Solyc08g075690.2.1	4081.Solyc06g069530.2.1	0	0	0	0	0	0	0	0.57	0.57
E318	E21	1092253	1071398	4081.Solyc08g078390.2.1	4081.Solyc01g091730.2.1	0	0	0	0	0.065	0	0	0.559	0.57
G245	E179	1091960	1084682	4081.Solyc08g075390.2.1	4081.Solyc05g053440.2.1	0	0	0	0	0	0.565	0	0	0.565	0.637842
GE268	G30	1093282	1072013	4081.Solyc09g011420.2.1	4081.Solyc01g099890.2.1	0	0	0	0	0.135	0.517	0	0	0.564
G136	E351	1080294	1071546	4081.Solyc04g011510.2.1	4081.Solyc01g095210.2.1	0	0	0	0	0	0	0	0.563	0.563
G205	E191	1087314	1085981	4081.Solyc06g074720.2.1	4081.Solyc06g051200.2.1	0	0	0	0	0.083	0.543	0	0	0.563
G345	G15	1098695	1070730	4081.Solyc11g020040.1.1	4081.Solyc01g074010.2.1	0	0	0	0	0.043	0.136	0	0.515	0.563
G202	E108	1087180	1078641	4081.Solyc06g073370.2.1	4081.Solyc03g110930.2.1	0	0	0	0	0.174	0.492	0	0	0.562
GE114	G95	1078842	1077975	4081.Solyc03g113030.2.1	4081.Solyc03g080160.2.1	0	0	0	0	0	0	0	0.562	0.562	0.768078
G90	E111	1100496	1078776	4081.Solyc12g009140.1.1	4081.Solyc03g112360.1.1	0	0	0	0	0.545	0.053	0	0.067	0.562
G202	G53	1087180	1074247	4081.Solyc06g073370.2.1	4081.Solyc02g068090.2.1	0	0	0	0	0.174	0.492	0	0	0.562
G365	GE75	1076877	1074422	4081.Solyc03g019780.2.1	4081.Solyc02g069840.2.1	0	0	0	0	0.182	0.422	0	0.142	0.558
G202	G176	1087180	1084660	4081.Solyc06g073370.2.1	4081.Solyc05g053220.2.1	0	0	0	0	0.101	0.529	0	0	0.558
GE314	E316	1096711	1086597	4081.Solyc10g054910.1.1	4081.Solyc06g065470.2.1	0	0	0	0	0.05	0.55	0	0.051	0.558
GE279	E258	1097075	1092820	4081.Solyc10g078540.1.1	4081.Solyc09g005720.2.1	0	0	0	0	0.178	0	0	0.484	0.557
E246	G286	1091990	1084965	4081.Solyc08g075690.2.1	4081.Solyc05g056290.2.1	0	0	0	0	0	0	0	0.557	0.557
E72	G347	1075459	1074141	4081.Solyc02g084240.2.1	4081.Solyc02g067030.2.1	0	0	0	0	0	0	0	0.555	0.555	-0.910502
GE314	G265	1096711	1093105	4081.Solyc10g054910.1.1	4081.Solyc09g009640.2.1	0	0	0	0	0.062	0.543	0	0	0.553
G245	E372	1091960	1084859	4081.Solyc08g075390.2.1	4081.Solyc05g055230.1.1	0	0	0	0	0.052	0.548	0	0	0.553
E85	E192	1076574	1073921	4081.Solyc03g005740.1.1	4081.Solyc02g062810.2.1	0	0	0	0	0	0	0	0.553	0.553
E259	E98	1092846	1078177	4081.Solyc09g005980.2.1	4081.Solyc03g093160.2.1	0	0	0	0	0.044	0.324	0	0.361	0.55
GE184	E98	1084828	1078177	4081.Solyc05g054920.2.1	4081.Solyc03g093160.2.1	0	0	0	0	0.044	0.324	0	0.361	0.55
E298	GE221	1095303	1089131	4081.Solyc10g005510.2.1	4081.Solyc07g044840.2.1	0.157	0	0	0	0.084	0.095	0	0.431	0.549
G90	E316	1100496	1086597	4081.Solyc12g009140.1.1	4081.Solyc06g065470.2.1	0	0	0	0	0.544	0.048	0	0.043	0.548
G170	G121	1086328	1079379	4081.Solyc06g060780.2.1	4081.Solyc03g118410.2.1	0	0	0	0	0.044	0	0	0.546	0.548
E257	E191	1092633	1085981	4081.Solyc08g082290.2.1	4081.Solyc06g051200.2.1	0	0	0	0	0.531	0	0	0.075	0.547	-0.545824
G345	E298	1098695	1095303	4081.Solyc11g020040.1.1	4081.Solyc10g005510.2.1	0.057	0	0	0	0.086	0.116	0	0.474	0.545
G148	E353	1081673	1079178	4081.Solyc04g071890.2.1	4081.Solyc03g116390.2.1	0	0	0	0	0	0	0	0.543	0.543	0.537048
E256	GE188	1092530	1085698	4081.Solyc08g081250.2.1	4081.Solyc06g036110.1.1	0	0	0	0	0	0	0	0.543	0.543
GE274	G121	1086898	1079379	4081.Solyc06g069530.2.1	4081.Solyc03g118410.2.1	0.163	0	0	0	0.05	0	0	0.471	0.542
E257	G170	1092633	1086328	4081.Solyc08g082290.2.1	4081.Solyc06g060780.2.1	0.145	0	0	0	0.059	0.099	0	0.443	0.542
G104	E362	1078619	1069236	4081.Solyc03g098710.1.1	4081.Solyc01g008620.2.1	0	0	0	0	0	0	0	0.539	0.539	1.11036
GE279	G207	1097075	1087672	4081.Solyc10g078540.1.1	4081.Solyc06g083340.2.1	0	0	0	0	0.539	0	0	0	0.539
GE177	GE62	1084668	1074948	4081.Solyc05g053300.2.1	4081.Solyc02g079100.2.1	0.165	0	0	0	0.057	0	0	0.462	0.539
GE261	E242	1093044	1090845	4081.Solyc09g009020.2.1	4081.Solyc08g016750.2.1	0.151	0	0	0	0.143	0	0	0.416	0.537
G234	GE206	1096876	1087285	4081.Solyc10g074560.1.1	4081.Solyc06g074430.2.1	0	0	0	0	0.104	0.05	0	0.498	0.535
G207	E69	1087672	1075237	4081.Solyc06g083340.2.1	4081.Solyc02g082000.2.1	0	0	0	0	0.532	0	0	0	0.532
E158	G139	1082600	1080946	4081.Solyc05g005170.2.1	4081.Solyc04g040180.2.1	0	0	0	0	0	0	0	0.531	0.531	0.504875
E318	E246	1092253	1091990	4081.Solyc08g078390.2.1	4081.Solyc08g075690.2.1	0.15	0	0	0	0.057	0.053	0	0.455	0.53
E191	GE269	1085981	1070025	4081.Solyc06g051200.2.1	4081.Solyc01g049650.2.1	0.136	0	0	0	0.11	0.407	0	0.092	0.53
E320	GE75	1097083	1074422	4081.Solyc10g078620.1.1	4081.Solyc02g069840.2.1	0	0	0	0	0.178	0.405	0	0.117	0.53
G333	G30	1085282	1072013	4081.Solyc06g008860.2.1	4081.Solyc01g099890.2.1	0	0	0	0	0.085	0	0	0.506	0.528
E85	GE62	1076574	1074948	4081.Solyc03g005740.1.1	4081.Solyc02g079100.2.1	0	0	0	0	0	0	0	0.522	0.522
E283	E326	1094639	1086326	4081.Solyc09g075460.2.1	4081.Solyc06g060760.2.1	0	0	0	0	0	0	0	0.522	0.522	0.598365
GE177	G136	1084668	1080294	4081.Solyc05g053300.2.1	4081.Solyc04g011510.2.1	0.064	0	0	0	0.133	0	0	0.455	0.519
E69	GE75	1075237	1074422	4081.Solyc02g082000.2.1	4081.Solyc02g069840.2.1	0	0	0	0	0.134	0.411	0	0.133	0.519
E38	E36	1072694	1072456	4081.Solyc01g107780.2.1	4081.Solyc01g105370.2.1	0	0	0	0	0.066	0	0	0.504	0.516	0.571434
G265	G207	1093105	1087672	4081.Solyc09g009640.2.1	4081.Solyc06g083340.2.1	0	0	0	0	0.516	0	0	0	0.516
E238	G121	1090439	1079379	4081.Solyc08g006510.2.1	4081.Solyc03g118410.2.1	0.082	0	0	0	0.159	0.399	0	0.08	0.516
E329	G176	1084794	1084660	4081.Solyc05g054580.2.1	4081.Solyc05g053220.2.1	0	0	0	0	0.515	0	0	0	0.515
E320	E262	1097083	1093045	4081.Solyc10g078620.1.1	4081.Solyc09g009030.2.1	0	0	0	0	0.515	0	0	0	0.515
E311	E45	1096440	1073022	4081.Solyc10g050110.1.1	4081.Solyc01g111080.2.1	0	0	0	0	0	0	0	0.514	0.514	-0.567041
E250	G365	1094688	1076877	4081.Solyc09g075950.1.1	4081.Solyc03g019780.2.1	0.07	0	0	0	0.353	0.073	0	0.231	0.513	0.538041
E342	G136	1098388	1080294	4081.Solyc11g011960.1.1	4081.Solyc04g011510.2.1	0	0	0	0	0.052	0	0	0.506	0.511
GE62	G15	1074948	1070730	4081.Solyc02g079100.2.1	4081.Solyc01g074010.2.1	0	0	0	0	0	0	0	0.51	0.51	0.932061
G299	G131	1095311	1079852	4081.Solyc10g005590.2.1	4081.Solyc04g005080.2.1	0	0	0	0	0.042	0.172	0	0.433	0.51
G136	GE62	1080294	1074948	4081.Solyc04g011510.2.1	4081.Solyc02g079100.2.1	0.165	0	0	0	0.053	0	0	0.429	0.509
E284	G93	1094723	1070987	4081.Solyc09g082300.2.1	4081.Solyc01g081600.2.1	0	0	0	0	0.083	0	0	0.485	0.507	0.545968
GE261	G131	1093044	1079852	4081.Solyc09g009020.2.1	4081.Solyc04g005080.2.1	0.135	0	0	0	0.116	0	0	0.406	0.506
E112	G60	1078826	1074903	4081.Solyc03g112870.2.1	4081.Solyc02g078650.2.1	0	0	0	0	0	0	0	0.506	0.506	-0.552156
G345	E17	1098695	1070830	4081.Solyc11g020040.1.1	4081.Solyc01g080010.2.1	0	0	0	0	0.052	0.072	0	0.484	0.506
G223	G136	1088484	1080294	4081.Solyc07g020860.2.1	4081.Solyc04g011510.2.1	0	0	0	0	0.081	0	0	0.483	0.504	0.549916
E230	E179	1089867	1084682	4081.Solyc07g062400.2.1	4081.Solyc05g053440.2.1	0	0	0	0	0.11	0	0	0.465	0.503	-0.698998
GE303	E179	1095486	1084682	4081.Solyc10g007350.2.1	4081.Solyc05g053440.2.1	0	0	0	0	0.11	0	0	0.465	0.503	-0.494109
G135	E130	1080120	1079819	4081.Solyc04g008760.1.1	4081.Solyc03g123830.2.1	0.1	0	0	0	0.086	0	0	0.444	0.502	0.467801
GE231	E152	1089908	1081918	4081.Solyc07g062810.2.1	4081.Solyc04g076320.2.1	0.165	0	0	0	0	0	0	0.426	0.5	0.857583
G359	GE62	1100530	1074948	4081.Solyc12g009480.1.1	4081.Solyc02g079100.2.1	0	0	0	0	0.051	0	0	0.495	0.5
G95	G25	1077975	1071622	4081.Solyc03g080160.2.1	4081.Solyc01g095970.2.1	0	0	0	0	0	0	0	0.5	0.499
E291	E45	1094902	1073022	4081.Solyc09g090070.1.1	4081.Solyc01g111080.2.1	0	0	0	0	0	0	0	0.5	0.499	0.494672
G277	GE9	1094238	1069447	4081.Solyc09g064450.2.1	4081.Solyc01g010760.2.1	0	0	0	0	0.127	0.104	0	0.408	0.496
E183	G5	1084817	1068983	4081.Solyc05g054810.2.1	4081.Solyc01g006090.2.1	0	0	0	0	0.153	0.43	0	0	0.496
G90	GE206	1100496	1087285	4081.Solyc12g009140.1.1	4081.Solyc06g074430.2.1	0	0	0	0	0.393	0	0	0.204	0.496
G245	G117	1091960	1079075	4081.Solyc08g075390.2.1	4081.Solyc03g115360.2.1	0	0	0	0	0.046	0.492	0	0	0.494
G225	G117	1089522	1079075	4081.Solyc07g053830.2.1	4081.Solyc03g115360.2.1	0	0	0	0	0.176	0.367	0	0.108	0.494
G186	E47	1085310	1073693	4081.Solyc06g009140.2.1	4081.Solyc02g036480.1.1	0	0	0	0	0.064	0	0	0.481	0.493	-0.477944
G170	GE9	1086328	1069447	4081.Solyc06g060780.2.1	4081.Solyc01g010760.2.1	0	0	0	0	0	0	0	0.492	0.491
E329	GE269	1084794	1070025	4081.Solyc05g054580.2.1	4081.Solyc01g049650.2.1	0	0	0	0	0.161	0.413	0	0.051	0.491
G248	G104	1092204	1078619	4081.Solyc08g077900.2.1	4081.Solyc03g098710.1.1	0	0	0	0	0	0	0	0.489	0.489	0.728574
GE302	G136	1095480	1080294	4081.Solyc10g007290.2.1	4081.Solyc04g011510.2.1	0.161	0	0	0	0.044	0	0	0.414	0.488
G170	GE62	1086328	1074948	4081.Solyc06g060780.2.1	4081.Solyc02g079100.2.1	0.165	0	0	0	0.049	0	0	0.407	0.487
E235	E42	1090311	1072891	4081.Solyc08g005200.2.1	4081.Solyc01g109770.2.1	0	0	0	0	0	0.404	0	0.175	0.487
G90	GE268	1100496	1093282	4081.Solyc12g009140.1.1	4081.Solyc09g011420.2.1	0	0	0.208	0	0.112	0.075	0	0.302	0.485
E371	E250	1102242	1094688	4081.Solyc12g089190.1.1	4081.Solyc09g075950.1.1	0	0	0	0	0.172	0.349	0	0.121	0.484	-0.773491
GE261	E152	1093044	1081918	4081.Solyc09g009020.2.1	4081.Solyc04g076320.2.1	0.155	0	0	0	0	0	0	0.414	0.483
G240	E191	1090509	1085981	4081.Solyc08g007220.2.1	4081.Solyc06g051200.2.1	0	0	0	0	0.131	0.43	0	0	0.483
GE279	G266	1097075	1093173	4081.Solyc10g078540.1.1	4081.Solyc09g010330.2.1	0	0	0	0	0.481	0	0	0	0.481
GE279	G210	1097075	1088177	4081.Solyc10g078540.1.1	4081.Solyc07g008720.2.1	0	0	0	0	0.481	0	0	0	0.481
E369	GE114	1102125	1078842	4081.Solyc12g088020.1.1	4081.Solyc03g113030.2.1	0	0	0	0	0	0	0	0.481	0.481	0.755315
E157	G363	1082231	1072500	4081.Solyc04g079470.2.1	4081.Solyc01g105810.2.1	0	0	0	0	0	0	0	0.48	0.48	0.503858
G300	GE268	1095399	1093282	4081.Solyc10g006470.2.1	4081.Solyc09g011420.2.1	0	0	0	0	0.157	0.405	0	0	0.476
E183	GE269	1084817	1070025	4081.Solyc05g054810.2.1	4081.Solyc01g049650.2.1	0.136	0	0	0	0.046	0.407	0	0.051	0.474
GE302	G219	1095480	1089005	4081.Solyc10g007290.2.1	4081.Solyc07g042550.2.1	0	0	0	0	0	0	0	0.474	0.474
E308	G223	1091360	1088484	4081.Solyc08g062190.2.1	4081.Solyc07g020860.2.1	0	0	0	0	0	0.407	0	0.147	0.472	0.485427
G365	G363	1076877	1072500	4081.Solyc03g019780.2.1	4081.Solyc01g105810.2.1	0	0	0	0	0.057	0	0	0.464	0.472
E329	G254	1084794	1071103	4081.Solyc05g054580.2.1	4081.Solyc01g087780.2.1	0	0	0	0	0	0	0	0.47	0.47
E258	GE269	1092820	1070025	4081.Solyc09g005720.2.1	4081.Solyc01g049650.2.1	0.136	0	0	0	0.047	0.407	0	0	0.469
E320	E120	1097083	1079355	4081.Solyc10g078620.1.1	4081.Solyc03g118170.2.1	0	0	0	0	0.436	0	0	0.098	0.469
GE221	E111	1089131	1078776	4081.Solyc07g044840.2.1	4081.Solyc03g112360.1.1	0.146	0	0	0	0.046	0	0	0.4	0.468
G345	G224	1098695	1089467	4081.Solyc11g020040.1.1	4081.Solyc07g053260.2.1	0	0	0	0	0.044	0.132	0	0.41	0.468
G93	E236	1070987	1068973	4081.Solyc01g081600.2.1	4081.Solyc01g005990.2.1	0	0	0	0	0.467	0	0	0	0.467	-0.514573
E284	G165	1094723	1083522	4081.Solyc09g082300.2.1	4081.Solyc05g015490.2.1	0	0	0	0	0	0	0	0.466	0.465
G128	G99	1079744	1078299	4081.Solyc03g122090.2.1	4081.Solyc03g095410.2.1	0	0	0	0	0	0.095	0	0.434	0.465
G345	E263	1098695	1093067	4081.Solyc11g020040.1.1	4081.Solyc09g009260.2.1	0	0	0	0	0.055	0.053	0	0.45	0.465
GE293	G368	1102553	1075613	4081.Solyc12g099270.1.1	4081.Solyc02g085820.2.1	0.165	0	0	0	0	0	0	0.385	0.464
G299	E98	1095311	1078177	4081.Solyc10g005590.2.1	4081.Solyc03g093160.2.1	0	0	0	0	0.075	0.408	0	0.097	0.462
E246	G156	1091990	1082176	4081.Solyc08g075690.2.1	4081.Solyc04g078920.2.1	0	0	0	0	0.053	0.292	0	0.263	0.462
G181	E98	1084716	1078177	4081.Solyc05g053780.2.1	4081.Solyc03g093160.2.1	0	0	0	0	0.075	0.408	0	0.097	0.462	-0.510457
E275	E242	1094178	1090845	4081.Solyc09g061840.2.1	4081.Solyc08g016750.2.1	0.057	0	0	0	0.266	0	0	0.286	0.462
G294	E98	1095127	1078177	4081.Solyc09g092320.2.1	4081.Solyc03g093160.2.1	0	0	0	0	0.075	0.408	0	0.097	0.462
E318	G121	1092253	1079379	4081.Solyc08g078390.2.1	4081.Solyc03g118410.2.1	0.135	0	0	0	0	0	0	0.403	0.461
E147	E353	1081649	1079178	4081.Solyc04g071610.2.1	4081.Solyc03g116390.2.1	0	0	0	0	0	0	0	0.461	0.461	0.984772
E316	E21	1086597	1071398	4081.Solyc06g065470.2.1	4081.Solyc01g091730.2.1	0	0	0	0	0	0	0	0.462	0.461	0.821302
GE145	E353	1081646	1079178	4081.Solyc04g071580.2.1	4081.Solyc03g116390.2.1	0	0	0	0	0	0	0	0.461	0.461	1.02786
E146	E353	1081647	1079178	4081.Solyc04g071590.1.1	4081.Solyc03g116390.2.1	0	0	0	0	0	0	0	0.461	0.461	0.509949
E230	E183	1089867	1084817	4081.Solyc07g062400.2.1	4081.Solyc05g054810.2.1	0	0	0	0	0.158	0	0	0.386	0.46
GE303	E183	1095486	1084817	4081.Solyc10g007350.2.1	4081.Solyc05g054810.2.1	0	0	0	0	0.158	0	0	0.386	0.46
G219	E195	1089005	1086230	4081.Solyc07g042550.2.1	4081.Solyc06g059740.2.1	0	0	0	0	0.106	0	0	0.421	0.46	0.517024
G151	E35	1081816	1072433	4081.Solyc04g074310.2.1	4081.Solyc01g105140.2.1	0	0	0.432	0	0	0	0	0.086	0.458	-0.456009
GE302	E112	1095480	1078826	4081.Solyc10g007290.2.1	4081.Solyc03g112870.2.1	0	0	0	0	0.047	0	0	0.455	0.458
G151	GE150	1081816	1081789	4081.Solyc04g074310.2.1	4081.Solyc04g074040.2.1	0	0	0.431	0	0	0	0	0.086	0.457
E235	G77	1090311	1075759	4081.Solyc08g005200.2.1	4081.Solyc02g087300.1.1	0	0	0	0	0	0.131	0	0.4	0.456
G345	E250	1098695	1094688	4081.Solyc11g020040.1.1	4081.Solyc09g075950.1.1	0	0	0.442	0.711	0.158	0.203	0	0.43	0.456
E120	G95	1079355	1077975	4081.Solyc03g118170.2.1	4081.Solyc03g080160.2.1	0.165	0	0	0	0.125	0	0	0.316	0.456	0.556797
G90	G234	1100496	1096876	4081.Solyc12g009140.1.1	4081.Solyc10g074560.1.1	0	0	0	0	0	0	0	0.455	0.455
G359	GE344	1100530	1098433	4081.Solyc12g009480.1.1	4081.Solyc11g012410.1.1	0	0	0	0	0	0	0	0.455	0.455
G210	E168	1088177	1083911	4081.Solyc07g008720.2.1	4081.Solyc05g025650.2.1	0	0	0	0	0.18	0	0	0.362	0.454
G266	E168	1093173	1083911	4081.Solyc09g010330.2.1	4081.Solyc05g025650.2.1	0	0	0	0	0.18	0	0	0.362	0.454
G170	G133	1086328	1080091	4081.Solyc06g060780.2.1	4081.Solyc04g008470.2.1	0	0	0	0	0	0	0	0.454	0.454
G245	E237	1091960	1090393	4081.Solyc08g075390.2.1	4081.Solyc08g006040.2.1	0	0	0	0	0.049	0.449	0	0	0.453
E329	E108	1084794	1078641	4081.Solyc05g054580.2.1	4081.Solyc03g110930.2.1	0	0	0	0	0.114	0.407	0	0	0.452
G77	E42	1075759	1072891	4081.Solyc02g087300.1.1	4081.Solyc01g109770.2.1	0	0	0	0	0.094	0	0	0.42	0.452	0.477159
E329	G53	1084794	1074247	4081.Solyc05g054580.2.1	4081.Solyc02g068090.2.1	0	0	0	0	0.114	0.407	0	0	0.452
E242	G136	1090845	1080294	4081.Solyc08g016750.2.1	4081.Solyc04g011510.2.1	0.154	0	0	0	0.072	0	0	0.357	0.451
E276	E236	1094202	1068973	4081.Solyc09g063070.2.1	4081.Solyc01g005990.2.1	0	0	0	0	0	0	0	0.449	0.449	-0.481969
E246	G66	1091990	1075154	4081.Solyc08g075690.2.1	4081.Solyc02g081170.2.1	0	0	0	0	0	0	0	0.449	0.449
E326	G346	1086326	1074459	4081.Solyc06g060760.2.1	4081.Solyc02g070210.2.1	0	0	0	0	0	0	0	0.449	0.449	0.487486
G136	G131	1080294	1079852	4081.Solyc04g011510.2.1	4081.Solyc04g005080.2.1	0.102	0	0	0	0.084	0.042	0	0.383	0.448
E230	E138	1089867	1080609	4081.Solyc07g062400.2.1	4081.Solyc04g017690.2.1	0	0	0	0	0	0	0	0.448	0.448
G345	G366	1098695	1079372	4081.Solyc11g020040.1.1	4081.Solyc03g118340.2.1	0.066	0	0	0	0.159	0.167	0	0.257	0.448
GE303	E138	1095486	1080609	4081.Solyc10g007350.2.1	4081.Solyc04g017690.2.1	0	0	0	0	0	0	0	0.448	0.448
G301	E153	1095477	1081948	4081.Solyc10g007260.2.1	4081.Solyc04g076620.2.1	0	0	0	0	0.044	0.24	0	0.3	0.446	-0.50226
G121	E36	1079379	1072456	4081.Solyc03g118410.2.1	4081.Solyc01g105370.2.1	0.165	0	0	0	0	0.053	0	0.356	0.446
E291	GE82	1094902	1076461	4081.Solyc09g090070.1.1	4081.Solyc02g094400.2.1	0	0	0	0	0.051	0.145	0	0.37	0.444
G139	G65	1080946	1075100	4081.Solyc04g040180.2.1	4081.Solyc02g080630.2.1	0.062	0	0	0	0.043	0.05	0	0.422	0.441	0.499782
E195	GE164	1086230	1083423	4081.Solyc06g059740.2.1	4081.Solyc05g014470.2.1	0	0	0	0	0.052	0	0	0.435	0.441	0.540027
E195	G109	1086230	1078649	4081.Solyc06g059740.2.1	4081.Solyc03g111010.2.1	0	0	0	0	0.052	0	0	0.435	0.441
E111	G53	1078776	1074247	4081.Solyc03g112360.1.1	4081.Solyc02g068090.2.1	0	0	0	0	0.085	0.414	0	0	0.44
G136	G65	1080294	1075100	4081.Solyc04g011510.2.1	4081.Solyc02g080630.2.1	0.136	0	0	0	0.065	0	0	0.362	0.44
E111	E108	1078776	1078641	4081.Solyc03g112360.1.1	4081.Solyc03g110930.2.1	0	0	0	0	0.085	0.414	0	0	0.44
G345	GE261	1098695	1093044	4081.Solyc11g020040.1.1	4081.Solyc09g009020.2.1	0	0	0	0	0.249	0.138	0	0.204	0.44
GE268	G240	1093282	1090509	4081.Solyc09g011420.2.1	4081.Solyc08g007220.2.1	0	0	0	0	0.181	0.344	0	0	0.439
GE268	G95	1093282	1077975	4081.Solyc09g011420.2.1	4081.Solyc03g080160.2.1	0	0	0	0	0.439	0.042	0	0	0.439
G265	G333	1093105	1085282	4081.Solyc09g009640.2.1	4081.Solyc06g008860.2.1	0	0	0	0	0.395	0	0	0.11	0.438
E373	E179	1095682	1084682	4081.Solyc10g009340.1.1	4081.Solyc05g053440.2.1	0	0	0	0	0	0	0	0.438	0.438	0.823749
G90	GE261	1100496	1093044	4081.Solyc12g009140.1.1	4081.Solyc09g009020.2.1	0.065	0	0	0	0.17	0.047	0	0.33	0.438
G234	E372	1096876	1084859	4081.Solyc10g074560.1.1	4081.Solyc05g055230.1.1	0	0	0	0	0.085	0.41	0	0	0.437
E250	E329	1094688	1084794	4081.Solyc09g075950.1.1	4081.Solyc05g054580.2.1	0	0	0	0	0.3	0.136	0	0.144	0.437
E118	G170	1090453	1086328	4081.Solyc08g006650.2.1	4081.Solyc06g060780.2.1	0	0	0	0	0	0	0	0.436	0.436	-0.504305
G90	E329	1100496	1084794	4081.Solyc12g009140.1.1	4081.Solyc05g054580.2.1	0	0	0.318	0	0.186	0	0	0.067	0.436
G121	E96	1079379	1078049	4081.Solyc03g118410.2.1	4081.Solyc03g082890.2.1	0	0	0	0	0.436	0	0	0	0.436
E320	G301	1097083	1095477	4081.Solyc10g078620.1.1	4081.Solyc10g007260.2.1	0	0	0	0	0	0.109	0	0.394	0.436
E195	G136	1086230	1080294	4081.Solyc06g059740.2.1	4081.Solyc04g011510.2.1	0	0	0	0	0.044	0	0	0.434	0.435
GE150	G141	1081789	1081107	4081.Solyc04g074040.2.1	4081.Solyc04g049920.2.1	0	0	0.408	0	0	0	0	0.086	0.435	-0.78339
E243	E179	1091631	1084682	4081.Solyc08g067020.2.1	4081.Solyc05g053440.2.1	0	0	0	0	0.435	0	0	0	0.435
G161	G136	1082899	1080294	4081.Solyc05g008180.2.1	4081.Solyc04g011510.2.1	0.065	0	0	0	0	0	0	0.421	0.435	0.577248
GE177	E130	1084668	1079819	4081.Solyc05g053300.2.1	4081.Solyc03g123830.2.1	0	0	0	0	0.044	0	0	0.434	0.435
E45	E32	1073022	1072191	4081.Solyc01g111080.2.1	4081.Solyc01g102700.2.1	0	0	0	0	0	0	0	0.434	0.434	-0.556393
G202	G161	1087180	1082899	4081.Solyc06g073370.2.1	4081.Solyc05g008180.2.1	0	0	0	0	0	0	0	0.433	0.433
E342	GE302	1098388	1095480	4081.Solyc11g011960.1.1	4081.Solyc10g007290.2.1	0	0	0	0	0.045	0	0	0.43	0.432
G90	G30	1100496	1072013	4081.Solyc12g009140.1.1	4081.Solyc01g099890.2.1	0	0	0	0	0.432	0	0	0	0.432
G128	E37	1079744	1072678	4081.Solyc03g122090.2.1	4081.Solyc01g107620.2.1	0	0	0	0	0	0.143	0	0.365	0.432
E262	E72	1093045	1075459	4081.Solyc09g009030.2.1	4081.Solyc02g084240.2.1	0	0	0	0	0	0	0	0.431	0.431
G193	G121	1086103	1079379	4081.Solyc06g053480.2.1	4081.Solyc03g118410.2.1	0	0	0	0	0	0	0	0.431	0.431
G234	E169	1096876	1083935	4081.Solyc10g074560.1.1	4081.Solyc05g025900.2.1	0	0	0	0	0.427	0.048	0	0	0.431
G181	E35	1084716	1072433	4081.Solyc05g053780.2.1	4081.Solyc01g105140.2.1	0	0	0.433	0.667	0.044	0.306	0	0.175	0.43
E275	G131	1094178	1079852	4081.Solyc09g061840.2.1	4081.Solyc04g005080.2.1	0	0	0	0	0.047	0.052	0	0.42	0.43
GE268	E120	1093282	1079355	4081.Solyc09g011420.2.1	4081.Solyc03g118170.2.1	0	0	0	0	0.382	0.115	0	0	0.429
E263	E51	1093067	1074078	4081.Solyc09g009260.2.1	4081.Solyc02g065400.2.1	0	0	0	0	0.158	0	0	0.35	0.429
GE268	E192	1093282	1073921	4081.Solyc09g011420.2.1	4081.Solyc02g062810.2.1	0	0	0	0	0.042	0.429	0	0	0.429
GE59	E45	1074895	1073022	4081.Solyc02g078570.2.1	4081.Solyc01g111080.2.1	0	0	0	0	0	0	0	0.428	0.428	0.478195
G181	GE150	1084716	1081789	4081.Solyc05g053780.2.1	4081.Solyc04g074040.2.1	0	0	0.431	0.672	0.044	0.306	0	0.175	0.427
E111	GE62	1078776	1074948	4081.Solyc03g112360.1.1	4081.Solyc02g079100.2.1	0.095	0	0	0	0	0	0	0.392	0.426
E331	E191	1097772	1085981	4081.Solyc10g086570.2.1	4081.Solyc06g051200.2.1	0	0	0	0	0.426	0	0	0	0.426
GE75	G10	1074422	1069936	4081.Solyc02g069840.2.1	4081.Solyc01g022750.2.1	0	0	0	0	0.426	0	0	0	0.426	-0.599462
G299	E237	1095311	1090393	4081.Solyc10g005590.2.1	4081.Solyc08g006040.2.1	0	0	0	0	0.065	0.249	0	0.249	0.426
E112	GE269	1078826	1070025	4081.Solyc03g112870.2.1	4081.Solyc01g049650.2.1	0	0	0	0	0	0	0	0.424	0.424
G121	GE75	1079379	1074422	4081.Solyc03g118410.2.1	4081.Solyc02g069840.2.1	0.063	0	0	0	0.13	0.311	0	0.094	0.423
GE82	G73	1076461	1075499	4081.Solyc02g094400.2.1	4081.Solyc02g084650.2.1	0	0	0	0	0	0	0	0.423	0.422	1.37295
GE164	G339	1083423	1070741	4081.Solyc05g014470.2.1	4081.Solyc01g079110.2.1	0	0	0	0	0.043	0.047	0	0.417	0.422
GE231	G135	1089908	1080120	4081.Solyc07g062810.2.1	4081.Solyc04g008760.1.1	0.165	0	0	0	0.085	0	0	0.304	0.421
G109	G339	1078649	1070741	4081.Solyc03g111010.2.1	4081.Solyc01g079110.2.1	0	0	0	0	0.043	0.047	0	0.415	0.42
G90	G363	1100496	1072500	4081.Solyc12g009140.1.1	4081.Solyc01g105810.2.1	0	0	0	0	0.068	0.053	0	0.396	0.42
G186	G229	1085310	1081476	4081.Solyc06g009140.2.1	4081.Solyc04g057890.2.1	0	0	0	0	0	0	0	0.42	0.42
GE302	E298	1095480	1095303	4081.Solyc10g007290.2.1	4081.Solyc10g005510.2.1	0.135	0	0	0	0.047	0	0	0.352	0.419
E255	E329	1092390	1084794	4081.Solyc08g079850.1.1	4081.Solyc05g054580.2.1	0	0	0	0	0	0	0	0.418	0.418	-0.496142
GE221	GE177	1089131	1084668	4081.Solyc07g044840.2.1	4081.Solyc05g053300.2.1	0	0	0	0	0.055	0	0	0.41	0.418
E318	GE145	1092253	1081646	4081.Solyc08g078390.2.1	4081.Solyc04g071580.2.1	0	0	0	0	0	0	0	0.419	0.418
G345	E51	1098695	1074078	4081.Solyc11g020040.1.1	4081.Solyc02g065400.2.1	0	0	0	0	0	0.095	0	0.384	0.418
G234	G66	1096876	1075154	4081.Solyc10g074560.1.1	4081.Solyc02g081170.2.1	0	0	0	0	0	0	0	0.418	0.418
GE302	G109	1095480	1078649	4081.Solyc10g007290.2.1	4081.Solyc03g111010.2.1	0.135	0	0	0	0.042	0	0	0.354	0.417
E342	GE221	1098388	1089131	4081.Solyc11g011960.1.1	4081.Solyc07g044840.2.1	0	0	0	0	0.082	0	0	0.389	0.415
E183	E192	1084817	1073921	4081.Solyc05g054810.2.1	4081.Solyc02g062810.2.1	0	0	0	0	0.053	0.408	0	0	0.415
E275	E36	1094178	1072456	4081.Solyc09g061840.2.1	4081.Solyc01g105370.2.1	0.165	0	0	0	0.157	0	0	0.235	0.414
E320	GE279	1097083	1097075	4081.Solyc10g078620.1.1	4081.Solyc10g078540.1.1	0	0	0	0	0.415	0	0	0	0.414
GE106	E89	1078622	1076904	4081.Solyc03g098740.1.1	4081.Solyc03g020050.2.1	0	0	0	0	0	0	0	0.415	0.414
G301	G339	1095477	1070741	4081.Solyc10g007260.2.1	4081.Solyc01g079110.2.1	0	0	0	0	0	0.406	0	0.054	0.414
GE302	E152	1095480	1081918	4081.Solyc10g007290.2.1	4081.Solyc04g076320.2.1	0.165	0	0	0	0.073	0	0	0.304	0.414
GE114	GE269	1078842	1070025	4081.Solyc03g113030.2.1	4081.Solyc01g049650.2.1	0	0	0	0	0	0	0	0.413	0.413
GE268	E98	1093282	1078177	4081.Solyc09g011420.2.1	4081.Solyc03g093160.2.1	0	0	0	0	0	0.166	0	0.326	0.413
E89	E362	1076904	1069236	4081.Solyc03g020050.2.1	4081.Solyc01g008620.2.1	0	0	0	0	0	0	0	0.413	0.412	0.659925
G245	G202	1091960	1087180	4081.Solyc08g075390.2.1	4081.Solyc06g073370.2.1	0	0	0	0	0.049	0.407	0	0	0.411
G245	E187	1091960	1085692	4081.Solyc08g075390.2.1	4081.Solyc06g036050.2.1	0	0	0	0	0.044	0.409	0	0	0.41
G113	E27	1078841	1071756	4081.Solyc03g113020.2.1	4081.Solyc01g097310.2.1	0	0	0	0	0	0	0	0.41	0.41	0.545968
E191	E192	1085981	1073921	4081.Solyc06g051200.2.1	4081.Solyc02g062810.2.1	0	0	0	0	0.057	0.4	0	0	0.41
G345	E230	1098695	1089867	4081.Solyc11g020040.1.1	4081.Solyc07g062400.2.1	0	0	0	0	0.134	0	0	0.346	0.409
G205	G181	1087314	1084716	4081.Solyc06g074720.2.1	4081.Solyc05g053780.2.1	0	0	0.212	0	0.123	0.165	0	0.097	0.409
E256	E348	1092530	1079003	4081.Solyc08g081250.2.1	4081.Solyc03g114640.2.1	0.065	0	0	0	0	0	0	0.393	0.408
E308	G161	1091360	1082899	4081.Solyc08g062190.2.1	4081.Solyc05g008180.2.1	0.165	0	0	0	0	0	0	0.32	0.407
E275	GE9	1094178	1069447	4081.Solyc09g061840.2.1	4081.Solyc01g010760.2.1	0	0	0	0	0.046	0.404	0	0	0.407
G121	E111	1079379	1078776	4081.Solyc03g118410.2.1	4081.Solyc03g112360.1.1	0	0	0	0	0.16	0.318	0	0.047	0.406
E130	G22	1079819	1071504	4081.Solyc03g123830.2.1	4081.Solyc01g094790.2.1	0.143	0	0	0	0.085	0	0	0.303	0.405
E220	G170	1089012	1086328	4081.Solyc07g042620.2.1	4081.Solyc06g060780.2.1	0	0	0	0	0	0	0	0.405	0.405	-0.575615
E342	GE261	1098388	1093044	4081.Solyc11g011960.1.1	4081.Solyc09g009020.2.1	0	0	0	0	0.234	0.075	0	0.229	0.405
G128	E42	1079744	1072891	4081.Solyc03g122090.2.1	4081.Solyc01g109770.2.1	0	0	0	0	0.102	0	0	0.365	0.405
E168	G95	1083911	1077975	4081.Solyc05g025650.2.1	4081.Solyc03g080160.2.1	0	0	0	0	0.106	0	0	0.362	0.405
GE279	G299	1097075	1095311	4081.Solyc10g078540.1.1	4081.Solyc10g005590.2.1	0	0	0	0	0.107	0.36	0	0	0.404
G136	E130	1080294	1079819	4081.Solyc04g011510.2.1	4081.Solyc03g123830.2.1	0.06	0	0	0	0.044	0	0	0.391	0.404
E342	G95	1098388	1077975	4081.Solyc11g011960.1.1	4081.Solyc03g080160.2.1	0	0	0	0	0	0	0	0.403	0.403
E308	GE62	1091360	1074948	4081.Solyc08g062190.2.1	4081.Solyc02g079100.2.1	0.165	0	0	0	0.082	0.136	0	0.206	0.403
E42	GE9	1072891	1069447	4081.Solyc01g109770.2.1	4081.Solyc01g010760.2.1	0	0	0	0	0	0.402	0	0	0.402	-0.564905
G240	G65	1090509	1075100	4081.Solyc08g007220.2.1	4081.Solyc02g080630.2.1	0	0	0	0	0	0	0	0.402	0.402
G121	G365	1079379	1076877	4081.Solyc03g118410.2.1	4081.Solyc03g019780.2.1	0	0	0	0	0.08	0	0	0.376	0.401
G277	E243	1094238	1091631	4081.Solyc09g064450.2.1	4081.Solyc08g067020.2.1	0	0	0	0	0.299	0.159	0	0.067	0.401
G294	E35	1095127	1072433	4081.Solyc09g092320.2.1	4081.Solyc01g105140.2.1	0	0	0.434	0.75	0.044	0.306	0	0.175	0.4
E101	E11	1078407	1070310	4081.Solyc03g096540.2.1	4081.Solyc01g058720.2.1	0	0	0	0	0	0	0	0.4	0.4	0.77905
E257	E220	1092633	1089012	4081.Solyc08g082290.2.1	4081.Solyc07g042620.2.1	0	0	0	0	0	0	0	0.401	0.4
G245	E329	1091960	1084794	4081.Solyc08g075390.2.1	4081.Solyc05g054580.2.1	0	0	0	0	0	0.401	0	0	0.4
G100	E11	1078401	1070310	4081.Solyc03g096460.2.1	4081.Solyc01g058720.2.1	0	0	0	0	0	0	0	0.4	0.4	0.543991
GE102	E11	1078408	1070310	4081.Solyc03g096550.2.1	4081.Solyc01g058720.2.1	0	0	0	0	0	0	0	0.4	0.4	0.747602
G10															0.598365
G5															-0.490051
G53															-0.606035
E35															-0.58208
E98															-0.60165
GE269															-0.579922
G30															-0.483985
E110															0.526069
E192															-0.678072
E126															-0.58208
E212															-0.508403
G156															-0.545824
G286															0.584963
GE178															-0.584241
G22															0.482332
E175															-0.810966
G339															0.800745
E362															0.739848
G83															-0.461959
G218															-0.45799
G199															0.764686
E8															0.529071
E358															0.510962
E21															-0.680382
G44															-0.630394
G49															0.681674
GE9															0.682573
GE185															-0.467932
E33															0.644318
G99															0.826193
E351															-0.614845
G15															0.485427
G347															0.506907
E353															0.508936
GE188															1.26424
G60															0.540027
E17															0.52707
G25															0.533065
E47															0.538041
G363															0.589763
G254															0.543001
G224															0.476122
E236															-0.586406
G368															0.45628
GE344															0.819668
G133															-0.899695
G66															0.746743
G346															0.589763
E138															-0.586406
G366															0.521051
G65															0.508936
G141															-0.641604
E32															0.510962
E37															-0.862496
E51															-0.492079
G73															-0.469929
G229															0.659011
E27															-0.766112
E348															-0.625934
E11															0.659011
